# Supplementary material for: Next-Generation Sequencing for Venomics: Application of Multi-Enzymatic Limited Digestion for Inventorying the Snake Venom Arsenal
Source: Toxins (Basel). 2023 May 25;15(6):357. doi: 10.3390/toxins15060357 (PMC10304959; doi:10.3390/toxins15060357)
Supplement: Supplementary file 1 [file toxins-15-00357-s001.zip › toxins-2356921-Supplementary File S2/S2.Compare result_BaV.xls]

## Sheet: Peptide View
		PEAKS 42 [2022-02-01 14:01]					PEAKS 70 [2022-02-01 16:59]
Peptide Sequence	Cover Map	M/Z	RT	-10logP	Z	MULTI-HIT	M/Z	RT	-10logP	Z	MULTI-HIT
TLC(+57.02)AGILR	- +						452.257	30.1294	25.71	2	FALSE
FHC(+57.02)SGTLLNQEW	- +						746.337	43.0426	36.6	2	TRUE
DFEC(+57.02)PTEW	- +						542.207	43.8789	27.67	2	TRUE
DVISPPVC(+57.02)GNE	- +						593.771	30.0939	28.94	2	FALSE
KVFKEWKTWADAEKFC(+57.02)K	- +						734.378	34.0155	25.93	3	FALSE
GNHEFDNGLAGLLDPLLK	- +						641.67	63.5444	31.77	3	FALSE
SNIEWLK	- +						445.243	34.2129	25.25	2	FALSE
INTAC(+57.02)VC(+57.02)VISR	+ +	646.825	28.3098	54.16	2	TRUE	646.825	28.531	34.14	2	TRUE
WVEC(+57.02)ESGEC(+57.02)C(+57.02)DQC(+57.02)KF	- +						997.36	20.0561	29.14	2	FALSE
TWDDAEKFC(+57.02)TE	- +						701.283	32.5364	31.29	2	TRUE
ELLQNSANPC(+57.02)C(+57.02)DPVTC(+57.02)KPK	+ -	558.51	24.078	53.54	4	FALSE
TQVVWYK	- +						462.252	29.1402	26.99	2	TRUE
ALFGPDATVGQDGC(+57.02)FE	- +						842.367	47.572	43.08	2	TRUE
VDFFMYEGPAPR	+ -	714.834	48.5565	58.91	2	TRUE
SLTC(+57.02)TSVGERTVE	- +						719.845	23.2537	35.15	2	TRUE
ITTNPSVEDHC(+57.02)Y	- +						718.31	23.5616	27.19	2	FALSE
ANLGPMRIPEK	- +						409.228	30.0423	35.71	3	TRUE
DTC(+57.02)VLPTQSW	- +						603.777	43.7714	33.54	2	TRUE
SVDAEKFC(+57.02)VEQAGHLASIESKEE	- +						1282.1	36.6083	65.52	2	TRUE
YLSYGC(+57.02)Y	- +						463.192	34.2793	26.86	2	TRUE
SGYRTWLNLR	- +						422.563	38.0046	42.11	3	TRUE
FWEDDGIHGGK	+ +	420.859	25.1419	60.39	3	TRUE	630.785	25.4121	35.64	2	TRUE
IAPLSLPSSPPSVGSVC(+57.02)R	+ -	608.662	44.1414	53.68	3	TRUE
C(+57.02)SNVLGFVC(+57.02)KY	- +						673.816	44.4131	39.72	2	TRUE
KFC(+57.02)VENSGHLASIE	- +						795.881	30.8199	40.86	2	TRUE
C(+57.02)AQEDVKC(+57.02)GR	- +						611.767	21.1037	27.67	2	FALSE
LKPFQSQHIHPMSFQQHSK	+ +	461.838	26.2216	51.8	5	FALSE	577.047	26.3251	40.08	4	TRUE
LVNGGHLTSF	- +						522.775	32.6011	26.52	2	FALSE
ALTMEGNQASWR	+ +	682.324	30.3966	72.39	2	TRUE	682.325	30.5517	28.61	2	FALSE
TWADAEKFC(+57.02)TE	- +						679.287	32.4525	37.62	2	FALSE
SLKHDDIFAY	- +						604.801	33.8335	27.03	2	TRUE
GC(+57.02)LPDWSSYKGHC(+57.02)YK	- +						465.205	30.4861	42.06	4	TRUE
LVAWAVHQF	- +						535.791	45.2044	27.06	2	FALSE
TTNPSVEDHC(+57.02)YYH	- +						541.556	19.769	33.45	3	TRUE
C(+57.02)VENSGHLASIEGKE	- +						543.924	21.2043	34.7	3	TRUE
QFSDC(+57.02)SKEEY	- +						646.758	19.6113	28.7	2	TRUE
TTNPPVEDHC(+57.02)YYH	- +						544.896	20.3811	39.03	3	TRUE
LNEFVQETE	- +						554.761	29.6076	29.56	2	TRUE
GC(+57.02)C(+57.02)SDESLTC(+57.02)TSVGER	+ -	606.575	22.4023	64.66	3	TRUE
IGLRDESKTQQC(+57.02)SPQWTDG	- +						736.01	28.0569	34.08	3	TRUE
RTWLNLR	- +						479.782	31.8691	26.28	2	TRUE
ADDKNPLEEC(+57.02)FR	+ +	498.56	33.2818	60.47	3	TRUE	498.56	30.8974	37.1	3	TRUE
IFFAGEYTANAH	+ -	670.816	38.0018	49.69	2	FALSE
DTC(+57.02)LGDSGGPL	- +						546.236	31.1744	32.39	2	TRUE
HC(+57.02)DMENMQIYLGVHDK	+ -	663.961	35.2951	48.71	3	FALSE
WVLSAAHC(+57.02)DME	- +						659.782	36.4047	30.18	2	TRUE
DEGC(+57.02)LPDWSSYK	+ +	728.805	39.2856	70.71	2	TRUE	728.805	38.4262	39.85	2	TRUE
ITTNPPVEDHC(+57.02)YYHGR	+ -	490.477	21.9351	69.52	4	TRUE
TWEDAEKFC(+57.02)VENSGHLASIEGK	+ -	627.542	39.1323	76.22	4	TRUE
FDEIVGGM(+15.99)DQLPTSMYR	+ -	658.967	43.7649	47.41	3	FALSE
FSPGMYTK	- +						465.723	24.027	27.28	2	TRUE
C(+57.02)ANINLLHYSVC(+57.02)R	+ -	540.599	37.0348	65.3	3	TRUE
SKTQQC(+57.02)SPQWTDGSLTFYE	- +						1132	45.0951	36.02	2	TRUE
C(+57.02)AGILEGGKDSC(+57.02)KGDSGGPLIC(+57.02)NGE	- +						851.045	39.4252	27.37	3	FALSE
YDYNVWIGLRDESK	+ -	879.427	44.2375	68.99	2	TRUE
SVDFDSESPRKPEIQNE	- +						988.962	26.3907	40.86	2	TRUE
TIWDKDIMLIK	- +						688.385	48.6029	34.52	2	TRUE
C(+57.02)DRVAAIC(+57.02)FR	- +						634.305	28.391	36.84	2	TRUE
YDYSEDPDYGMVGQGTK	+ -	962.904	28.5796	51.81	2	FALSE
LRC(+57.02)GDDYPFVC(+57.02)KFPPRC(+57.02)	- +						547.503	36.0499	41.51	4	TRUE
LVELGEDC(+57.02)DC(+57.02)GSPR	+ +	803.843	26.2276	71.91	2	TRUE	803.843	26.0457	47.18	2	TRUE
LVNGGHLTSFN	- +						579.798	28.7195	33.23	2	TRUE
C(+57.02)IDVNTAY	- +						478.213	29.0032	25.24	2	FALSE
EFEVNGEPVVL	- +						616.316	50.6456	27.76	2	FALSE
DTC(+57.02)KGDSGGPLIC(+57.02)NGE	- +						840.354	36.1575	27.86	2	FALSE
TYTKWDKDIMLIKLDSPVTY	- +						810.758	53.2423	44.2	3	TRUE
HLALSNMPLVK	+ +	408.238	35.5323	67.21	3	TRUE	408.238	35.3117	41.22	3	TRUE
TWADAEKFC(+57.02)K	+ +	628.292	26.1399	55.67	2	TRUE	628.292	26.0637	32.38	2	TRUE
VLLPSFLAAGGDGY	- +						690.364	61.7266	32.75	2	TRUE
C(+57.02)ADIVFNDLSLIH	- +						758.876	55.7845	41	2	TRUE
IAPLSLPSSPPTVGSVC(+57.02)R	+ +	613.333	44.7231	47.57	3	FALSE	919.494	44.6559	30.36	2	FALSE
HSDSNAFLHLFPESFR	+ -	476.732	51.2096	83.15	4	TRUE
TGYRTWTDLPC(+57.02)GQKNPFIC(+57.02)KSRLPH	- +						758.88	37.919	57.03	4	TRUE
C(+57.02)ANINIIR	+ +	487.266	30.5237	52.43	2	TRUE	487.266	29.9501	31.98	2	TRUE
DEGC(+57.02)LPDWSSREGHC(+57.02)YKVFKEWK	- +						729.081	37.7639	33.6	4	FALSE
SVNPTASNML	- +						517.253	32.4208	30.48	2	TRUE
TWAQTFEK	+ -	505.751	29.7455	52.85	2	TRUE
QNMVERF	- +						462.223	26.7578	25.72	2	FALSE
FC(+57.02)VEQAGHLASIESK	+ -	838.407	34.8135	78.99	2	TRUE
GC(+57.02)LPDWSSY	- +						542.723	44.2957	27.75	2	TRUE
FLLDPKADPSKPSSQF	- +						592.977	39.5281	28.66	3	TRUE
GC(+57.02)LPDWSSR	+ +	539.241	30.5131	58.63	2	TRUE	539.242	30.3469	30.73	2	TRUE
FEC(+57.02)PTEWC(+57.02)PYDQHC(+57.02)YR	+ +	749.96	36.9914	70.63	3	TRUE	749.96	36.7839	49.29	3	TRUE
FDEIVGGMDQLPTSMY	- +						901.9	56.603	35.65	2	FALSE
WYPEAAANAERW	- +						732.339	41.853	30.06	2	TRUE
THIAPLSLPSSPPSLGSVC(+57.02)R	+ -	692.7	41.2209	60	3	FALSE
MANVLC(+57.02)SC(+57.02)SEDC(+57.02)LEKK	+ +	648.615	29.0287	72.14	3	TRUE	648.614	29.079	51.12	3	TRUE
IIGGNEC(+57.02)NINEHR	- +						509.244	18.6499	27.62	3	FALSE
GDSSNHSSGDLDISIVGDYIKR	- +						779.042	44.113	54.13	3	TRUE
YISYGC(+57.02)Y	- +						463.192	34.2793	26.86	2	TRUE
SSPDYVWIGLWNQR	+ +	860.924	58.9637	66.25	2	TRUE	860.925	58.9684	39.86	2	TRUE
IFRPSC(+57.02)VA	- +						475.25	26.0915	26	2	TRUE
TYIIEPLKLPDSE	- +						759.407	51.1729	34.95	2	TRUE
DAGC(+57.02)LPDWSSYK	+ -	699.802	38.2731	59.29	2	TRUE
DDNEWNHVSMC(+57.02)IINGGGIR	+ -	729.662	48.0798	56.15	3	TRUE
TYLIEPLKIPDSEAHAVY	- +						687.03	51.1504	28.59	3	FALSE
ELVNGGHLTSFN	+ +	644.32	32.9569	51.56	2	FALSE	644.317	32.8492	26.16	2	FALSE
AATYFWPGSEVK	+ +	678.334	42.6119	69.23	2	TRUE	678.333	42.3723	35.42	2	FALSE
IIKDFMIQGGDFTR	+ +	547.62	41.6332	56.4	3	FALSE	547.619	41.9752	30.11	3	FALSE
C(+57.02)FDNLPEHKNPC(+57.02)QIYY	- +						1049.46	35.9472	28.39	2	TRUE
ATVAQDAC(+57.02)FQF	- +						629.281	44.113	31.99	2	FALSE
NNKDDPFWR	+ -	596.279	27.7138	55.02	2	TRUE
M(+15.99)EWYPEAAANAER	+ -	777.336	32.1036	79.07	2	TRUE
SGNVNDYEIVYPKK	- +						542.611	28.729	47.17	3	TRUE
WTDGSSVIYQNMVERF	- +						966.448	55.0586	31.67	2	TRUE
IAPISLPSNPPSVGSVC(+57.02)R	+ -	925.991	43.0742	64.63	2	TRUE
ILLADHGMEE	- +						564.273	30.7107	28.12	2	FALSE
NFFERYPDAGAGEASR	- +						596.276	31.1485	48.72	3	FALSE
VADINMAAKF	- +						540.281	37.3338	32.32	2	TRUE
AKDEC(+57.02)DKADLC(+57.02)TGQ	- +						805.842	20.5803	25.92	2	TRUE
KM(+15.99)RLPSVWIGLR	- +						491.291	39.3805	31.3	3	FALSE
GPVPSPDVSGC(+57.02)K	+ +	600.29	21.6453	46.9	2	FALSE	600.288	21.438	33	2	TRUE
ELVIGGDEC(+57.02)DINEHR	+ +	585.937	28.5928	63.14	3	TRUE	585.937	28.7464	28.35	3	FALSE
IAKTSDNKWFQWK	- +						413.72	35.608	29.28	4	TRUE
RC(+57.02)GDDYPFVC(+57.02)K	- +						472.873	26.1884	40.55	3	TRUE
FEC(+57.02)PTEWC(+57.02)PY	- +						694.767	45.9706	29.87	2	TRUE
IVDLHNSLR	- +						533.803	24.0914	30.8	2	TRUE
VLSAAHC(+57.02)DM(+15.99)ENME	- +						761.803	19.6378	35.93	2	TRUE
STHIAPFSLPSRPPTVGSVC(+57.02)R	+ +	567.298	83.9047	50.69	4	FALSE	567.299	39.9884	54.04	4	TRUE
IIEPLKLPDSE	- +						627.351	43.4003	30.25	2	TRUE
SYGC(+57.02)YC(+57.02)GWGGSGKPQDATDR	+ -	741.303	26.7121	62.22	3	TRUE
WGDHPC(+57.02)AQPH	- +						602.75	31.76	25.77	2	FALSE
C(+57.02)VEQAGHLASIESKEE	- +						596.281	23.4953	45.52	3	TRUE
TSDNKWFQWKC(+57.02)SNVLGFVC(+57.02)KYR	+ -	565.476	51.8984	63.31	5	FALSE
VLC(+57.02)SC(+57.02)SEDC(+57.02)LEK	+ -	750.31	21.4167	48.29	2	FALSE
LVIGGDEC(+57.02)DINEHR	+ +	813.88	26.2272	74.69	2	TRUE	542.922	26.2812	38.59	3	TRUE
TNLLYDSQESAASNKQR	- +						642.316	23.4957	35.38	3	TRUE
VPHC(+57.02)ANINILRY	- +						490.594	36.9086	37.24	3	TRUE
C(+57.02)C(+57.02)GTLINQEWVL	- +						746.849	57.6193	28.18	2	FALSE
C(+57.02)ANINILR	+ +	487.266	30.5237	52.43	2	TRUE	487.266	29.9501	31.98	2	TRUE
GEC(+57.02)DVSDLC(+57.02)TG	- +						606.728	23.4514	36.06	2	TRUE
GYC(+57.02)RKENNTKIAC(+57.02)APEDVKC(+57.02)GR	- +						526.053	19.7627	25.75	5	TRUE
KLTPGSQC(+57.02)AEGLC(+57.02)C(+57.02)DQC(+57.02)KFM	- +						598.257	18.4125	26.73	4	FALSE
LVIGGAEC(+57.02)DINEHR	+ -	528.259	26.951	46.73	3	FALSE
IESLKHDDIF	- +						608.813	32.2919	28.14	2	FALSE
SEDYSETHYSPDGR	+ -	548.225	18.016	46.39	3	FALSE
LSDEPIC(+57.02)F	- +						490.723	43.6282	28.66	2	TRUE
C(+57.02)GGC(+57.02)C(+57.02)SDESLTC(+57.02)TSVGER	+ +	1017.88	23.6245	88.83	2	TRUE	1017.88	22.8602	63.64	2	TRUE
C(+57.02)YC(+57.02)GWGGSGKPQDATDR	- +						957.896	21.4519	58.18	2	TRUE
YEFEVNGEPVVLHLEK	+ -	634.659	47.5558	75.24	3	TRUE
EGGKDSC(+57.02)KGDSGGPLLC(+57.02)NGE	- +						1018.94	30.0812	28.1	2	FALSE
KGDSSNHSSGDLDISIVGDYIKR	- +						616.557	41.4224	34.48	4	TRUE
AGTLINQEWVLTAAR	+ -	821.951	51.451	52.74	2	TRUE
TLC(+57.02)AGVLEGGKDTC(+57.02)	+ -	740.842	28.4197	52.85	2	TRUE
KWTDGSSVIYQNMVER	+ -	638.311	39.2203	66.54	3	TRUE
DGKVC(+57.02)NSNREC(+57.02)VDVNTAY	- +						700.972	23.4508	30.81	3	FALSE
FRPSC(+57.02)VAVLR	- +						402.225	29.3502	33.99	3	FALSE
SLPSSPPTVGSVC(+57.02)R	+ +	481.914	29.3394	52.84	3	TRUE	722.367	28.7434	32.51	2	TRUE
NQHIPQYC(+57.02)GSC(+57.02)W	- +						775.318	33.6586	34.01	2	TRUE
RFHC(+57.02)AGTLLNQEW	- +						816.39	39.2312	38.88	2	TRUE
KKSKYDYNVW	- +						665.843	26.5228	30.12	2	TRUE
QITMNDLPVGR	+ +	622.326	36.0906	60	2	TRUE	622.326	36.0118	30.65	2	TRUE
HGLGVIDWE	- +						513.255	44.2416	30.04	2	TRUE
GEEC(+57.02)DC(+57.02)GSLW	- +						606.718	36.6083	34.66	2	TRUE
LFC(+57.02)EIIKNTC(+57.02)KY	- +						530.266	38.9563	39.07	3	TRUE
TQQC(+57.02)SPQWTDGSLTFYE	- +						683.295	49.6523	35.92	3	TRUE
RVNYEPQVW	- +						595.801	36.2113	27.37	2	FALSE
TVAPDIC(+57.02)F	- +						461.72	44.0115	25.91	2	TRUE
QQIKNNKDDPFWR	- +						563.622	25.3904	29.9	3	FALSE
C(+57.02)LPDWSSYK	+ -	578.26	35.5695	45.85	2	FALSE
KSGPPC(+57.02)GDC(+57.02)PSAC(+57.02)DNGLC(+57.02)TNPC(+57.02)K	- +						851.341	21.4307	56.87	3	TRUE
AMIPGGLSPR	+ +	499.776	31.9064	51.35	2	TRUE	499.776	32.002	32.69	2	TRUE
STHIAPLSLPSSPPSVGSVC(+57.02)R	+ +	717.04	41.3038	86.09	3	TRUE	717.039	40.9978	46.74	3	TRUE
VDLHNSLR	- +						477.262	23.9746	27.81	2	TRUE
GDSSNHSSGDLDISIVGDYIK	+ +	727.009	48.3884	89.95	3	TRUE	727.01	48.4634	53.17	3	TRUE
GGIDTC(+57.02)LADSGGPL	- +						666.808	41.6923	29.1	2	TRUE
VTDMESMKHIMR	+ -	493.236	25.9179	54.27	3	TRUE
ANAHGWIDSTIK	- +						656.835	28.9469	40.78	2	TRUE
WKTWADAEKFC(+57.02)KE	- +						849.899	32.1952	48.48	2	TRUE
IIALGHSGFSEDQR	+ +	765.386	29.8168	69.32	2	TRUE	765.387	29.573	39	2	TRUE
IDKVNLMVDQQWMAVR	+ -	649.337	47.6556	70.74	3	FALSE
LQVMQVTPKTLSSK	- +						780.443	32.3364	33.67	2	TRUE
HC(+57.02)DMENMQIYLGVHNK	+ -	497.974	35.093	83.41	4	TRUE
MNSAHPC(+57.02)C(+57.02)DPVTC(+57.02)KPKRGEHC(+57.02)ISGPC(+57.02)C(+57.02)R	- +						675.089	17.0764	31.51	5	TRUE
EGGKDSC(+57.02)KGDSGGPLIC(+57.02)NGE	- +						1018.94	30.0812	28.1	2	FALSE
SEDYSETHYSPDGK	+ -	538.89	17.4217	61.23	3	TRUE
IFFAGEYTANAHGWIDSTIK	+ -	747.703	52.2491	66.59	3	FALSE
DFMIQGGDFTR	+ -	643.794	40.7764	73.1	2	TRUE
TDLPC(+57.02)GEKNPFIC(+57.02)K	- +						839.898	32.1998	30.44	2	TRUE
IHNDADSTASISAC(+57.02)DGLK	+ +	625.623	22.6881	92.35	3	TRUE	625.623	22.6668	51.23	3	TRUE
YSFSPGMYTK	+ -	590.77	33.5262	59.17	2	TRUE
TTNPPVEDHC(+57.02)YYHGR	+ -	462.205	18.3152	71.2	4	TRUE
LASYLDKVR	- +						532.809	25.4318	26.7	2	TRUE
DLHYATVY	- +						491.236	31.0071	25.41	2	FALSE
C(+57.02)KELVNGGHLTSF	- +						731.359	31.393	35.64	2	TRUE
ANLGPMRIPE	- +						549.291	38.3781	30.22	2	TRUE
NDKEGWYANLGPMR	+ -	550.928	37.8027	82.92	3	TRUE
IALGHSGFSEDQR	+ -	472.9	24.013	48.79	3	FALSE
RSVNPTASNMLKME	- +						526.597	30.0829	45.76	3	TRUE
LDYRALSDEPIC(+57.02)FIAK	+ +	637.66	50.7483	67.33	3	TRUE	637.66	50.7828	43.74	3	TRUE
QGEPYWLIK	- +						567.303	42.2038	25.69	2	FALSE
TKITEMPQLR	- +						406.228	27.6947	34.16	3	TRUE
M(+15.99)RLPSVWIGLR	+ +	448.592	44.7676	63	3	TRUE	448.593	44.6844	25.68	3	FALSE
VAQLVSENIK	- +						550.819	26.1449	28.87	2	TRUE
QVPVVQAY	- +						452.25	31.9764	29.99	2	FALSE
YDAWIGLR	+ -	497.261	41.1048	47.29	2	FALSE
DAEKFC(+57.02)VENSGHLASIEGKEE	- +						783.691	30.8894	51.76	3	TRUE
EGWYANLGPMR	+ +	647.306	42.3818	46.74	2	FALSE	647.304	42.0918	32.48	2	TRUE
WKTWADAE	- +						503.734	31.1889	27.79	2	TRUE
GNVNDYEIVYPK	+ +	705.847	34.0567	57.45	2	TRUE	705.848	33.9643	33.39	2	TRUE
IYGGC(+57.02)PGNANNFK	+ +	706.325	22.9312	59.73	2	TRUE	706.325	22.8399	42.89	2	TRUE
KTWEDAEKFC(+57.02)VENSGHLASIEGKEE	- +						579.472	36.0798	54.38	5	TRUE
RSVNPTASNMLKMEWYPEAAANAER	- +						709.842	44.5684	56.91	4	TRUE
IC(+57.02)PLRWTDGARLDYR	- +						473.745	39.4372	27.72	4	TRUE
IHC(+57.02)C(+57.02)PHGTTC(+57.02)DLVEAR	+ -	482.215	20.0577	57.07	4	TRUE
QWSDGSSIKY	- +						585.774	29.3974	25.6	2	TRUE
VELGEDC(+57.02)DC(+57.02)GSPR	+ +	747.302	19.5203	51.16	2	TRUE	747.303	19.5714	37.3	2	TRUE
C(+57.02)VEQAGHLASIESK	+ +	764.873	22.0823	59.08	2	TRUE	764.874	21.9178	43.08	2	TRUE
RALSDEPIC(+57.02)FIAK	+ +	507.269	38.7747	52.14	3	FALSE	507.269	38.9827	37.29	3	TRUE
SKYDYNVWIGLR	+ -	757.392	44.6514	62.24	2	TRUE
SPQWTDGSLTFYENLDEPTK	+ -	1164.54	50.7944	55.82	2	TRUE
FC(+57.02)VEQAGHLASIESKEE	- +						967.45	34.7058	49.52	2	TRUE
LLQNSANPC(+57.02)C(+57.02)DPVTC(+57.02)KPK	- +						526.249	20.7895	30.75	4	TRUE
YFC(+57.02)LSSR	+ +	466.719	28.9431	56.43	2	TRUE	466.718	27.87	25.68	2	TRUE
LYGAVTPVK	+ -	474.281	25.3375	49.75	2	FALSE
GLNDYC(+57.02)TGVTPDC(+57.02)PR	+ +	862.874	28.1353	77.24	2	TRUE	862.87	28.2421	52.79	2	TRUE
TMAWDWVR	+ +	532.752	46.7439	47.71	2	TRUE	532.753	46.5076	28.89	2	TRUE
AAHC(+57.02)DMENMQIYLGVHNK	+ -	710.987	35.0923	90.28	3	TRUE
FDYTDWIR	+ +	558.263	49.3524	46.92	2	TRUE	558.261	48.7644	28.25	2	TRUE
YTANAHGWIDSTIK	- +						788.888	32.6979	46.6	2	TRUE
AQPQQINTAIY	- +						623.824	32.3974	25.28	2	FALSE
VNGEPVVLHLEK	+ +	667.377	31.5685	53.07	2	TRUE	445.253	31.2831	32.71	3	TRUE
IVGGMDQLPTSMY	- +						706.334	47.983	27.93	2	TRUE
ITNEVSKPLSHHIPVEK	+ -	482.771	22.5749	50.65	4	FALSE
SGNVNDYEIVYPK	+ +	749.363	33.9279	60.95	2	TRUE	749.365	33.8335	37.3	2	TRUE
IKVMKFREHTAC(+57.02)EC(+57.02)RPRS	- +						461.835	16.8518	28.53	5	TRUE
LYC(+57.02)FDNLPEHKNPC(+57.02)QIY	- +						737.671	41.286	41.05	3	TRUE
FHC(+57.02)AGTLINQEW	- +						738.34	44.3558	33.93	2	TRUE
NDKEGWYANLGPM(+15.99)R	+ -	556.259	32.0516	60.33	3	TRUE
TWADAEKFC(+57.02)KELVNGGHLM(+15.99)SVNS	- +						870.41	41.8735	30.62	3	FALSE
IGLRDESKTQQC(+57.02)SP	- +						809.895	18.1902	33.95	2	FALSE
DGHPC(+57.02)QNNLGY	+ +	637.764	21.3506	45.93	2	FALSE	637.764	21.3124	31.55	2	TRUE
ALSDEPIC(+57.02)FIAK	+ +	682.35	45.6078	64.98	2	TRUE	682.349	44.9485	36.29	2	TRUE
TLWDKDIMLIK	- +						688.385	48.6029	34.52	2	TRUE
DGHPC(+57.02)QNNLGYC(+57.02)FR	+ +	869.364	28.0936	77.2	2	TRUE	869.363	29.2879	49.99	2	TRUE
SSPDYVWIGLWNQRK	+ +	924.972	52.5702	61.64	2	TRUE	616.985	52.7661	31.23	3	TRUE
DLHYATVYWLE	- +						705.339	54.2467	27.35	2	FALSE
RTWTDLPC(+57.02)GQKNPF	- +						573.947	38.0276	41.9	3	TRUE
SLDKYAMGGITTFTPY	- +						882.928	51.1918	30.74	2	TRUE
EITTNPSVEDHC(+57.02)Y	+ -	782.831	26.0503	49.58	2	TRUE
TDDFWKAMEE	- +						636.265	44.233	34.32	2	TRUE
KVLLPSFLAAGGDGY	- +						754.41	54.8536	42.65	2	TRUE
THIAPLSLPSSPPSIGSVC(+57.02)R	+ -	692.7	41.2209	60	3	FALSE
VFKEWKTWADAEK	- +						546.615	33.7458	42.33	3	TRUE
SLPSSPPSVGSVC(+57.02)R	+ +	715.359	28.9004	46.82	2	FALSE	715.357	28.8267	27.44	2	FALSE
LTPGSQC(+57.02)ADGEC(+57.02)C(+57.02)DQC(+57.02)KF	- +						711.608	25.0808	48.2	3	TRUE
APMYPNEPFIVLWNAPTTQC(+57.02)PLR	+ -	905.784	64.9901	81.96	3	FALSE
MFMVSDLTIPVKR	+ +	512.947	49.123	69.08	3	TRUE	512.948	49.101	45.47	3	TRUE
TSYQFSDC(+57.02)S	- +						547.706	24.0165	29.97	2	FALSE
DSGYYVSFIE	- +						590.263	50.4086	25.39	2	FALSE
TSYQFSDC(+57.02)SKEE	+ +	740.798	21.375	58.43	2	FALSE	740.797	21.3525	43.85	2	TRUE
TQQC(+57.02)SPQWTDGSLTFYENLDEPTK	+ +	1423.13	50.3912	94.73	2	TRUE	949.09	50.3549	43.76	3	TRUE
NSGHLASIEGKEE	- +						685.83	17.0564	28.51	2	TRUE
LIEPLKLPDSE	- +						627.351	43.4003	30.25	2	TRUE
RC(+57.02)GGC(+57.02)C(+57.02)SDESLTC(+57.02)TSVGERTVE	- +						840.678	24.8385	54.32	3	TRUE
IAPFSLPSSPPTVGSVC(+57.02)R	+ -	936.487	47.8679	66.23	2	TRUE
ANFVAQLVSGF	- +						576.806	66.6185	32.53	2	TRUE
GC(+57.02)YC(+57.02)GWGGSGKPQDATDR	+ +	657.943	21.8869	74.23	3	TRUE	657.94	21.8736	51.34	3	TRUE
GTC(+57.02)PTLTNQC(+57.02)IALF	- +						798.381	53.2732	32.73	2	TRUE
TFLPIFVNPVN	- +						630.853	64.4704	32.47	2	TRUE
NPDPDGFHTLHNDMMC(+57.02)AGFAEGK	+ -	641.022	33.3677	67.29	4	TRUE
ANINILHY	- +						479.261	38.1133	26.96	2	TRUE
VNYEPQVW	- +						517.749	41.7099	26.21	2	TRUE
YALFGPDATVGQDGC(+57.02)FEWNK	+ -	759.006	53.6451	55.17	3	FALSE
HC(+57.02)AGTLINQEW	- +						664.806	39.7854	30.28	2	TRUE
C(+57.02)GDDYPF	- +						437.157	35.1618	40.15	2	TRUE
LIDKMPQC(+57.02)I	- +						559.291	35.4504	30.71	2	TRUE
TLC(+57.02)AGVLQGGK	+ -	552.297	26.1407	46.56	2	FALSE
VC(+57.02)EC(+57.02)DRVAAIC(+57.02)F	- +						750.324	40.0042	29.26	2	TRUE
SGGPLIC(+57.02)NGQLQGIVAWGR	+ -	661.678	52.0104	56.51	3	FALSE
ILVATTMAHE	- +						543.286	31.3206	25.42	2	FALSE
RFDEIVGGMDQLPTSMY	+ +	979.952	53.511	48.57	2	FALSE	979.95	53.6154	33.14	2	TRUE
DIHYATVYWLE	- +						705.339	54.2467	27.35	2	FALSE
GWYANLGPMRLPE	- +						752.373	53.2725	37.99	2	TRUE
WVLSAAHC(+57.02)DMENME	- +						846.843	41.264	37.12	2	TRUE
TSDNKWFQWK	+ +	670.325	38.6313	66.74	2	TRUE	670.325	38.2649	38.44	2	TRUE
TYLIEPLKLPDSE	- +						759.407	51.1729	34.95	2	TRUE
LYC(+57.02)FDNLPEHKNPC(+57.02)QIYY	- +						792.024	43.9217	25.5	3	TRUE
EITTNPSVEDHC(+57.02)YY	- +						864.363	31.3892	29.86	2	TRUE
NNLRHPDDIEWNHVSM(+15.99)C(+57.02)IVNGGGIR	- +						584.678	41.7855	29.87	5	FALSE
PC(+57.02)GQKNPFIC(+57.02)K	- +						674.827	30.9117	30.79	2	TRUE
NLDLDSIIAEVK	+ -	665.366	57.5725	49.3	2	TRUE
YALFGPDATVGQDGC(+57.02)FEWNKK	+ -	801.705	48.8276	50.84	3	FALSE
KTWADAEKFC(+57.02)K	- +						461.897	22.2874	37.18	3	TRUE
C(+57.02)YKPFDEPKTWADAEKF	- +						533.75	40.2351	41.55	4	TRUE
RSVDAEKFC(+57.02)VEQAGHLASIESKEE	- +						544.664	33.485	55.21	5	TRUE
PDYGMVDIGTK	- +						598.287	33.9935	36.66	2	TRUE
TLSSKIKVMKFREHTAC(+57.02)EC(+57.02)RPRS	- +						565.094	20.496	33.8	5	TRUE
WVLSAAHC(+57.02)DMENM(+15.99)E	- +						854.84	35.1618	32.9	2	TRUE
KMRLPSVWIGLR	- +						485.959	45.1311	41.08	3	TRUE
EWVLSAAHC(+57.02)DMENME	- +						911.364	44.9172	34.84	2	TRUE
C(+57.02)VENSGHLASIEGKEE	- +						879.901	21.283	44.35	2	TRUE
TM(+15.99)AWDWVR	+ -	540.75	40.2277	47.67	2	TRUE
GWYANLGPMRIPE	- +						752.373	53.2725	37.99	2	TRUE
C(+57.02)VDVNTAY	- +						471.205	24.6574	26.29	2	TRUE
RFHC(+57.02)AGTLLNQE	- +						723.352	25.4531	34.38	2	TRUE
ALFGPDATVGQDGC(+57.02)FEWNKK	+ +	747.351	45.1906	55.77	3	TRUE	747.352	45.0514	33.95	3	TRUE
VNWREGESQMC(+57.02)QALTK	- +						646.304	35.904	47.3	3	TRUE
GLFSEDYSETHY	- +						724.306	38.9024	31.01	2	FALSE
C(+57.02)ILNEPLR	+ +	507.774	31.0965	49.74	2	TRUE	507.773	31.0866	26.17	2	TRUE
TKVFDYTDW	- +						587.774	44.9612	28.84	2	TRUE
MLDGLNDYC(+57.02)TGVTPDC(+57.02)PR	+ -	1042.45	38.8837	80.67	2	TRUE
EIQNEIVDLHNSLR	+ -	840.437	38.3063	63.09	2	TRUE
NQRKEQYC(+57.02)NKKWTDGSSVIY	- +						626.806	25.9254	29.88	4	FALSE
EVRPFME	- +						454.22	28.6604	26.24	2	TRUE
EGHC(+57.02)YKVFKEW	- +						494.899	30.1025	26.59	3	FALSE
FHEC(+57.02)NLGNLIC(+57.02)D	- +						746.319	39.7072	33.05	2	TRUE
ADFVAQLVSE	- +						539.775	48.4634	29.45	2	TRUE
TVELQVMQVTPK	+ +	686.879	39.4262	65.95	2	TRUE	686.878	38.0965	31.57	2	TRUE
KFC(+57.02)VENSGHLASIEGK	+ +	592.628	26.6424	74.34	3	TRUE	592.629	26.8889	36.38	3	TRUE
KLTPGSQC(+57.02)NYGEC(+57.02)	- +						757.322	18.8759	31.98	2	TRUE
NNLRHPDDNEWNHVSM	- +						659.957	28.2764	51.22	3	TRUE
VIGGAEC(+57.02)NINEH	+ +	656.801	19.4064	47.15	2	FALSE	656.8	19.3278	28.68	2	TRUE
KTWADAEKF	- +						548.276	27.4254	34.37	2	TRUE
VLSAAHC(+57.02)DMENME	- +						502.871	26.7485	37.6	3	TRUE
WNHVSMC(+57.02)IINGGGIR	- +						571.948	39.657	48.08	3	TRUE
NLMC(+57.02)DLLK	- +						503.756	44.3912	28.31	2	TRUE
SLDKYAMGGITTF	- +						702.347	45.7861	35.14	2	TRUE
LVNGGHLTSFNSREEGEF	- +						664.984	34.5069	32.74	3	TRUE
RTWTDLPC(+57.02)GQKNPFIC(+57.02)K	- +						707.683	37.6397	50.14	3	TRUE
KFC(+57.02)VEQAGHLASIESK	- +						601.972	30.0708	31.47	3	FALSE
RC(+57.02)GGC(+57.02)C(+57.02)SDESLTC(+57.02)TSVGER	+ +	730.959	20.5192	47.18	3	TRUE	730.958	20.1754	52.93	3	TRUE
KTWEDAEKFC(+57.02)VENSGHLASIE	- +						613.288	38.9247	41.49	4	TRUE
MENWGLITYR	+ -	641.816	45.367	51.76	2	TRUE
DDM(+15.99)DDYC(+57.02)SGITPDC(+57.02)PR	+ -	966.86	27.6869	48.46	2	FALSE
GHC(+57.02)YKVFKEWK	- +						494.583	22.3334	40.08	3	TRUE
VIGGDEC(+57.02)NINEHR	+ +	756.845	17.325	52.24	2	TRUE	504.9	17.3783	29.86	3	TRUE
TSYQFSDC(+57.02)SKE	+ -	676.276	20.7635	66.42	2	TRUE
YDAMALGNHE	- +						560.739	25.4121	30.85	2	TRUE
C(+57.02)ANINLLHY	- +						559.277	38.7051	35.57	2	TRUE
KFC(+57.02)KELVNGGHLTSFNSREE	- +						588.79	27.9362	48.34	4	TRUE
ERTSYQFSDC(+57.02)SKEE	- +						589.25	19.5026	28.45	3	FALSE
VIGGDEC(+57.02)DINEHPFLVALH	- +						1068.01	46.4857	39.79	2	TRUE
QSWDDEGTVSEQMLR	+ -	890.893	37.8473	82.37	2	TRUE
C(+57.02)TGQSAEC(+57.02)PLDVF	- +						742.314	48.1376	37.4	2	TRUE
ELVNGGHLTSFNSREEGE	- +						658.975	29.2	36.51	3	TRUE
TKVFDYTDWIR	- +						481.913	47.2977	36.01	3	TRUE
VYNLMC(+57.02)DLLK	- +						634.822	53.7556	31.76	2	TRUE
VKKDPGLLKYPVKPSE	- +						450.267	24.5696	37.41	4	TRUE
C(+57.02)KELVNGGHLTSFNSREE	- +						520	25.9601	46.73	4	TRUE
TAYAINGPPVEK	- +						630.334	27.0229	39.51	2	TRUE
RTWTDLPC(+57.02)GQK	+ +	454.559	25.2133	54.01	3	TRUE	681.335	25.1676	36.56	2	TRUE
TENGWYFIK	- +						579.284	43.94	29.16	2	TRUE
LVAWAVHQFK	+ +	400.229	36.3758	53.91	3	TRUE	400.229	36.1828	35.2	3	TRUE
KYDYNVWIGLR	+ -	476.255	44.3754	56.12	3	TRUE
IMLIKLDSPVTY	- +						696.893	52.9947	36.47	2	TRUE
HQGLPESYNFDFITMKPVL	+ -	746.041	60.8156	73.37	3	TRUE
RFHC(+57.02)SGTLINQE	- +						487.9	23.9199	26.39	3	FALSE
LNEFVQETENGWYFIK	+ -	672.994	57.0809	61.65	3	TRUE
MMDPTFVC(+57.02)NK	- +						621.768	31.5398	37.08	2	TRUE
TFYENLDEPTKC(+57.02)F	- +						832.369	41.6702	46.59	2	TRUE
MGGITTFTPY	- +						544.26	46.6833	26.05	2	FALSE
SEC(+57.02)DVAEYC(+57.02)TGQ	+ -	709.763	22.0233	47.45	2	FALSE
GETYLIEPLK	+ -	581.821	39.7753	53.77	2	FALSE
FGPDATVGQDGC(+57.02)FEWNKK	+ -	685.978	37.5284	67.84	3	TRUE
DNGLAGLLDPLLK	- +						669.885	65.1614	26.59	2	FALSE
QMGYPVLK	- +						468.254	30.3901	25.85	2	FALSE
FLNSGTIC(+57.02)KK	- +						584.313	19.8047	26.89	2	FALSE
TKWDKDIMLIKLDSPVTY	- +						542.293	51.5397	36.17	4	TRUE
IHNDADSTASISAC(+57.02)NG	+ +	816.849	17.7851	63.57	2	TRUE	816.848	17.7994	39.85	2	TRUE
EEC(+57.02)KDFVEVYGK	+ -	501.565	28.0049	46.59	3	FALSE
M(+15.99)LDGLNDYC(+57.02)TGVTPDC(+57.02)PR	+ -	700.63	35.0039	63.62	3	FALSE
AQSQVVSGVKYY	- +						664.845	28.8287	42.02	2	TRUE
TLGMLMEGLK	+ -	546.794	46.1449	50.29	2	TRUE
NPLEEC(+57.02)FR	+ -	532.746	29.1598	50.71	2	TRUE
YPFMVQSDDGR	+ +	657.791	33.5964	55.46	2	TRUE	657.794	33.6045	37.93	2	TRUE
EADYEEFLEIAR	+ +	742.848	52.1381	66.65	2	TRUE	742.848	51.3858	39.12	2	TRUE
DIVSPPVC(+57.02)GNEILE	- +						771.379	47.4391	25.77	2	FALSE
SLKHDDIFAYE	- +						669.32	33.6007	28.25	2	TRUE
KTWEDAEKFC(+57.02)TQ	- +						514.903	33.1851	32.41	3	FALSE
TSYQFSDC(+57.02)SKEEYR	+ +	600.589	23.121	73.04	3	TRUE	600.589	23.1657	44.24	3	TRUE
EGWYANLGPMRIPEK	- +						587.63	46.1775	25.29	3	FALSE
STHIAPISLPSSPPSVG	- +						823.941	43.3482	27.33	2	FALSE
LFC(+57.02)EIIKNTC(+57.02)K	- +						713.365	33.6867	38.8	2	TRUE
HGIPDETC(+57.02)NNYQAK	+ -	549.579	17.3857	62.72	3	TRUE
IMGWGSITTTK	+ +	597.811	41.4182	57.51	2	TRUE	597.813	39.5932	30.03	2	TRUE
C(+57.02)C(+57.02)GTLINQEW	- +						640.773	42.6699	29.41	2	TRUE
TFYENLDEPTK	+ +	678.818	30.3071	61.71	2	TRUE	678.816	30.526	37.31	2	TRUE
GNLSPGAVDMIGDLLNE	- +						857.918	64.4501	25.51	2	FALSE
GGIDSC(+57.02)KVDNGGPL	- +						694.824	27.6006	29.97	2	FALSE
VLGFVC(+57.02)K	- +						411.73	30.1294	25.75	2	TRUE
YVC(+57.02)QYC(+57.02)PAGNMIGK	+ +	830.866	31.6052	51.95	2	FALSE	830.866	31.4672	48.33	2	TRUE
WNIPVKW	- +						471.764	52.1127	28.47	2	TRUE
FHC(+57.02)AGTLLNQEW	- +						738.34	44.3558	33.93	2	TRUE
YFYVC(+57.02)QYC(+57.02)PAGN	+ -	771.312	40.0084	53.29	2	TRUE
AQPLKPALY	- +						500.794	30.2858	28.73	2	TRUE
DEGC(+57.02)LPDWSSRVE	- +						775.332	38.7108	42.81	2	TRUE
IC(+57.02)NGQIHGIVSW	- +						692.344	42.7975	30.95	2	FALSE
C(+57.02)GDDYPFVC(+57.02)K	+ +	630.754	31.127	68.06	2	TRUE	630.753	30.4423	41.64	2	TRUE
EADFVAQLISDNIK	- +						781.906	54.5824	37.15	2	TRUE
GDHPC(+57.02)AQPH	- +						509.711	31.4805	25.64	2	FALSE
RFDEIVGGMDQLPTSM(+15.99)YR	+ -	711.002	43.2829	69.11	3	TRUE
LRC(+57.02)GDDYPFVC(+57.02)K	- +						510.566	29.4972	32.07	3	TRUE
TWADAEKFC(+57.02)KELVNGGHLTSFNSR	+ -	692.587	47.7633	55.48	4	FALSE
TGYRTWTDLPC(+57.02)G	- +						713.824	37.4642	31.4	2	FALSE
ELLQNSAHPC(+57.02)C(+57.02)D	- +						722.302	20.9179	42.37	2	TRUE
ITTNPPVEDHC(+57.02)YYH	+ +	582.592	24.7562	52.62	3	FALSE	582.591	24.7065	36.86	3	TRUE
TDSDIFVNMDNLIYK	+ -	894.429	57.7792	46.16	2	FALSE
DEGC(+57.02)LPDWSSR	+ +	661.277	34.7656	70.07	2	TRUE	661.278	33.608	42.2	2	TRUE
MSGLSAAYVLAGAGHK	- +						511.601	39.9707	40.7	3	TRUE
TDIVSPPVC(+57.02)	- +						494.244	31.2831	31.6	2	FALSE
KIYDYSVC(+57.02)R	+ -	401.866	22.9887	50.8	3	FALSE
TWADAEKFC(+57.02)TQQHK	+ -	438.206	24.0915	56.31	4	TRUE
KTWEDAEKF	- +						577.279	27.0423	31.27	2	TRUE
DEGC(+57.02)LPDWSSY	- +						664.757	47.7719	35.22	2	TRUE
ITTKPPVEDHC(+57.02)Y	- +						487.235	21.5713	32.99	3	FALSE
STHIAPLSLPSSPPSIGSVC(+57.02)R	+ +	541.536	41.5578	92.94	4	TRUE	541.536	41.8404	50.93	4	TRUE
LTPGSQC(+57.02)NYGEC(+57.02)C(+57.02)DQC(+57.02)RF	- +						1126.43	29.0032	53.06	2	TRUE
KTWEDAEKFC(+57.02)VE	- +						771.349	32.9681	40.73	2	TRUE
KFC(+57.02)VENSGHLASIEGKEE	- +						1017.48	27.5866	57.75	2	TRUE
AQSQVVSGVKY	- +						583.314	24.5992	33.83	2	TRUE
LPNYVHPVHY	- +						413.548	30.4985	34.53	3	TRUE
GGC(+57.02)C(+57.02)SDESLTC(+57.02)TSVGER	+ -	937.869	22.4234	55.62	2	TRUE
C(+57.02)AQPHLPAFY	- +						602.285	41.5475	33.37	2	TRUE
IC(+57.02)PLRWTDGAR	+ +	448.899	32.2793	49.85	3	TRUE	448.899	32.4742	27.5	3	TRUE
EITTNPSVEDHC(+57.02)YYH	+ +	932.893	25.4441	57.43	2	FALSE	622.265	25.4733	36.34	3	FALSE
LVNGGHLTSFNSRE	- +						765.886	24.879	36.45	2	TRUE
C(+57.02)AQPHLPAFYTK	+ +	716.854	33.4068	60.95	2	TRUE	478.239	33.0655	33.89	3	TRUE
WTDGSSVIYQNMVER	+ +	892.915	41.3921	71.53	2	TRUE	892.915	41.2183	42.41	2	TRUE
VSILEEYPDK	- +						596.807	33.3551	29.92	2	TRUE
SFSPGMYTK	+ +	509.238	26.6412	51.48	2	TRUE	509.239	26.4153	27.9	2	TRUE
ETPVLSNPGPYLEFR	+ -	573.63	48.538	76	3	TRUE
DGHPC(+57.02)QNNLGYC(+57.02)F	- +						791.312	36.9154	42	2	TRUE
YLIDKMPQC(+57.02)IL	- +						697.364	52.1966	32.86	2	TRUE
KLTPGSQC(+57.02)NYGE	- +						677.308	18.358	37.32	2	TRUE
YFGSLVKPIASEL	- +						712.395	52.2834	35.97	2	TRUE
KC(+57.02)SNVLGF	- +						462.734	34.5748	25.45	2	FALSE
RHPC(+57.02)AQPHLPAFY	- +						531.93	33.2022	37.5	3	TRUE
KLTPGSQC(+57.02)NYGEC(+57.02)C(+57.02)DQC(+57.02)RF	- +						793.988	26.4857	56.82	3	TRUE
YTKWDKDIMLIK	- +						518.618	39.4554	27.99	3	TRUE
EWVLSAAHC(+57.02)DME	- +						724.301	39.619	34.64	2	TRUE
NC(+57.02)FGLEKESGYR	+ -	487.226	24.7974	51.9	3	FALSE
FSLPSSPPTVGSVC(+57.02)R	+ +	795.902	40.8334	60.27	2	TRUE	795.898	40.7965	34.36	2	FALSE
IRPSTTDIVSPPVC(+57.02)	- +						771.402	23.8249	26.92	2	TRUE
GDWNDDFC(+57.02)TG	- +						593.708	34.8805	28.26	2	FALSE
RSVNPTASNML	- +						595.303	27.599	34.28	2	TRUE
TNDIVLPEEVEWIK	+ -	842.942	54.6519	66.2	2	TRUE
FHEC(+57.02)NLGNLIC(+57.02)DAVIY	- +						969.446	58.9259	31.92	2	TRUE
KFC(+57.02)VEQAGHLASIESKEE	- +						1031.5	30.8422	52.57	2	TRUE
GC(+57.02)FGLKLDR	- +						533.278	29.9122	29.3	2	TRUE
PC(+57.02)AYSFSPGMYTK	+ +	754.83	36.7622	73.34	2	TRUE	754.83	36.579	45.16	2	TRUE
HQGLPESYNFDFITMK	+ -	642.972	50.8371	73.76	3	TRUE
SYC(+57.02)VYFK	- +						483.723	31.2946	26.52	2	TRUE
EGWYANLGPM(+15.99)R	+ -	655.303	35.827	64.65	2	TRUE
C(+57.02)LLNEPLR	+ +	507.774	31.0965	49.74	2	TRUE	507.773	31.0866	26.17	2	TRUE
NWDFLFSK	- +						528.761	54.4875	27.26	2	TRUE
SLPSNPPSVGSVC(+57.02)R	+ +	486.244	27.6701	55.39	3	TRUE	486.245	27.8045	29.75	3	TRUE
VIGGDEC(+57.02)DINEHRFLVF	- +						673.99	50.6657	26.09	3	FALSE
LKWENDEDHIK	- +						476.237	21.5713	35.77	3	TRUE
QYC(+57.02)PAGNMIGK	+ +	619.786	24.6898	46.95	2	TRUE	619.786	24.6395	27.83	2	TRUE
C(+57.02)SNVLGFVC(+57.02)KYR	- +						501.579	39.1227	45.89	3	TRUE
TWADAEKFC(+57.02)KE	- +						462.211	27.2195	36.89	3	TRUE
HPDDNEWNHVSMC(+57.02)	+ -	820.812	27.0951	54.12	2	TRUE
SKYDYNVW	- +						537.748	35.6627	28.82	2	TRUE
YEDTMQYEFK	+ -	677.287	32.3818	65.53	2	TRUE
SFTM(+15.99)WDKDIMLIR	+ +	557.946	52.0871	46.93	3	FALSE	557.946	52.1381	28.46	3	TRUE
VLSAAHC(+57.02)DMENMEIY	- +						891.876	40.3672	37.29	2	TRUE
TYLIEPLKLPDSEAHAVY	- +						687.03	51.1504	28.59	3	FALSE
GGTFDLLQIK	+ +	546.309	48.02	47.06	2	FALSE	546.309	47.7721	30.17	2	TRUE
SVC(+57.02)QPRETLVSILEEYPDKISK	- +						864.45	52.5272	42.62	3	TRUE
FAEYISDYRK	- +						431.215	27.3461	34.96	3	TRUE
VPHC(+57.02)ANINILR	+ +	436.24	29.8079	62.61	3	TRUE	436.239	29.643	39.97	3	TRUE
KLTPGSQC(+57.02)ADGEC(+57.02)C(+57.02)DQC(+57.02)KF	- +						754.306	22.7273	55.73	3	TRUE
C(+57.02)SNVLGFVC(+57.02)KYRVPN	- +						604.968	43.41	43.72	3	TRUE
EVRPFM(+15.99)EVY	- +						593.286	34.4821	25.27	2	FALSE
RALSDEPIC(+57.02)F	- +						604.29	40.2403	25.22	2	FALSE
GETYIIEPLK	+ -	581.821	39.7753	53.77	2	FALSE
SILDMLLEATSPK	+ -	709.383	69.4099	51.76	2	TRUE
SVPMSTYLVAWAVHQFK	+ -	982.508	67.5805	74.8	2	TRUE
ADPSKPSSQFSYK	+ +	721.35	19.6044	70.01	2	TRUE	481.236	19.6823	28.51	3	TRUE
SIIAGNTAATC(+57.02)PL	- +						644.831	37.878	32.08	2	TRUE
GELLQVSGIK	- +						522.306	34.959	26.19	2	FALSE
FHEC(+57.02)NLGNLIC(+57.02)DA	+ +	781.839	43.5222	50.68	2	TRUE	781.84	43.6249	29.97	2	TRUE
SNVLGFVC(+57.02)KY	- +						593.801	43.2175	28.89	2	TRUE
TSYQFSDC(+57.02)SKEEY	+ +	822.328	27.9614	68.19	2	TRUE	822.329	27.9939	41.77	2	TRUE
RGEHC(+57.02)ISGPC(+57.02)C(+57.02)R	- +						496.88	11.5817	32.41	3	TRUE
ADFVAQLISDNIK	- +						717.386	53.6766	33.07	2	TRUE
VFDYTDWIR	+ +	607.795	52.6823	64.46	2	TRUE	607.796	52.7973	32.94	2	TRUE
KC(+57.02)VDVTTAY	+ +	528.755	22.0784	47.3	2	FALSE	528.755	21.9178	31.32	2	TRUE
TQGFWLVHSTPR	+ -	476.917	37.5998	56.76	3	FALSE
DFEC(+57.02)PTEWC(+57.02)PY	- +						752.283	50.9163	34.28	2	TRUE
NC(+57.02)KFLNSGTIC(+57.02)K	- +						721.348	23.8249	40.06	2	TRUE
LVNGGHLTSFNSREE	- +						553.942	25.5073	40.16	3	TRUE
IKYIAATDHEPTDARK	- +						457.994	18.0477	26.83	4	TRUE
HGIPDETC(+57.02)NNY	- +						660.269	20.8235	31.8	2	TRUE
GGKDSC(+57.02)KGDSGGPLIC(+57.02)NGE	- +						954.416	29.4111	27.58	2	FALSE
IFRPSC(+57.02)VAVLR	+ +	439.92	35.7302	64.46	3	TRUE	439.92	35.2323	40.41	3	TRUE
RDPC(+57.02)AYSFSPGMYTK	- +						593.932	33.6149	52.43	3	TRUE
FDEIVGGMDQLPTSMYR	+ +	979.95	50.3826	65.48	2	TRUE	653.637	50.4642	48.55	3	TRUE
VIGGDEC(+57.02)DINEHR	+ +	505.228	18.7717	62.4	3	TRUE	757.337	18.2052	36.75	2	TRUE
KVFKEWKTWADAEKFC(+57.02)KE	- +						583.298	34.4965	36.18	4	FALSE
EITTKPPVEDHC(+57.02)YYHGR	+ -	526.249	21.1268	59.18	4	TRUE
LQVMQVTPKTLSSKIK	- +						451.021	34.924	36.86	4	FALSE
IKLDSPVTY	- +						518.289	35.1442	26.99	2	TRUE
HPDDNEWNHVSM	+ +	740.798	28.2926	48.41	2	FALSE	494.201	28.4595	44.63	3	TRUE
ELVNGGHLTSFNSREEGEFIVK	+ -	616.312	39.1982	50.87	4	FALSE
KELVNGGHLTSFNSR	+ -	553.625	24.1001	56.6	3	TRUE
EGC(+57.02)LPDWSSY	- +						607.245	45.087	27.47	2	FALSE
SLPSRPPTVGSVC(+57.02)R	+ +	504.937	24.6309	49.29	3	TRUE	504.937	25.5258	33.4	3	TRUE
C(+57.02)AYSFSPGMYTK	+ -	706.304	36.4712	66.38	2	TRUE
FC(+57.02)VENSGHLASIEGK	+ +	824.393	31.0849	81.81	2	TRUE	549.931	30.1025	30.22	3	FALSE
YFYVC(+57.02)QYC(+57.02)PAGNMIGK	+ +	985.932	44.9	77.86	2	TRUE	985.931	44.7406	53.65	2	TRUE
YLGYLNVVFDDK	+ -	723.369	55.2662	64.4	2	TRUE
EGC(+57.02)LPDWSSR	+ +	603.762	31.5559	54.91	2	FALSE	603.763	31.2397	30.45	2	TRUE
SDNKWFQWK	- +						413.536	38.3663	27.47	3	TRUE
DEGC(+57.02)LPDWSSREGHC(+57.02)Y	- +						984.383	33.5281	52.13	2	TRUE
TYILVATTMAHE	- +						675.341	43.3215	32.88	2	TRUE
GVLQGGKDTC(+57.02)EGDSGGPLIC(+57.02)NGK	- +						1160.04	38.7712	29.07	2	TRUE
YFYVC(+57.02)QYC(+57.02)PAGNM(+15.99)IGK	+ -	993.93	39.5491	81.52	2	TRUE
LVGLEIWSNGDK	+ -	665.852	47.3081	48.79	2	FALSE
KFWEDDGIHGGK	+ +	463.558	24.1709	67.71	3	TRUE	463.558	23.6298	46.54	3	TRUE
KITTNPPVEDHC(+57.02)YY	- +						579.603	27.666	46.79	3	TRUE
FGMQNSGDEQAWNY	- +						823.829	42.716	30.45	2	TRUE
AGEYTANAHGWIDSTIK	- +						611.962	35.6523	35.25	3	FALSE
KMEWYPEAAANAER	- +						555.927	32.0646	45.97	3	FALSE
C(+57.02)FDNLPEHKNPC(+57.02)QIY	- +						645.621	32.638	32.46	3	TRUE
TVAPDLC(+57.02)F	- +						461.72	44.0115	25.91	2	TRUE
AQSQVVSGVKYYLK	- +						523.959	32.7659	38.36	3	TRUE
IMGWGAITSPNE	- +						638.305	47.4092	34.57	2	TRUE
SPPVC(+57.02)GNELLER	+ -	685.839	30.0175	60.18	2	TRUE
ETLVSILEEYPDK	+ +	768.395	54.7254	66.78	2	TRUE	768.395	53.5549	32.29	2	TRUE
TWDEAEKFC(+57.02)R	- +						447.868	26.8456	32.79	3	TRUE
ENLDEPTKC(+57.02)F	- +						626.778	27.7967	30.09	2	TRUE
SPEEGEREPSSPLTPGSL	+ +	623.632	35.392	56.51	3	TRUE	934.944	35.381	33.37	2	TRUE
TESEAHNLPYGRPQVLQNHSK	+ -	481.845	23.7893	67.7	5	TRUE
GSALKQAFEHSVHR	- +						522.943	21.7425	47.89	3	TRUE
NGQLQGIVAWGR	+ -	649.851	39.5928	51.59	2	FALSE
MYHQC(+57.02)YALFGPDATVGQDGC(+57.02)FEWNK	+ -	998.757	50.9273	77.68	3	TRUE
WVLSAAHC(+57.02)D	- +						529.739	30.5231	28.93	2	TRUE
TYPDVPHC(+57.02)ANINILR	- +						594.969	39.6053	38.63	3	TRUE
RTDIVSPAVC(+57.02)GNYFVE	- +						913.937	43.5644	27.32	2	FALSE
YTQVVWYK	+ -	543.784	33.9188	55.97	2	TRUE
RIFGEWR	- +						482.26	31.9573	26.13	2	FALSE
NDQLIWLWR	+ -	622.332	59.5245	58.85	2	TRUE
SYQFSDC(+57.02)SKEEY	- +						771.805	27.5566	38.52	2	TRUE
IVGGMDQLPTSMYR	- +						784.382	40.9529	40.49	2	TRUE
GWYANLGPMRV	- +						632.318	45.1155	26.55	2	FALSE
TDIVSPAVC(+57.02)GNY	- +						648.299	35.5159	38.9	2	TRUE
TWTDLPC(+57.02)GEKNPFIC(+57.02)K	- +						655.978	43.6515	35.39	3	TRUE
VPHC(+57.02)ANINIIR	+ +	436.24	29.8079	62.61	3	TRUE	436.239	29.643	39.97	3	TRUE
LSDEPIC(+57.02)FIAK	- +						646.831	42.5126	30.25	2	TRUE
SELAGITITRPSDLPPNSFLK	+ -	752.746	50.3689	54.53	3	TRUE
SLPSSPPTVG	- +						471.252	28.5025	28.1	2	FALSE
AHGWLDSTIK	+ -	564.295	27.852	63.51	2	TRUE
YDAMALGNHEFDNGLAGLLDPLLK	+ -	863.099	68.764	73.36	3	TRUE
RFHC(+57.02)SGTLINQEW	- +						824.388	38.0092	33.78	2	TRUE
NFDFITMKPVL	- +						662.852	59.8051	37.25	2	TRUE
GYC(+57.02)YNGNC(+57.02)PIM(+15.99)YHQC(+57.02)Y	- +						705.93	27.7662	29.1	3	TRUE
SVNPTASNMLKMEWYPEAAANAER	- +						894.087	48.9104	38.72	3	TRUE
GTFDLLQIK	- +						517.798	48.2421	30.26	2	TRUE
EVRPFMEVY	- +						585.286	42.3393	26.4	2	FALSE
GNVNDYEIVYPKK	- +						513.6	28.6343	39.56	3	TRUE
MLNKYDTY	- +						524.244	24.5464	29.01	2	TRUE
ERKTWEDAEKFC(+57.02)VE	- +						609.616	30.6234	38.8	3	TRUE
TGAMNSAHPC(+57.02)C(+57.02)DPVTC(+57.02)KPK	+ +	710.977	17.6516	75.71	3	TRUE	533.485	17.6067	44.04	4	TRUE
SKTQQC(+57.02)SPQWTDGSLTFY	- +						1067.48	46.6438	43.24	2	TRUE
DFGTGAMENWGLITYR	+ -	915.927	57.0809	48.75	2	FALSE
FHC(+57.02)AGTLINQE	- +						645.298	29.2159	31.03	2	TRUE
MANVLC(+57.02)SC(+57.02)SEDC(+57.02)LEK	+ -	908.372	32.3842	76.36	2	TRUE
TTNPPVEDHC(+57.02)YY	- +						748.31	26.4051	27.71	2	TRUE
C(+57.02)GGC(+57.02)C(+57.02)SDESLTC(+57.02)TSVGERTVE	- +						1182.46	27.5428	63.27	2	TRUE
NMQDLVEDFK	+ -	619.79	43.8923	57.48	2	FALSE
GRHPC(+57.02)AQPHLPAFY	- +						413.454	83.8237	38.67	4	TRUE
GC(+57.02)LPDWSSRVE	- +						653.298	35.92	32.09	2	TRUE
STHIAPLSLPSSPPSVG	- +						823.941	43.3482	27.33	2	FALSE
GWYANLGPMRLPEK	- +						544.616	44.8063	37.81	3	TRUE
SVNPTASNMLR	- +						595.305	25.8162	27.03	2	FALSE
TDLVSPPVC(+57.02)	- +						494.244	31.2831	31.6	2	FALSE
KYFYVC(+57.02)QY	- +						585.768	35.0344	33.28	2	TRUE
LPC(+57.02)GQKNPFIC(+57.02)K	- +						487.916	27.6443	39.46	3	TRUE
WDKDIMLIKLDSPVTY	- +						646.341	55.3508	30.36	3	FALSE
KFWEDDGIHGGKSTTDLPSR	- +						562.276	28.0563	47.48	4	TRUE
MRLPSVWIGLR	+ +	443.261	51.2915	48.21	3	TRUE	443.261	51.162	35.99	3	TRUE
C(+57.02)C(+57.02)FVHDC(+57.02)C(+57.02)YEKVTGC(+57.02)KP	- +						740.629	29.5855	34.91	3	TRUE
EGESQMC(+57.02)QALTKW	- +						784.346	41.8956	39.62	2	TRUE
RC(+57.02)GDDYPFVC(+57.02)KFPPRC(+57.02)	- +						519.232	35.1651	49.82	4	TRUE
C(+57.02)KFLNSGTIC(+57.02)KK	- +						485.919	19.4167	32.62	3	FALSE
KPEIQNEIVDLHNSLR	+ -	953.011	36.8484	78.16	2	TRUE
IQNDADSTASISAC(+57.02)NGLK	- +						932.937	25.5655	46.04	2	TRUE
FDNGLAGLLDPLLK	- +						743.419	67.2479	39.23	2	TRUE
GRHPC(+57.02)AQPHLPAFYTK	- +						940.47	27.4244	42.44	2	TRUE
SFPC(+57.02)FDEPNK	+ +	620.769	33.5965	57.49	2	TRUE	620.769	33.7748	25.69	2	FALSE
C(+57.02)VDVTTAY	- +						464.707	27.1181	25.5	2	TRUE
HVVVVGAGMAGLSAAY	- +						751.395	44.0767	42.85	2	FALSE
GLFSEDYSETHYSPDGRE	+ -	696.963	35.1331	55.38	3	TRUE
LTILHTNDVHARVEQTSR	- +						418.827	24.5243	47.66	5	TRUE
C(+57.02)ADIVFND	- +						477.206	33.6022	27.25	2	TRUE
GGAEC(+57.02)NINEHR	+ -	628.775	17.7515	59.8	2	TRUE
HWNSYC(+57.02)TTTDTFVR	- +						596.597	31.76	41.34	3	TRUE
LVQAFQYTDK	+ -	606.816	30.0175	59.38	2	TRUE
TDIVSPAVC(+57.02)GN	+ -	566.768	27.2439	51.71	2	TRUE
IPDFGTGAMENWGLITYR	+ -	1021	60.8577	52.07	2	TRUE
LIKLDSPVTY	- +						574.831	40.6234	36.53	2	TRUE
TWEDAEKF	- +						513.232	32.1081	26.16	2	FALSE
TYLLVATTMAHE	- +						675.341	43.3215	32.88	2	TRUE
IIKDFMIQGGDFTRGDGTGGK	- +						554.031	38.2498	34.7	4	FALSE
DEGC(+57.02)LPDWSSRVEH	- +						843.864	33.527	29.65	2	TRUE
VNGGHLTSFNSREE	- +						516.246	20.3865	40.82	3	TRUE
KAESYFYC(+57.02)R	+ -	408.521	22.9206	58.35	3	FALSE
LQVMQVTPK	- +						522.299	29.1088	26.77	2	TRUE
GHPC(+57.02)AQPLKPALY	- +						726.375	28.6119	42.76	2	TRUE
YC(+57.02)PAGNMIGK	+ -	555.757	23.4515	50.39	2	TRUE
DEGC(+57.02)LPDWSSRVEHC(+57.02)YKVFKER	+ +	700.074	40.5563	51.7	4	FALSE	700.075	40.5385	40.81	4	TRUE
C(+57.02)GDDYPFVC(+57.02)KFPPRC(+57.02)	+ +	639.939	40.0192	81.97	3	TRUE	959.408	40.5399	54.4	2	TRUE
GTC(+57.02)PTLTNQC(+57.02)IAL	- +						724.846	41.6487	28.71	2	FALSE
IVDLHNSLRR	- +						408.238	21.0732	27.32	3	TRUE
HC(+57.02)TGQSAEC(+57.02)PSDVF	- +						797.816	28.3255	39.1	2	TRUE
LPSVWIGLR	+ +	520.815	50.7985	49.57	2	TRUE	520.816	50.2102	26.73	2	TRUE
SC(+57.02)IMAAQISD	- +						548.243	31.3228	31.7	2	TRUE
LHPWVEC(+57.02)ETGEC(+57.02)C(+57.02)DQC(+57.02)R	- +						745.963	19.6337	26.04	3	TRUE
ETLVSILEEYPDKISK	+ +	622.002	51.7409	70.95	3	TRUE	622.004	56.0844	43.31	3	TRUE
IC(+57.02)NGQLQGIVAWGR	+ +	786.409	43.149	69.67	2	TRUE	786.409	43.0302	45.41	2	TRUE
VC(+57.02)QYC(+57.02)PAGNMIGK	- +						499.893	28.0579	39.38	3	TRUE
NDQLLWLWR	+ -	622.332	59.5245	58.85	2	TRUE
QVPVVQAYA	- +						487.769	33.8848	27.62	2	FALSE
NVLC(+57.02)SC(+57.02)SEDC(+57.02)LEK	+ -	807.332	26.1205	58.52	2	TRUE
NHVSMC(+57.02)IINGGGIR	- +						509.922	31.9132	46.81	3	FALSE
TYLIEPLKIPDSE	- +						759.407	51.1729	34.95	2	TRUE
C(+57.02)EVFIYGGC(+57.02)PGNANNFK	+ -	973.928	39.8727	90.29	2	TRUE
DSGGPLLC(+57.02)NGE	- +						559.743	25.0149	28.27	2	TRUE
ADAEKFC(+57.02)K	- +						484.729	26.2598	26.26	2	FALSE
TMWDKDIMLIR	+ +	711.367	47.3216	55.01	2	TRUE	711.366	47.2977	36.15	2	TRUE
DEGC(+57.02)LPDWSSREGHC(+57.02)YK	- +						524.72	28.1967	48.01	4	TRUE
TYILVATTMAHELGH	+ -	552.952	50.5416	62.16	3	TRUE
GGKDSC(+57.02)KGDSGGPLLC(+57.02)NGE	- +						954.416	29.4111	27.58	2	FALSE
TNPPVEDHC(+57.02)YYH	- +						766.316	19.9224	34.79	2	TRUE
IILESGNVNDYEIVYPK	+ -	983.511	46.4544	47.15	2	FALSE
YFGSLVKPIASE	- +						655.853	40.7942	39.27	2	TRUE
YC(+57.02)KNETNSNIPC(+57.02)EPKDVKC(+57.02)GR	- +						514.638	23.4293	26.45	5	FALSE
NWGLITYR	- +						511.775	41.8754	32.37	2	TRUE
AVPGSWPWQVSLQDK	- +						849.434	52.7176	30.11	2	TRUE
SYNFDFITMKPVL	- +						787.899	62.6526	42.5	2	TRUE
IM(+15.99)GWGSITTTK	+ -	605.809	32.646	52.41	2	TRUE
VQGEVRPFMEVYQR	+ -	579.962	35.869	50.76	3	TRUE
NSAHPC(+57.02)C(+57.02)DPVTC(+57.02)KPKRGEHC(+57.02)ISGPC(+57.02)C(+57.02)R	- +						648.882	15.3911	42.13	5	TRUE
C(+57.02)FREADYEEFLE	- +						804.337	45.3841	25.61	2	FALSE
SFPC(+57.02)FDEPNKK	+ +	684.816	28.7559	53.9	2	TRUE	456.879	28.8719	32.5	3	TRUE
ELVNGGHLTSFNSREE	- +						894.927	29.2762	46.76	2	TRUE
SLKHDDIFAYEKRFDE	- +						503.998	34.7477	39.79	4	FALSE
FVAQLVSENIK	- +						624.353	38.2276	31.44	2	FALSE
MYHQC(+57.02)YALFGPDATVGQDGC(+57.02)FEWNKK	+ -	1041.45	46.6032	74.99	3	FALSE
IAPLSLPSNPPSVGSVC(+57.02)R	+ -	925.991	43.0742	64.63	2	TRUE
VSILEEYPDKISK	- +						760.913	35.0543	38.74	2	TRUE
C(+57.02)FGYEPQEYVVIE	- +						816.865	51.2738	35.88	2	TRUE
KNC(+57.02)FGLEKESGY	- +						477.891	25.673	34.58	3	TRUE
YC(+57.02)FDNLPEHK	+ -	661.793	27.6922	52.09	2	TRUE
PDYGMVDPGTK	+ +	590.27	24.9078	63.69	2	FALSE	590.271	24.8824	44.22	2	TRUE
C(+57.02)VEQAGHLASIE	- +						657.31	26.5829	34.24	2	TRUE
NELLQNSAHPC(+57.02)C(+57.02)D	+ +	779.324	22.5749	50.22	2	TRUE	779.324	22.5092	41.86	2	TRUE
FFYC(+57.02)RRENDRIFPC(+57.02)AKEDVKC(+57.02)GR	- +						504.74	28.0865	28.15	6	FALSE
WTDGARLDYR	- +						418.207	25.3698	30.32	3	FALSE
TDIVSPPVC(+57.02)GN	+ -	579.776	29.1952	52.49	2	TRUE
C(+57.02)KFLNSGTIC(+57.02)K	+ +	443.222	23.4592	46.24	3	FALSE	664.327	23.2971	41.02	2	TRUE
RFDEIVGGMDQLPTSMYR	+ +	1058	48.2438	74.83	2	TRUE	705.672	48.4994	50.73	3	TRUE
C(+57.02)SDESLTC(+57.02)TSVGER	+ +	534.224	21.4226	69.08	3	TRUE	800.832	21.3707	44.94	2	TRUE
VC(+57.02)HYLPESVSDQC(+57.02)VQFVK	+ -	732.347	39.1542	83.66	3	TRUE
TDLPC(+57.02)GQKNPFIC(+57.02)K	- +						839.405	30.89	39.63	2	TRUE
KGWGNVWIGMWGR	+ -	516.263	55.1954	61.14	3	FALSE
YAMGGITTFTPY	- +						661.309	52.3786	25.3	2	FALSE
YTPRDEDKGMVDPGTK	- +						603.62	17.6501	28.97	3	TRUE
AFDEPKRSVDAEKF	- +						410.459	25.0109	28.09	4	TRUE
AGFIDDAFALAR	+ +	422.887	54.0225	58.98	3	TRUE	633.827	54.0672	32.2	2	TRUE
QVMQVTPK	- +						465.757	28.4894	25.87	2	FALSE
LDKIAIPDFGTGAME	- +						789.399	50.4835	38.6	2	TRUE
DPC(+57.02)AYSFSPGMY	+ +	697.773	45.8316	57.96	2	FALSE	697.772	45.8005	44.9	2	TRUE
KKYSWVQC(+57.02)ESGEC(+57.02)C(+57.02)DQC(+57.02)R	- +						793.989	27.1072	36.48	3	TRUE
IHNDADSTASISAC(+57.02)NGLK	+ +	625.293	22.5184	79.85	3	TRUE	625.294	22.441	48.34	3	TRUE
ELVNGGHLTSF	- +						587.298	36.4539	26.46	2	FALSE
KWNIPVKW	- +						535.811	44.4354	30.55	2	TRUE
ADDKNPLEEC(+57.02)FRE	- +						541.575	31.9548	42.15	3	TRUE
DEGC(+57.02)LPDWSSYKGHC(+57.02)YKVFKVEK	- +						567.271	35.655	40.43	5	FALSE
SVDFDSESPR	+ +	569.754	22.2767	59.94	2	TRUE	569.754	21.4377	34.79	2	TRUE
VLGGDEC(+57.02)DINEHPF	- +						801.346	35.25	41.86	2	TRUE
RLFGEWR	- +						482.26	31.9573	26.13	2	FALSE
WSLDKYAMGGITTF	- +						795.386	56.6462	30.22	2	TRUE
ANINLLHY	- +						479.261	38.1133	26.96	2	TRUE
WNHVSMC(+57.02)ILNGGGIR	- +						571.948	39.657	48.08	3	TRUE
EITTNPSVEDHC(+57.02)YYHGR	+ -	693.304	22.619	64.29	3	TRUE
QC(+57.02)ISLFGSR	+ +	534.268	36.5121	56.02	2	TRUE	534.268	35.6343	30.81	2	TRUE
NGQPC(+57.02)QNNNGYC(+57.02)Y	- +						794.797	21.0289	27.09	2	TRUE
C(+57.02)SNVLGFVC(+57.02)K	+ +	592.283	38.8393	73.56	2	TRUE	592.283	46.3839	39.96	2	TRUE
AHGWIDSTIK	+ -	564.295	27.852	63.51	2	TRUE
ETKITEMPQLR	- +						449.242	29.2944	29.14	3	FALSE
YC(+57.02)TGVTPDC(+57.02)PR	+ +	663.284	19.8203	47.33	2	FALSE	663.285	19.8432	34.72	2	TRUE
DESKTQQC(+57.02)SPQWTDGSLTFY	- +						793.345	48.4441	25.26	3	FALSE
ANLGPMRLPEK	- +						409.228	30.0423	35.71	3	TRUE
C(+57.02)ANINIIRY	- +						568.797	39.4003	31.91	2	FALSE
WVLSAAHC(+57.02)FQKENE	- +						430.453	30.3236	28.09	4	TRUE
C(+57.02)ANINILHYSVC(+57.02)R	+ -	540.599	37.0348	65.3	3	TRUE
HLWLHLR	+ +	487.787	30.1871	53.47	2	TRUE	487.787	30.1072	29.6	2	TRUE
VALVGLEIWSNGDK	+ -	750.906	53.7494	52.42	2	TRUE
HKNPC(+57.02)QIFYTPRDEDKGM(+15.99)VDPGTK	- +						713.087	23.5724	31.05	4	FALSE
C(+57.02)AGVLEGGKDSC(+57.02)KGDSGGPLIC(+57.02)DGQ	- +						846.375	38.5894	27.56	3	FALSE
HDDIFAYEKR	+ -	431.879	23.9684	58.26	3	TRUE
SGLSAAYVLAGAGHK	+ -	701.377	35.3595	71.65	2	TRUE
C(+57.02)C(+57.02)GTLINQE	- +						547.734	22.7082	31.15	2	TRUE
KVEKTWADAEKF	- +						484.589	30.7011	32.49	3	TRUE
SDESLTC(+57.02)TSVGER	+ -	720.816	20.719	64.4	2	TRUE
DYEEFLEIAR	+ -	642.809	49.2592	52.82	2	TRUE
ASLINNAFQLVSAGK	+ +	766.924	54.8347	69.38	2	TRUE	766.924	54.7454	38.81	2	TRUE
ADVTLDLFGK	- +						539.792	46.3932	34.6	2	TRUE
TDIVSPPVC(+57.02)GNELLEVG	+ -	899.952	43.7279	63.78	2	TRUE
C(+57.02)LPDWSSR	- +						510.731	28.8287	27.1	2	FALSE
FC(+57.02)VEQAGHLASIE	- +						730.845	38.7712	37.9	2	TRUE
C(+57.02)TGQDC(+57.02)YGGVAR	+ +	672.276	24.4699	73.37	2	TRUE	672.275	24.498	39.24	2	TRUE
ENIEKEDEAPKMC(+57.02)G	- +						825.358	19.5497	35.71	2	TRUE
LVIGGAEC(+57.02)NINEHR	+ +	791.391	26.0305	66.74	2	TRUE	527.931	25.826	39.57	3	TRUE
STHIAPFSLPSSPPTVGSVC(+57.02)R	+ +	733.039	44.4659	85.88	3	TRUE	733.039	44.5156	46.46	3	TRUE
SVDFDSESPRKPE	- +						746.848	20.6687	37.47	2	TRUE
C(+57.02)VEQAGHLASIESKE	- +						553.268	23.2102	38.5	3	TRUE
LVIGGDEC(+57.02)NINEHR	+ +	542.594	25.1276	54.64	3	TRUE	542.596	25.2134	33.78	3	TRUE
STHIAPLSLPSNPASVGSVC(+57.02)R	+ +	1075.56	40.9696	57.06	2	TRUE	1075.55	40.9117	34.9	2	TRUE
LIDKMPQC(+57.02)IL	- +						615.833	44.8951	30.14	2	TRUE
TDLPC(+57.02)GQKNPF	- +						638.801	31.1385	31.89	2	TRUE
TWTDLPC(+57.02)GQKNPFIC(+57.02)K	+ +	655.649	41.4147	69.05	3	TRUE	982.97	41.4224	40.17	2	TRUE
C(+57.02)YKPFDEPKTWADAE	- +						928.909	35.5193	32.81	2	TRUE
SLEDGTLYIIEQIPK	+ +	859.963	60.2246	61.62	2	TRUE	573.645	60.3658	27.79	3	TRUE
GVDVVVGGHTNTF	- +						651.327	34.5527	35.87	2	FALSE
TVELQVMQVTPKTLSSKIK	+ -	533.311	39.602	50.07	4	TRUE
EGHC(+57.02)YKVFKEWK	- +						805.891	23.5628	51.49	2	TRUE
VLAGAGHKVTVLE	- +						647.38	26.2379	35.62	2	FALSE
YFGSLVKPIASELK	+ -	776.441	44.197	67.05	2	TRUE
GC(+57.02)LPDWSSRVEHC(+57.02)Y	- +						589.252	37.1581	32.54	3	FALSE
GGIDSC(+57.02)KADTGGPLIC(+57.02)NGE	- +						960.923	30.6673	25.44	2	FALSE
LYC(+57.02)FDNLPEHK	+ +	718.336	33.0473	56.22	2	TRUE	479.226	32.7844	40.6	3	TRUE
C(+57.02)VENSGHLASIEGK	+ +	750.859	29.9564	55.68	2	TRUE	750.857	20.232	44.5	2	TRUE
KPEIQNEIVDLH	+ -	478.924	32.2803	57.81	3	TRUE
PSFLAAGGDGYHMLK	+ -	782.383	55.9112	48.68	2	FALSE
TSDNKWFQW	- +						606.277	49.9416	29.3	2	TRUE
EC(+57.02)PTEWC(+57.02)PYDQHC(+57.02)YR	+ -	700.941	30.7347	66.02	3	TRUE
TQQC(+57.02)SPQWTDGSLTFYENLDEPTKC(+57.02)F	- +						1051.46	56.5157	48.27	3	FALSE
FTAYAINGPPVEK	+ -	469.582	34.7355	64.98	3	TRUE
LQVM(+15.99)QVTPK	- +						530.295	28.3913	28.37	2	FALSE
AGM(+15.99)AGLSAAYVLAGAGHKVTVLE	- +						734.723	52.7288	27.14	3	FALSE
KPEIQNEIVDLHN	+ -	774.903	31.8544	59.73	2	TRUE
KITTNPPVEDHC(+57.02)Y	+ +	525.249	22.5749	50.55	3	FALSE	525.248	22.5109	43	3	TRUE
FWEDDGIHGGKSTTDLPSR	- +						530.252	29.708	44.82	4	TRUE
IVGGM(+15.99)DQLPTSMYR	- +						792.378	34.2905	36.05	2	FALSE
DRIGSMSGLGC(+57.02)	- +						576.76	27.9511	25.93	2	TRUE
VNDYEIVYPK	+ -	620.316	32.9599	59.85	2	TRUE
DHQNFNLADR	+ -	410.526	21.6231	57.15	3	FALSE
VC(+57.02)EC(+57.02)DRVAAIC(+57.02)FR	- +						552.586	31.7348	40.66	3	TRUE
NDYC(+57.02)TGVTPDC(+57.02)PR	+ -	777.819	21.5905	53.84	2	FALSE
LTILHTNDVHARVE	- +						539.961	27.0869	32.84	3	TRUE
IAPLSLPSSPPSIGSVC(+57.02)R	- +						919.493	44.8069	27.65	2	TRUE
FYVC(+57.02)QYC(+57.02)PAGNMIGK	- +						904.401	40.3986	50.6	2	TRUE
SQMC(+57.02)QALTKW	- +						626.793	37.4817	36.51	2	TRUE
AQPHLPAFY	- +						522.269	41.3582	30.62	2	TRUE
HPC(+57.02)AQPHLPAFYTK	+ +	417.459	83.8811	82.48	4	TRUE	833.909	30.573	44.21	2	TRUE
VNLMVDQQWMAVR	+ -	795.399	49.796	69.97	2	TRUE
C(+57.02)VENSGHLASIE	- +						658.301	24.6619	35.95	2	TRUE
ATVAQDAC(+57.02)F	- +						491.718	28.4846	29.31	2	TRUE
YLIDKMPQC(+57.02)I	- +						640.82	43.3215	31.7	2	TRUE
LKC(+57.02)NKLVPLFYK	- +						508.298	35.9919	27.03	3	FALSE
ESGNVNDYEIVYPKK	- +						585.626	29.1619	37.95	3	TRUE
AESYFYC(+57.02)R	+ -	548.231	26.6424	46.07	2	FALSE
FC(+57.02)VENSGHLASIE	- +						731.835	34.9673	32.53	2	TRUE
YTLNDRNLGR	+ +	407.883	21.6566	46.66	3	TRUE	407.882	21.5217	28.98	3	FALSE
KDPGLLKYPVKPSEAGK	- +						609.684	24.6179	40.3	3	TRUE
DGLNDYC(+57.02)TGVTPDC(+57.02)PR	+ +	920.384	30.0086	80.2	2	TRUE	920.384	30.0373	56.17	2	TRUE
LYIWIGLR	+ -	517.314	55.0616	51.08	2	FALSE
NFFERYPDAGAGE	- +						736.824	35.1653	32.94	2	TRUE
LLQNSAHPC(+57.02)C(+57.02)DPVTC(+57.02)	- +						886.381	24.8326	28.11	2	FALSE
ETNLLYDSQESAASNK	+ -	590.61	27.6486	72.16	3	TRUE
VIGGDEC(+57.02)DINEHPFLVAL	- +						999.483	56.9407	40.1	2	TRUE
LTPGSQC(+57.02)NYGE	- +						613.261	19.7479	25.54	2	FALSE
EGNLSPGAVDMIGDLLNE	- +						922.44	64.6954	25.71	2	FALSE
SQDILMPLWSSY	- +						720.347	65.3867	37.2	2	TRUE
LKHDDIFAYEK	+ +	460.237	26.3462	47.2	3	FALSE	460.24	26.3104	30.68	3	TRUE
MFMVSDLTIPVK	+ -	690.866	55.63	51.07	2	FALSE
SYIYYGC(+57.02)Y	- +						544.723	41.2985	25.67	2	FALSE
KMEWYPEAAANAE	- +						755.336	36.2795	34.15	2	TRUE
QPHLPAFYTK	+ -	601.322	32.2131	49.32	2	TRUE
GYC(+57.02)YNGMC(+57.02)PIMYHQC(+57.02)Y	- +						706.266	27.8365	25.34	3	FALSE
WVLSAAHC(+57.02)DM(+15.99)E	- +						667.779	26.0058	28.83	2	TRUE
TLC(+57.02)AGVLEGGK	+ +	552.79	28.7525	50.95	2	TRUE	552.789	27.3448	29.15	2	TRUE
KITTNPPVEDHC(+57.02)YYH	- +						469.22	22.4025	49.18	4	TRUE
KDDELDKDIMLIR	+ -	802.418	39.8998	47.46	2	FALSE
QWSDGSSLKY	- +						585.774	29.3974	25.6	2	TRUE
TNLLYDSQE	- +						541.753	30.5082	30.44	2	TRUE
IYLGLHNF	- +						488.767	45.1091	27	2	TRUE
KC(+57.02)SNVLGFVC(+57.02)KY	- +						737.862	38.5265	39.85	2	TRUE
IQNC(+57.02)NLPPENQQEE	- +						856.88	23.1176	35.79	2	TRUE
TYPDVPHC(+57.02)	- +						494.714	22.5109	32.33	2	TRUE
NGWYFIKNIR	- +						437.571	43.2645	27.1	3	FALSE
LLVATTMAHE	- +						543.286	31.3206	25.42	2	FALSE
VPHC(+57.02)ANINIIRY	- +						490.594	36.9086	37.24	3	TRUE
LNWEYLVK	+ -	532.793	47.1517	46.28	2	FALSE
C(+57.02)C(+57.02)FVHDC(+57.02)C(+57.02)Y	- +						660.717	26.0637	39.14	2	TRUE
SLKHDDIFAYEK	- +						489.249	27.4883	40.24	3	TRUE
DFEC(+57.02)PTEWC(+57.02)PYDQHC(+57.02)Y	- +						1103.9	44.8063	31.89	2	TRUE
DYNVWIGLR	+ -	568.297	48.2775	54.63	2	FALSE
NNLRHPDDNEWNHVSMC(+57.02)	- +						713.3	27.4328	43.74	3	FALSE
DDKNPLEEC(+57.02)FR	+ -	474.882	32.0215	49.27	3	FALSE
LPDWSSR	- +						430.716	26.7705	26.63	2	FALSE
TGYRTWTDLPC(+57.02)GQK	+ +	561.603	31.0087	58.74	3	FALSE	841.899	30.715	45.89	2	TRUE
YTMWDKDIMLIR	+ +	792.899	50.6425	58.1	2	TRUE	528.936	50.651	35.46	3	TRUE
RAFDEPKRSVDAEKF	- +						449.484	22.3751	32.55	4	TRUE
GEVRPFME	- +						482.731	28.5468	27.12	2	TRUE
MEWYPEAAANAER	+ +	513.23	37.3128	78.12	3	TRUE	513.229	37.15	45.97	3	TRUE
SVNPTASNMLK	+ +	581.299	25.8847	59.47	2	TRUE	581.3	25.1017	30	2	TRUE
LVNGGHLTSFNSREEGE	- +						923.438	25.6314	43.43	2	TRUE
GWYANLGPMR	+ +	582.784	40.9935	62.2	2	TRUE	582.784	41.0225	35.02	2	TRUE
KENNTKIAC(+57.02)EPEDVKC(+57.02)GR	- +						537.761	20.6787	36.91	4	FALSE
TDIVSPPVC(+57.02)GNELLE	- +						821.9	46.9671	31.02	2	FALSE
FC(+57.02)VENSGHLASIEGKEE	- +						953.432	30.5436	55.03	2	TRUE
YTPSDEDKGMVDPGTK	- +						870.393	20.4058	26.29	2	TRUE
SYQFSDC(+57.02)SKEE	- +						690.274	20.5335	40.14	2	TRUE
WKTWADAEKF	- +						641.316	37.9658	38.5	2	TRUE
TSNPKHVVVVGAGM(+15.99)SGLSAAYVLAGAGHK	+ +	699.369	83.8352	52.19	4	FALSE	699.369	50.9988	43.05	4	FALSE
NLDEPTKC(+57.02)F	- +						562.257	26.933	28.63	2	TRUE
TLVSILEEYPDK	+ +	703.874	49.054	55.62	2	TRUE	703.874	48.9904	33.36	2	TRUE
ILESGNVNDYEIVYPK	+ -	926.968	41.3481	53.32	2	FALSE
KDDELDKDIMLIK	- +						788.415	38.9024	28.19	2	FALSE
TQQC(+57.02)SPQWTDGS	+ +	697.785	22.2996	51.11	2	TRUE	697.785	22.247	33.92	2	TRUE
QSAEC(+57.02)PLDVF	- +						583.263	48.7644	30.24	2	TRUE
STYLVAWAVHQFK	+ -	517.277	52.516	56.71	3	TRUE
RLPNYVHPVHY	- +						465.583	27.3156	39.27	3	TRUE
QNNLGYC(+57.02)FR	+ -	586.27	28.7609	49.05	2	FALSE
TFHGLGVIDWE	- +						637.314	52.4676	26.19	2	FALSE
VENSGHLASIEGK	+ -	670.843	29.9785	53.98	2	TRUE
GIDAKHWNSYC(+57.02)TTTDTFVR	- +						758.019	34.6191	50.13	3	FALSE
TADYVIVC(+57.02)TTSR	- +						693.338	29.7734	41.65	2	TRUE
TWTDLPC(+57.02)GQK	+ +	603.285	30.2264	66.34	2	TRUE	603.283	29.2117	29.16	2	TRUE
SPEEGEREPSSPLTPG	+ +	834.888	24.7973	50.58	2	FALSE	834.888	24.8567	32.52	2	TRUE
FHC(+57.02)SGTLLNQE	- +						653.297	27.3023	30.9	2	TRUE
DEGC(+57.02)LPDWSSRVEHC(+57.02)YKVF	- +						596.765	46.9766	33.54	4	TRUE
EGC(+57.02)LPDWSSRVE	- +						717.817	36.7547	31.57	2	TRUE
NC(+57.02)FGLEKE	- +						498.725	24.2171	28.88	2	TRUE
C(+57.02)YC(+57.02)GWGGSGKPQDATDRC(+57.02)C(+57.02)F	- +						794.642	31.3889	45.21	3	TRUE
RLPNYVHPVHYD	- +						503.923	26.6393	36.08	3	TRUE
GLYC(+57.02)EEYSIKD	+ -	688.805	31.5559	52.17	2	TRUE
QVPVVQAYAFGK	+ +	653.86	50.1982	69.84	2	TRUE	653.861	38.9997	37.27	2	TRUE
ETPVLSNPGPYLE	- +						708.355	42.7384	37.28	2	TRUE
TYLQPMLVER	- +						625.334	38.661	28.4	2	TRUE
STHIAPISLPSSPPSVGSVC(+57.02)R	+ +	717.04	41.3038	86.09	3	TRUE	717.039	40.9978	46.74	3	TRUE
LAGITITRPSDLPPNSFLK	- +						680.721	48.5067	26.48	3	FALSE
NSAHPC(+57.02)C(+57.02)DPVTC(+57.02)KPK	+ +	590.928	22.8717	47.91	3	FALSE	590.929	12.335	40.73	3	TRUE
VFKEWKTWADAEKFC(+57.02)KE	- +						551.272	38.4827	31.83	4	FALSE
FNQC(+57.02)GTC(+57.02)TTFGEC(+57.02)HVIK	+ -	686.964	28.8939	60.91	3	TRUE
FHC(+57.02)SGTLINQE	- +						653.297	27.3023	30.9	2	TRUE
RGTC(+57.02)PTLTNQC(+57.02)IALF	- +						876.431	47.8398	35.54	2	FALSE
DPGLLKYPVKPSEAGK	- +						566.985	29.1145	48.27	3	TRUE
TVELQVM(+15.99)QVTPK	+ -	463.587	30.4146	59.11	3	TRUE
YDYNVWIGLR	+ -	649.829	51.7009	77.11	2	TRUE
YGAVTPVKDQAVC(+57.02)G	- +						732.86	24.1224	28.28	2	FALSE
TGYRTWTDLPC(+57.02)GQKNPF	- +						1020.98	41.7219	25.58	2	FALSE
IAIPDFGTGAMENWGLITYR	+ -	742.372	66.3784	53.76	3	TRUE
VIGGDEC(+57.02)NIDEHR	+ +	505.228	17.7815	52.67	3	TRUE	505.228	17.8302	30.02	3	FALSE
LTPGSQC(+57.02)ADGEC(+57.02)C(+57.02)DQC(+57.02)K	+ +	662.586	14.7291	67.34	3	TRUE	993.375	14.697	53.67	2	TRUE
IVNGEEAVPGSWPWQATLQEK	- +						780.392	54.9772	26.46	3	FALSE
LPTGAMNSAHPC(+57.02)C(+57.02)D	- +						765.812	22.5522	52.08	2	TRUE
SVDAEKFC(+57.02)VEQAGHLASIE	- +						697.331	39.4435	48.8	3	TRUE
FLNSGTIC(+57.02)K	+ +	520.265	27.7048	51.63	2	TRUE	520.266	24.1951	27.73	2	TRUE
HYGPGWVSMANAGK	+ -	492.234	31.6653	75.15	3	TRUE
AGMSGLSAAYVLAGAGHK	- +						830.927	41.809	41.43	2	TRUE
ESALLYDSEK	+ -	577.782	25.2422	56.58	2	TRUE
ALFGPDATVGQDGC(+57.02)FEWNK	+ +	704.653	49.8479	66.64	3	TRUE	1056.48	49.9191	49.89	2	TRUE
C(+57.02)RKENNTKIAC(+57.02)EPEDVKC(+57.02)GR	- +						493.637	19.3521	35.57	5	TRUE
INLLHYSVC(+57.02)R	+ -	637.837	34.3168	53.47	2	TRUE
GPDATVGQDGC(+57.02)FE	- +						676.774	26.8394	35.96	2	TRUE
YC(+57.02)GWGGSGKPQDATDR	+ -	585.59	20.4526	65.12	3	TRUE
C(+57.02)AGTLINQEWVLTAAR	+ -	901.963	51.9206	75.18	2	TRUE
LTILHTNDVHAR	- +						695.383	22.6866	41.09	2	TRUE
SIIAGNTTATC(+57.02)PP	- +						651.82	29.1763	28.05	2	TRUE
IFDYSVC(+57.02)R	+ +	530.25	32.3841	48.57	2	TRUE	530.249	32.3225	26.14	2	TRUE
IYIWIGLR	+ -	517.314	55.0616	51.08	2	FALSE
MEWYPEAAANAE	- +						691.287	41.4179	35.28	2	TRUE
DYC(+57.02)TGVTPDC(+57.02)PR	+ +	720.797	22.1864	47.17	2	TRUE	720.797	22.1153	29.37	2	FALSE
ALFGPDATVGQDGC(+57.02)F	- +						777.848	49.9416	37.88	2	TRUE
AHC(+57.02)DMENMQIYLGVHNK	+ -	687.308	35.0703	81.76	3	FALSE
PFM(+15.99)EVYQR	+ -	543.258	23.5048	46.11	2	FALSE
WKTWADAEK	- +						567.783	25.2775	29.51	2	TRUE
GLRGPKYC(+57.02)YLPADPGPC(+57.02)	- +						640.974	32.5949	31.27	3	FALSE
C(+57.02)ANINILRY	- +						568.797	39.4003	31.91	2	FALSE
LTC(+57.02)QFEVW	- +						541.753	50.0804	25.83	2	FALSE
MYIIEPLK	- +						503.785	43.2175	32.04	2	TRUE
KSFPC(+57.02)FDEPNKK	- +						499.578	83.8225	30.54	3	TRUE
ITTNPPVEDHC(+57.02)YY	+ +	804.857	30.7347	50.24	2	TRUE	804.85	30.5955	31.74	2	TRUE
TKWDKDIMLIK	- +						695.89	35.5782	33.34	2	TRUE
ELVNGGHLTSFNSRE	- +						553.939	29.1227	26.11	3	FALSE
C(+57.02)C(+57.02)FVHDC(+57.02)C(+57.02)YGKLTD	- +						917.852	28.3274	32.39	2	TRUE
VIGGAEC(+57.02)NINEHR	+ +	734.851	17.7515	72.17	2	TRUE	490.238	17.8099	31.21	3	TRUE
GAMNSAHPC(+57.02)C(+57.02)DPVTC(+57.02)KPK	+ +	677.295	17.2287	79.5	3	TRUE	677.294	83.9201	43.51	3	TRUE
TKWDKDIMLIR	- +						473.599	36.5618	34.96	3	TRUE
AYSFSPGMYTK	+ -	626.288	34.541	56.62	2	TRUE
RKTWEDAEKF	- +						437.223	23.4298	33.03	3	TRUE
VHDC(+57.02)C(+57.02)YGKADKC(+57.02)SPKM	- +						489.712	19.3042	26.42	4	FALSE
IKYIAATDHEPTDAR	- +						425.971	20.3721	38.24	4	TRUE
GETYLIEPLKLPDSEAHAVYK	+ -	791.748	45.9352	87.16	3	TRUE
GEVRPFMEVYQR	+ -	504.253	34.1321	63.18	3	TRUE
STHIAPLSLPSSPPSLGSVC(+57.02)R	+ +	541.536	41.5578	92.94	4	TRUE	541.536	41.8404	50.93	4	TRUE
DPC(+57.02)AYSFSPGMYTK	+ +	812.342	39.7946	95.86	2	TRUE	812.344	38.2974	45.91	2	TRUE
IVGGMDQLPTSM(+15.99)YR	- +						792.379	34.7057	31.19	2	TRUE
GWYANLGPMRIPEKHR	- +						482.004	36.7986	41.58	4	TRUE
GC(+57.02)LPDWSSRE	- +						603.762	30.9339	30.54	2	TRUE
RSVDAEKFC(+57.02)VE	- +						447.214	24.03	33.23	3	TRUE
TYPDVPHC(+57.02)ANIK	- +						472.232	25.2775	33.02	3	TRUE
TYTKWDKDIMLIK	+ +	552.299	39.6753	58.22	3	TRUE	827.946	39.4567	36.98	2	TRUE
NLHNC(+57.02)VNLILLADHGMEE	- +						698.003	49.9191	39.39	3	TRUE
TWTDLPC(+57.02)GQKNPF	- +						782.365	43.0734	37.72	2	TRUE
LGNIC(+57.02)DVC(+57.02)K	- +						539.756	23.0123	31.84	2	TRUE
SEC(+57.02)DVAEY	- +						486.685	21.1772	25.67	2	TRUE
SAC(+57.02)GGTLLNREW	- +						682.323	36.3362	39.42	2	TRUE
YIFKPSC(+57.02)VALMR	- +						495.596	40.7942	39.51	3	TRUE
TTKETPVLSNPGPYLE	- +						873.449	37.7881	31.9	2	TRUE
SNVLGFVC(+57.02)K	+ +	512.268	36.5518	47.42	2	FALSE	512.268	36.3882	33.07	2	TRUE
VC(+57.02)NSNREC(+57.02)VDVNTAY	+ +	900.883	24.5993	53.3	2	FALSE	900.885	24.5287	34	2	TRUE
LVAWAVHQFKYEER	- +						592.645	36.7599	39.89	3	TRUE
HDDIFAYEK	+ +	569.263	27.6379	64.4	2	TRUE	569.263	27.2053	36.61	2	TRUE
TDIVSPPVC(+57.02)GNEILE	- +						821.9	46.9671	31.02	2	FALSE
QNSANPC(+57.02)C(+57.02)DPETC(+57.02)QPKRGKHC(+57.02)ISGPC(+57.02)C(+57.02)R	- +						563.243	16.9692	29.26	6	FALSE
NLPYGRPQVLQNHSK	+ -	438.489	24.3552	63.84	4	TRUE
KLTPGSQC(+57.02)NYGEC(+57.02)C(+57.02)	- +						837.337	19.4155	27.42	2	TRUE
ESGNVNDYEIVYPK	+ +	813.884	34.605	55.79	2	TRUE	813.886	34.6634	38.76	2	TRUE
AQPHLPAFYTK	+ +	424.895	32.3842	60.89	3	TRUE	424.896	32.2219	37.9	3	TRUE
KSKYDYNVW	- +						601.794	30.9851	31.35	2	TRUE
TSDNKWFQWKC(+57.02)SNVLGFVC(+57.02)K	+ -	626.8	52.2807	68.33	4	TRUE
ANLGPMRLPE	- +						549.291	38.3781	30.22	2	TRUE
DEGC(+57.02)LPDW	- +						496.195	42.5737	30.58	2	TRUE
AGM(+15.99)AGLSAAYVLAGAGHK	- +						554.288	41.809	37.04	3	TRUE
IKVMKFREHTAC(+57.02)EC(+57.02)RPR	- +						444.429	17.0126	27.75	5	TRUE
HPDDNEWNHVSMC(+57.02)IINGGGIR	+ +	807.699	43.8209	97.41	3	TRUE	606.026	43.5792	57.93	4	TRUE
TWEDAEKFC(+57.02)VE	- +						707.302	37.6804	42.55	2	TRUE
VKKDPGLLKYPVKPSEAGK	- +						685.405	22.069	48.67	3	TRUE
IYDYSVC(+57.02)R	+ +	538.248	26.0842	56.87	2	TRUE	538.247	25.1897	30.67	2	TRUE
KVFDYTDWIR	+ +	448.232	46.1884	51.68	3	FALSE	448.231	46.2865	35.2	3	FALSE
LTPGSQC(+57.02)NYGEC(+57.02)C(+57.02)DQC(+57.02)R	+ +	1052.9	19.5425	69.49	2	TRUE	702.268	19.6581	41.43	3	TRUE
DKDIMLIKLDSPVTY	- +						584.314	50.7828	29.04	3	TRUE
IGGDEC(+57.02)DINEHR	+ -	707.805	18.1564	57.09	2	FALSE
WPPRPQIPP	- +						544.306	43.3628	28.61	2	TRUE
SLSGADFEC(+57.02)PTEWC(+57.02)PYDQHC(+57.02)YR	+ +	1389.55	39.4903	59.57	2	FALSE	1389.55	39.4004	33.14	2	FALSE
RKTWEDAEKFC(+57.02)VENSGHLASIEGKEE	- +						610.691	33.7896	53.04	5	FALSE
KLTPGSQC(+57.02)NYGEC(+57.02)C(+57.02)DQ	- +						958.88	19.216	25.86	2	FALSE
TM(+15.99)WDKDIMLIR	- +						479.912	43.1715	34.85	3	TRUE
RDPC(+57.02)AYSFSPGMY	- +						775.824	39.9929	27.46	2	FALSE
AMLDGLNDY	- +						506.227	41.8404	26.66	2	FALSE
TILHTNDVHAR	- +						426.23	22.751	33.16	3	TRUE
C(+57.02)C(+57.02)FVHDC(+57.02)C(+57.02)YEKVT	+ +	889.341	31.5103	49.5	2	FALSE	889.342	31.4515	38.16	2	TRUE
SLKHDDIFAYEKR	- +						406.213	24.4363	44.19	4	TRUE
NPC(+57.02)QIYY	- +						479.21	30.8231	25.21	2	FALSE
LPTGAMNSAHPC(+57.02)C(+57.02)DPVTC(+57.02)KPK	+ +	586.02	23.9309	80.97	4	TRUE	586.018	23.8531	56.01	4	TRUE
HPC(+57.02)AQPHLPAFY	+ +	719.339	37.3315	57.9	2	TRUE	479.895	37.3558	35.79	3	TRUE
FHC(+57.02)SGTLINQEW	- +						746.337	43.0426	36.6	2	TRUE
GWGNVWIGMWGR	+ -	709.842	62.6216	62.97	2	TRUE
EC(+57.02)VDVNTAY	- +						535.725	26.5076	29.48	2	TRUE
VIGGDEC(+57.02)DINEHPF	- +						801.346	35.25	41.86	2	TRUE
VC(+57.02)GNELLER	+ -	545.271	24.5579	46.82	2	TRUE
C(+57.02)TGRSANC(+57.02)PVDEFHENGRPC(+57.02)LHNFGYC(+57.02)YNGK	- +						620.269	28.231	28.33	6	FALSE
NLDEPTKC(+57.02)FG	- +						590.768	25.8499	31.6	2	TRUE
NQEWVLSAAHC(+57.02)DME	- +						845.352	36.4707	39.44	2	TRUE
RSVGVIQDYC(+57.02)K	+ +	442.228	22.7301	55.77	3	TRUE	662.837	22.5752	32.94	2	TRUE
TSDNKWFQWKC(+57.02)SNVLGFVC(+57.02)KYRVPN	- +						627.507	53.8007	34.97	5	TRUE
FYENLDEPTK	+ -	628.295	27.0943	56.91	2	TRUE
DIHYATVY	- +						491.236	31.0071	25.41	2	FALSE
C(+57.02)GDDYPFVC(+57.02)KFPPR	+ +	586.596	40.3083	67.85	3	FALSE	586.597	37.1581	49.47	3	TRUE
ADDKNPLEEC(+57.02)F	+ +	669.287	36.9695	56.27	2	FALSE	669.286	36.8714	32.1	2	TRUE
GGDEC(+57.02)DINEHR	- +						651.261	18.2041	28	2	FALSE
ALSDEPIC(+57.02)F	+ +	526.241	47.097	55.71	2	TRUE	526.241	46.3369	32.52	2	TRUE
VIGGAEC(+57.02)NINE	- +						588.271	23.3296	25.71	2	FALSE
MGKVFPAVEGR	- +						595.82	26.6268	34.41	2	TRUE
ETPVLSNPGPY	- +						587.293	34.6411	36.52	2	TRUE
LPTGAM(+15.99)NSAHPC(+57.02)C(+57.02)DPVTC(+57.02)KPK	+ +	590.018	19.6559	67.89	4	TRUE	590.017	19.5915	38.94	4	TRUE
NHVSMC(+57.02)ILNGGGIR	- +						509.922	31.9132	46.81	3	FALSE
ADDKNPLEEC(+57.02)FREADYEE	- +						743.979	38.968	38.51	3	TRUE
GWYANLGPM	- +						504.735	50.0804	32.01	2	TRUE
NKGLFSEDYSETHYSPDGK	- +						544.247	30.1072	51.83	4	TRUE
VFIYGGC(+57.02)PGNANNFK	- +						829.391	36.1899	46.69	2	TRUE
MGWGSITTTK	+ -	541.271	33.1572	55.06	2	FALSE
DEGC(+57.02)LPDWSSRVEHC(+57.02)Y	- +						670.607	40.6786	43.03	3	TRUE
ITTNPPVEDHC(+57.02)Y	+ -	723.322	25.1276	49.3	2	FALSE
VIGGDEC(+57.02)DINEHRF	- +						830.872	28.2112	38.18	2	FALSE
IAPISLPSSPPSVGSVC(+57.02)R	+ -	608.662	44.1414	53.68	3	TRUE
C(+57.02)GWGGSGKPQDATDRC(+57.02)C(+57.02)F	- +						1029.91	27.5791	56.17	2	TRUE
TLVSILEEYPDKISK	- +						867.981	49.6528	36.35	2	TRUE
PHLPAFYTK	+ -	537.293	30.3375	49.33	2	FALSE
SKYDYNVWIGLRDESK	+ +	494	39.7189	75.88	4	TRUE	494	39.5392	48.47	4	FALSE
TLC(+57.02)AGILEGGIDSC(+57.02)K	+ -	797.383	40.5866	60.34	2	TRUE
HC(+57.02)AGTLLNQEW	- +						664.806	39.7854	30.28	2	TRUE
IGLRDESKTQQC(+57.02)SPQWTDGSLTFY	- +						939.774	47.529	31.79	3	FALSE
TISLDNKWTK	- +						402.555	28.6761	28.84	3	TRUE
SGDEQAWNYMFQK	+ -	802.345	43.7102	60.3	2	TRUE
IGLRDESKTQQC(+57.02)SPQWTDGS	- +						765.02	27.4254	36.68	3	TRUE
GWYANLGPMRIPEK	- +						544.616	44.8063	37.81	3	TRUE
LFDYSVC(+57.02)R	+ +	530.25	32.3841	48.57	2	TRUE	530.249	32.3225	26.14	2	TRUE
WDKDIMLIK	+ +	581.32	40.2876	52.11	2	TRUE	581.32	39.136	26.72	2	TRUE
EVRPFMEVYQR	+ +	485.247	35.0508	65.46	3	TRUE	485.247	33.9498	40.39	3	TRUE
SVGVIQDYC(+57.02)K	+ +	584.785	27.852	48.21	2	TRUE	584.786	26.7578	27.78	2	TRUE
LTPGSQC(+57.02)NYGEC(+57.02)C(+57.02)DQC(+57.02)RFK	- +						793.988	23.5838	49.53	3	TRUE
GAM(+15.99)NSAHPC(+57.02)C(+57.02)DPVTC(+57.02)KPK	+ +	512.222	84.0123	52.43	4	TRUE	512.222	83.9805	28.09	4	FALSE
HPDDNEWNHVSM(+15.99)C(+57.02)IVNGGGIR	+ -	808.36	41.6417	60.15	3	TRUE
WDKDIMLIR	+ +	595.323	40.1824	51.89	2	TRUE	595.323	39.9048	33.26	2	TRUE
ITTNPSVEDHC(+57.02)YYH	- +						579.25	23.4957	30.4	3	TRUE
LFC(+57.02)EIIKDTC(+57.02)K	+ -	713.857	33.3768	59.19	2	TRUE
WC(+57.02)PYDQHC(+57.02)YR	- +						495.532	24.4804	26.76	3	FALSE
KC(+57.02)SNVLGFVC(+57.02)K	- +						656.331	31.8896	39.64	2	TRUE
FYYDSASNKC(+57.02)E	- +						692.28	21.6993	41.35	2	TRUE
C(+57.02)PSDWSSHEGHC(+57.02)YK	+ -	583.898	33.7761	61.3	3	FALSE
SGPPC(+57.02)GDC(+57.02)PSAC(+57.02)DNGLC(+57.02)TNPC(+57.02)K	+ +	1212.46	24.3391	89.18	2	TRUE	808.642	23.89	41.03	3	FALSE
VFKEWKTWADAEKFC(+57.02)K	- +						519.011	37.8298	47.87	4	TRUE
LIEPLKIPDSE	- +						627.351	43.4003	30.25	2	TRUE
EEADFVAQLISDNIK	+ +	846.428	56.3596	67.29	2	TRUE	564.621	56.4212	38.59	3	TRUE
MAFPC(+57.02)FDEPALK	+ +	713.329	49.0344	63.26	2	TRUE	713.331	49.0349	37.91	2	TRUE
PDYGMVDLGTK	- +						598.287	33.9935	36.66	2	TRUE
MNSAHPC(+57.02)C(+57.02)DPVTC(+57.02)KPK	+ +	634.608	14.7966	60.07	3	TRUE	476.209	14.6769	40.57	4	TRUE
RKTWEDAEKFC(+57.02)VE	- +						566.603	29.4696	43.59	3	TRUE
SKEEADFVAQLISDNIK	- +						636.329	51.9889	42.24	3	TRUE
IVNGEEAVPGSWPW	- +						770.875	56.6462	26.13	2	TRUE
WTDGSLTFYENLDEPTK	+ -	1008.46	48.1932	72.58	2	FALSE
VKGVDVVVGGHTNTF	- +						764.909	32.1532	46.58	2	TRUE
AVC(+57.02)C(+57.02)SDHLHC(+57.02)C(+57.02)PQGTQC(+57.02)DLK	+ -	612.249	19.1153	56.9	4	TRUE
C(+57.02)ANINILHY	- +						559.277	38.7051	35.57	2	TRUE
LGDVGC(+57.02)TYIPK	- +						611.809	31.0791	27.63	2	TRUE
KKRPDFC(+57.02)YLPAD	- +						503.921	29.1878	26.57	3	FALSE
FHC(+57.02)AGTLLNQE	- +						645.298	29.2159	31.03	2	TRUE
DEGC(+57.02)LPDWSSRE	- +						725.796	34.2292	39.41	2	TRUE
NFFERYPDAGAGEASRK	- +						479.482	27.8244	31.63	4	TRUE
GETYLIEPLKIPDSEAHAVYK	+ -	791.748	45.9352	87.16	3	TRUE
LFC(+57.02)EIIK	- +						461.757	39.0449	25.4	2	FALSE
TWADAEKFC(+57.02)KELVNGGHLM(+15.99)SVDS	- +						870.738	42.9263	26.98	3	FALSE
SGYRTWLN	- +						498.748	32.09	25.78	2	FALSE
LVERGEEC(+57.02)DC(+57.02)GSPQDC(+57.02)QDAC(+57.02)C(+57.02)NAATC(+57.02)K	- +						1064.08	25.496	31.74	3	FALSE
C(+57.02)GWGGSGKPQDATDR	- +						531.236	16.5416	30.76	3	FALSE
SVNPTASNMLKME	- +						711.342	35.0335	36.85	2	TRUE
LVNGGHLTSFNSR	+ +	701.364	24.434	58.53	2	TRUE	701.363	24.193	36.47	2	TRUE
IVSPPVC(+57.02)GNE	- +						536.26	25.0549	28.56	2	TRUE
DFEC(+57.02)PTEWC(+57.02)PYDQHC(+57.02)YR	+ +	788.301	41.5451	69.09	3	TRUE	1181.95	39.6254	57.89	2	TRUE
SMQAIFLAH	+ -	509.263	40.8424	50.69	2	TRUE
SLPSRPPTVGSVC(+57.02)	- +						678.85	29.2944	27.3	2	FALSE
ELQVMQVTPK	- +						586.821	31.6284	28.26	2	TRUE
FAEYISDYR	- +						582.27	32.4558	35.66	2	TRUE
KLTPGSQC(+57.02)NYGEC(+57.02)C(+57.02)DQC(+57.02)R	- +						744.967	18.2388	52.72	3	TRUE
GWYANLGPMRLPEKHR	- +						482.004	36.7986	41.58	4	TRUE
MEWYPEAAANAERW	- +						575.256	49.8303	45.88	3	TRUE
GLFSEDYSETHYSPDGR	+ +	653.949	35.045	74.37	3	TRUE	653.949	35.121	36.02	3	TRUE
KTQQC(+57.02)SPQWTDGSLTFYENLDEPTK	+ -	991.789	46.8547	63.88	3	FALSE
NMQIYLGVHNKK	- +						722.89	25.5616	38.46	2	TRUE
DEGC(+57.02)LPDWSSRVEHC(+57.02)YK	- +						1069.45	34.9464	41.9	2	TRUE
GLFSEDYSETHYSPDGK	+ -	966.417	34.556	70.6	2	TRUE
DIVSPPVC(+57.02)GNELLE	- +						771.379	47.4391	25.77	2	FALSE
STHIAPLSLPSSPPSLG	- +						830.946	43.9217	27.56	2	FALSE
ADSRNPLEEC(+57.02)FR	+ -	498.564	30.6693	52.38	3	FALSE
NGGHLTSFNSREE	- +						724.332	25.3213	27.83	2	FALSE
TYLLVATTMAHELGH	+ -	552.952	50.5416	62.16	3	TRUE
FC(+57.02)VEQAGHLAS	+ -	609.782	29.685	46.91	2	TRUE
NWGLITYRE	- +						576.295	42.0918	31.57	2	TRUE
LSLPSSPPTVGSVC(+57.02)R	+ -	778.907	37.9124	51.71	2	FALSE
MYLIEPLK	- +						503.785	43.2175	32.04	2	TRUE
VLSAAHC(+57.02)DMENM(+15.99)E	- +						761.801	19.942	39.21	2	TRUE
LLDPKADPSKPSSQF	- +						543.954	28.3033	25.23	3	FALSE
SVDAEKFC(+57.02)VEQAGHLASIESK	+ +	769.042	35.981	71.04	3	TRUE	769.039	35.8168	54.51	3	TRUE
LQVMQVTPKTLSSKIKVMKFRE	- +						519.1	41.0914	30.31	5	FALSE
VIGGAEC(+57.02)DINEHR	+ +	735.344	19.0138	64.2	2	TRUE	490.565	19.6814	37.19	3	TRUE
SKTQQC(+57.02)SPQWTDGSLTF	- +						985.948	43.9234	42.46	2	FALSE
EGWYANLGPMRLPEK	- +						587.63	46.1775	25.29	3	FALSE
SC(+57.02)IMAAQIS	- +						490.73	31.1307	29.49	2	TRUE
KFC(+57.02)VEQAGHLASIE	- +						794.894	34.2064	42.72	2	TRUE
IC(+57.02)NGQLQGIVAW	- +						679.848	51.2738	28.59	2	TRUE
EVKKDPGLLKYPVKPSEAGK	- +						546.567	23.464	38.65	4	TRUE
EADYEEFLE	- +						572.737	44.6743	25.87	2	FALSE
KLTPGSQC(+57.02)NYGEC(+57.02)C(+57.02)DQC(+57.02)RFK	- +						836.687	21.6944	35.68	3	TRUE
SDEPIC(+57.02)FIAK	+ +	590.289	37.4591	53.1	2	TRUE	590.289	37.7291	33.09	2	TRUE
IAPLSLPSSPPSLGSVC(+57.02)R	- +						919.493	44.8069	27.65	2	TRUE
KTWDEAEKFC(+57.02)R	- +						490.566	23.0997	34.92	3	TRUE
ELVIGGDEC(+57.02)NINEHR	+ +	585.607	27.4144	49.28	3	TRUE	585.608	27.7314	33.88	3	TRUE
EGC(+57.02)LPDWSSYK	+ -	671.291	37.4375	49.37	2	TRUE
LTPGSQC(+57.02)NYG	- +						548.74	18.8809	27.71	2	TRUE
YENLDEPTKC(+57.02)F	- +						708.309	31.5672	40.44	2	TRUE
WKTWADAEKFC(+57.02)K	- +						523.921	31.5458	36.96	3	TRUE
DYEDTC(+57.02)VLPTQSW	- +						807.341	48.2167	37.25	2	TRUE
YFYVC(+57.02)QYC(+57.02)PAGNM	+ -	836.832	46.1798	46.04	2	FALSE
VLPTGAMNSAHPC(+57.02)C(+57.02)DPVTC(+57.02)KPK	+ +	610.786	26.0581	68.73	4	TRUE	610.786	26.2569	38.77	4	TRUE
DSGGPLIC(+57.02)NGE	- +						559.743	25.0149	28.27	2	TRUE
IQNDVDSTASISAC(+57.02)NGLK	- +						946.951	30.2818	25.78	2	FALSE
RTDIVSPAVC(+57.02)GNY	- +						726.348	31.2765	39.31	2	TRUE
DIVSPPVC(+57.02)GNE	- +						593.773	29.9065	30.79	2	FALSE
C(+57.02)C(+57.02)SDESLTC(+57.02)TSVGER	+ +	587.568	22.1347	76.97	3	TRUE	880.846	22.1104	45.8	2	TRUE
IHNDADSTASISAC(+57.02)	- +						731.317	18.1008	32.02	2	TRUE
IFKPSC(+57.02)VALMR	- +						441.242	35.0561	36.24	3	TRUE
MLEDWISPE	- +						560.255	48.3254	25.83	2	TRUE
WTDLPC(+57.02)GQK	+ -	552.76	24.5324	45.82	2	FALSE
ALGNHEFDNGLAGLLDPLLK	+ -	703.044	65.4454	65.1	3	TRUE
TDIVSPPVC(+57.02)GNE	- +						644.298	30.4726	29.64	2	TRUE
STHIAPLSLPSSPPSIG	- +						830.946	43.9217	27.56	2	FALSE
DPC(+57.02)AYSFSPGM(+15.99)YTK	+ -	820.341	34.9833	71.2	2	TRUE
RHPC(+57.02)AQPHLPAFYTK	- +						456.484	27.0423	48.01	4	TRUE
INILHYSVC(+57.02)R	+ -	637.837	34.3168	53.47	2	TRUE
EEGEFIVK	- +						475.745	26.3416	27.49	2	TRUE
SVDAEKFC(+57.02)VE	- +						592.268	28.2649	35.06	2	TRUE
NMQIYLGVHNK	- +						658.841	30.4119	36.95	2	TRUE
TQQC(+57.02)SPQWTDGSLTFY	- +						959.916	51.4561	33.9	2	TRUE
TANAHGWIDSTIK	+ +	471.908	29.6191	56.92	3	TRUE	707.358	29.6238	47.65	2	TRUE
LQWLMDQALQGDIIK	+ -	886.473	58.9819	60.85	2	TRUE
SKTQQC(+57.02)SPQWTDGSLTFYENLDEPTK	- +						1020.8	46.7919	57.54	3	FALSE
SDEPIC(+57.02)F	- +						434.181	38.0263	25.51	2	FALSE
ERKTWEDAEKF	- +						480.237	24.8823	31.46	3	TRUE
NGWYFIK	- +						464.239	43.7714	32.27	2	TRUE
GLEKESGYRTW	- +						442.554	25.4744	27.42	3	FALSE
VAWAVHQFKYEER	- +						416.464	31.8208	33.96	4	FALSE
KYENIEKEDEAPKMC(+57.02)G	- +						647.629	20.7632	39.59	3	TRUE
C(+57.02)AEIVSYTGYR	+ -	659.809	31.0501	54.76	2	TRUE
TWAQTFEKE	- +						570.271	31.7626	30.45	2	FALSE
EGESQMC(+57.02)QALTK	+ +	691.308	23.7984	62.33	2	TRUE	691.309	22.9901	38.73	2	TRUE
ELVNGGHLTSFNSR	+ +	510.927	28.0668	76.9	3	TRUE	765.885	28.5468	42.63	2	TRUE
C(+57.02)YC(+57.02)GWGGHGLPQDPTDRC(+57.02)C(+57.02)FVHDC(+57.02)C(+57.02)Y	- +						820.059	33.3265	34.41	4	FALSE
SEDYSETHYSPDGRE	- +						591.24	18.5905	31.86	3	TRUE
QVSLQDKTGF	- +						561.792	28.8482	28.48	2	TRUE
MNSGNPC(+57.02)C(+57.02)DPVTC(+57.02)KPRRGEHC(+57.02)VSGPC(+57.02)C(+57.02)R	- +						558.904	17.8282	26.75	6	FALSE
FLAAGGDGYHMLK	+ -	460.563	33.0021	51.6	3	TRUE
ELHPELSEDKIK	+ -	479.924	22.6858	54.45	3	TRUE
FC(+57.02)VEQAGHLA	+ -	566.265	31.3258	51.59	2	FALSE

## Sheet: Protein View
			PEAKS 42 [2022-02-01 14:01]						PEAKS 70 [2022-02-01 16:59]
Protein_ID	Protein Description	Cover Map	Score	#Spec	#Pep	#Uniq	%Pep	%Cov	Score	#Spec	#Pep	#Uniq	%Pep
tr|A0A194AMM9|A0A194AMM9_9SAUR	C-type lectin 3 OS=Agkistrodon piscivorus OX=8715 PE=4 SV=1								37.28	2	1	1	∞
tr|E9JGE3|E9JGE3_ECHCO	Metalloproteinase OS=Echis coloratus OX=64175 PE=2 SV=1	+ +	180.23	20	7	1	14.89	12	124.66	35	14	3	∞
Q9DEF8|SLAB_DEIAC	Snaclec anticoagulant protein subunit B OS=Deinagkistrodon acutus OX=36307 PE=1 SV=1								37.28	2	1	1	∞
Q9PVF0|PA2AB_CALRH	Acidic phospholipase A2 S1E6-b (Fragment) OS=Calloselasma rhodostoma OX=8717 PE=1 SV=1								56.34	4	2	1	∞
P0DQQ4|PDE_CRODO	Venom phosphodiesterase CdcPDE OS=Crotalus durissus collilineatus OX=221569 PE=1 SV=1	+ +	211.75	25	11	4	13.25	12.67	113.88	27	10	7	∞
tr|A0A0B8RQQ5|A0A0B8RQQ5_BOIIR	Glutaminyl cyclase OS=Boiga irregularis OX=92519 PE=3 SV=1								28.4	2	1	1	∞
tr|A0A6B7FQF8|A0A6B7FQF8_VIPAA	Serine proteinase SP-6 OS=Vipera ammodytes ammodytes OX=8705 PE=2 SV=1	+ +	118.23	14	3	1	11.11	4.67	86.28	16	4	1	∞
A8QL57|VSP1_BUNMU	Snake venom serine protease BmSP (Fragment) OS=Bungarus multicinctus OX=8616 PE=2 SV=1								27.56	1	1	1	∞
tr|E9JGH2|E9JGH2_ECHCS	Metalloproteinase OS=Echis carinatus sochureki OX=124223 PE=2 SV=1	+ +	169.07	17	5	1	9.62	10.76	101.17	22	8	1	∞
Q2UXR0|VM3E1_ECHOC	Zinc metalloproteinase-disintegrin-like Eoc1 OS=Echis ocellatus OX=99586 GN=Svmp3-Eoc1 PE=2 SV=1								122.42	41	14	2	∞
O73857|3SA5A_NAJSP	Cytotoxin 5a OS=Naja sputatrix OX=33626 PE=1 SV=2								37.87	1	1	1	∞
tr|E9JG98|E9JG98_ECHCO	Metalloproteinase OS=Echis coloratus OX=64175 PE=2 SV=1								130.26	37	15	2	∞
tr|V8NKR8|V8NKR8_OPHHA	Uncharacterized protein OS=Ophiophagus hannah OX=8665 GN=L345_12125 PE=3 SV=1								54.5	3	2	1	∞
tr|E9JGE2|E9JGE2_ECHCO	Metalloproteinase OS=Echis coloratus OX=64175 PE=2 SV=1	+ +	180.23	20	7	1	15.56	12	124.66	35	14	3	∞
tr|A0A194AQA5|A0A194AQA5_AGKCO	C-type lectin 10a OS=Agkistrodon contortrix contortrix OX=8713 PE=4 SV=1								45.88	4	2	2	∞
tr|A0A077L7Z9|A0A077L7Z9_PROFL		+ -	81.48	1	1	1	5.56	9.42
Q9DGH9|3SA2_NAJKA	Cytotoxin 2 OS=Naja kaouthia OX=8649 PE=3 SV=1								37.87	1	1	1	∞
tr|E9JGB9|E9JGB9_ECHPL	Metalloproteinase (Fragment) OS=Echis pyramidum leakeyi OX=38415 PE=2 SV=1								76.68	9	4	1	∞
tr|Q6T7B8|Q6T7B8_BITGA	Phospholipase A2-1 OS=Bitis gabonica OX=8694 PE=2 SV=1	+ +	145.57	8	3	3	25	14.6	133.75	25	6	5	∞
tr|A0A1B3AXS3|A0A1B3AXS3_BITAR	C-type lectin-like protein OS=Bitis arietans OX=8692 PE=2 SV=1	+ +	260.44	118	15	3	75	55.19	225.3	174	43	15	∞
tr|T2HP57|T2HP57_PROFL	C-type lectin factor IX/X binding protein B subunit (Fragment) OS=Protobothrops flavoviridis OX=88087 PE=2 SV=1								37.28	2	1	1	∞
tr|E9JGH1|E9JGH1_ECHCS	Metalloproteinase OS=Echis carinatus sochureki OX=124223 PE=2 SV=1	+ +	200.48	24	8	1	17.02	15.04	104.15	23	11	1	∞
tr|A0A194APP5|A0A194APP5_9SAUR	Snake venom metalloproteinase OS=Agkistrodon piscivorus OX=8715 PE=4 SV=1								134.18	35	11	1	∞
tr|A0A077LD73|A0A077LD73_PROFL	C-type lectin F IX/X B OS=Protobothrops flavoviridis OX=88087 PE=2 SV=1								37.28	2	1	1	∞
tr|A0A140DC05|A0A140DC05_BITAR	C-type lectin 1b OS=Bitis arietans OX=8692 PE=2 SV=1	+ +	139.9	24	5	1	22.73	28.38	123.92	75	16	1	∞
tr|A0A081DUA8|A0A081DUA8_ECHCO	Nerve growth factor a OS=Echis coloratus OX=64175 PE=2 SV=1	+ +	122.71	7	2	2	7.14	9.43	89.33	8	4	4	∞
A0A0U5AUY6|3SA9_NAJNA	Cytotoxin 9 (Fragment) OS=Naja naja OX=35670 PE=1 SV=1								37.87	1	1	1	∞
tr|A0A2D4LL21|A0A2D4LL21_9SAUR	Pept_C1 domain-containing protein (Fragment) OS=Micrurus spixii OX=129469 PE=3 SV=1	+ +	106.36	4	2	2	13.33	23.85	49.91	4	2	2	∞
tr|A0A0B8RQW7|A0A0B8RQW7_BOIIR		+ -	50.65	1	1	1	3.23	9.44
tr|E9JG57|E9JG57_ECHCO	Metalloproteinase OS=Echis coloratus OX=64175 PE=2 SV=1								130.26	37	15	2	∞
tr|V8PB09|V8PB09_OPHHA	Peroxiredoxin-4 (Fragment) OS=Ophiophagus hannah OX=8665 GN=Prdx4 PE=4 SV=1								30.65	2	1	1	∞
B5U6Y8|OXLA_ECHOC	L-amino-acid oxidase OS=Echis ocellatus OX=99586 PE=1 SV=1								188.44	133	36	1	∞
tr|A0A194ASN5|A0A194ASN5_SISTE	C-type lectin 8a OS=Sistrurus tergeminus OX=8757 PE=4 SV=1								37.28	2	1	1	∞
tr|A0A098LX00|A0A098LX00_PANGU	Amine oxidase OS=Pantherophis guttatus OX=94885 PE=2 SV=1								92.42	5	4	1	∞
tr|R4FJM6|R4FJM6_9SAUR	SVMP-Ech-32 OS=Echiopsis curta OX=529692 PE=2 SV=1	+ +	80.77	1	1	1	2.13	1.8	44.22	3	1	1	∞
G8XQX1|OXLA_DABRR	L-amino-acid oxidase OS=Daboia russelii OX=8707 PE=1 SV=1								194.33	144	42	5	∞
P01442|3SA2_NAJAT	Cytotoxin 2 OS=Naja atra OX=8656 PE=1 SV=2								37.87	1	1	1	∞
tr|V8P7P5|V8P7P5_OPHHA		+ -	50.65	1	1	1	3.33	9.44
tr|A0A194ARM1|A0A194ARM1_9SAUR	Snake venom metalloproteinase OS=Agkistrodon piscivorus OX=8715 PE=4 SV=1								134.18	35	11	1	∞
tr|H8PG90|H8PG90_9SAUR	C-type lectin isoform 2 OS=Parasuta nigriceps OX=687874 PE=2 SV=1								25.6	2	1	1	∞
tr|D8MIA1|D8MIA1_BITRH	Rhinocerase 3 protein (Fragment) OS=Bitis rhinoceros OX=715877 GN=rhinocerase 3 PE=3 SV=1	+ +	173.69	34	7	2	26.92	23.55	126.54	40	12	2	∞
P0DM89|VM32A_GLOBR	Zinc metalloproteinase-disintegrin-like brevilysin H2a OS=Gloydius brevicaudus OX=259325 PE=1 SV=1	+ +	135.51	25	3	1	6.25	7.55	98.31	24	11	3	∞
Q910A1|PA2A1_VIPAA	Acidic phospholipase A2 ammodytin I1 OS=Vipera ammodytes ammodytes OX=8705 PE=2 SV=1								67.89	7	3	1	∞
tr|A0A140DC06|A0A140DC06_BITAR	C-type lectin 2 OS=Bitis arietans OX=8692 PE=2 SV=1	+ +	245.36	83	14	2	77.78	59.09	188.28	122	31	3	∞
tr|A0A1L8D5V3|A0A1L8D5V3_BOTAT		+ -	135.51	9	3	1	15	10.08
Q8AYA4|SLB1_DEIAC		+ -	75.66	4	1	1	6.67	9.59
tr|A0A670YBA5|A0A670YBA5_PSETE	Cysteine-rich venom protein pseudechetoxin-like OS=Pseudonaja textilis OX=8673 GN=LOC113444210 PE=3 SV=1	+ +	129.91	10	2	2	6.9	13.27	86.39	7	3	3	∞
tr|A0A6J1UY34|A0A6J1UY34_9SAUR	chymotrypsinogen 2-like OS=Notechis scutatus OX=8663 GN=LOC113420275 PE=3 SV=1								44.35	6	2	2	∞
tr|E9JGE4|E9JGE4_ECHCO	Metalloproteinase OS=Echis coloratus OX=64175 PE=2 SV=1	+ +	180.23	20	7	1	15.56	12	124.66	35	14	3	∞
tr|A0A194AQ61|A0A194AQ61_SISMB	C-type lectin 9 OS=Sistrurus miliarius barbouri OX=8759 PE=4 SV=1								37.28	2	1	1	∞
tr|E9JGH3|E9JGH3_ECHCS	Metalloproteinase OS=Echis carinatus sochureki OX=124223 PE=2 SV=1	+ +	169.07	17	5	1	9.62	10.76	101.17	22	8	1	∞
tr|R4G7J0|R4G7J0_9SAUR	SVMP-Hop-30 (Fragment) OS=Hoplocephalus bungaroides OX=83403 PE=2 SV=1								31.74	1	1	1	∞
Q98959|3SA3A_NAJAT	Cytotoxin 3a OS=Naja atra OX=8656 PE=3 SV=1								37.87	1	1	1	∞
tr|A0A2D4Q3W4|A0A2D4Q3W4_MICSU		+ -	82.14	3	2	2	3.92	6.01
tr|D2YVL3|D2YVL3_CRYNI	Venom C-type lectin mannose binding isoform 3 OS=Cryptophis nigrescens OX=292442 PE=2 SV=1								25.6	2	1	1	∞
C0HLF0|PA2_POROP		+ -	81.48	1	1	1	4.35	10.74
Q6T7B5|SL3_BITGA	Snaclec 3 OS=Bitis gabonica OX=8694 PE=2 SV=1	+ +	123.92	8	2	2	12.5	12.74	104.6	19	7	5	∞
tr|V8NAN6|V8NAN6_OPHHA	Keratin, type I cytoskeletal 42 (Fragment) OS=Ophiophagus hannah OX=8665 GN=Krt42 PE=3 SV=1								26.7	2	1	1	∞
tr|E9JG52|E9JG52_ECHCS	Metalloproteinase OS=Echis carinatus sochureki OX=124223 PE=2 SV=1	+ +	132.42	10	4	1	6.56	5.02	91.4	17	6	1	∞
tr|J3S474|J3S474_CROAD	Peptidyl-prolyl cis-trans isomerase OS=Crotalus adamanteus OX=8729 PE=2 SV=1	+ +	130.5	6	3	3	9.68	13.4	49.76	2	2	2	∞
P86538|3SA2A_NAJNA	Cytotoxin 2a OS=Naja naja OX=35670 PE=1 SV=2	+ +	94.62	3	2	2	20	21.67	57.79	3	1	1	∞
tr|E9JGF4|E9JGF4_ECHCO		+ -	182.54	20	7	1	8.54	12.2
P83253|DID1A_MACLB	Disintegrin lebein-1-alpha OS=Macrovipera lebetina OX=8709 PE=1 SV=2								106.21	21	7	1	∞
tr|V8P9K5|V8P9K5_OPHHA	Counting factor associated protein D (Fragment) OS=Ophiophagus hannah OX=8665 GN=cfaD PE=3 SV=1	+ +	49.75	1	1	1	2.86	2.3	28.28	1	1	1	∞
tr|D2YVM0|D2YVM0_PSEPO	Venom C-type lectin mannose binding isoform 3 variant 2 OS=Pseudechis porphyriacus OX=8671 PE=2 SV=1								25.6	2	1	1	∞
tr|A0A2H4N3C7|A0A2H4N3C7_BOTMO	Aminopeptidase (Fragment) OS=Bothrops moojeni OX=98334 PE=2 SV=1	+ +	237.02	53	18	1	18.75	15.76	164.06	84	37	1	∞
Q6T6S5|VKT2_BITGA	Kunitz-type serine protease inhibitor bitisilin-2 OS=Bitis gabonica OX=8694 PE=1 SV=1								51.96	1	1	1	∞
tr|D2YVK2|D2YVK2_HOPST	Venom C-type lectin mannose binding isoform 3 OS=Hoplocephalus stephensii OX=196418 PE=2 SV=1								25.6	2	1	1	∞
Q90W39|PA2BT_PROMU	Basic phospholipase A2 trimucrotoxin OS=Protobothrops mucrosquamatus OX=103944 PE=1 SV=1								55.33	7	2	1	∞
P07525|3SAT_NAJAT	Cytotoxin 5 OS=Naja atra OX=8656 PE=1 SV=1								37.87	1	1	1	∞
P0C5H4|3SA1_DABRR	Cytotoxin drCT-1 (Fragment) OS=Daboia russelii OX=8707 PE=1 SV=1								37.87	1	1	1	∞
O93471|3SA1_NAJSP	Cytotoxin 1 OS=Naja sputatrix OX=33626 PE=3 SV=1								37.87	1	1	1	∞
tr|V8NQJ4|V8NQJ4_OPHHA	Cathepsin X (Fragment) OS=Ophiophagus hannah OX=8665 GN=CTSZ PE=3 SV=1								49.91	4	2	2	∞
tr|H9GC50|H9GC50_ANOCA	Peptidase S1 domain-containing protein OS=Anolis carolinensis OX=28377 PE=3 SV=3								28.09	3	1	1	∞
tr|A0A2D4MDB1|A0A2D4MDB1_9SAUR	IF rod domain-containing protein (Fragment) OS=Micrurus spixii OX=129469 PE=4 SV=1								26.7	2	1	1	∞
Q9PVE9|PA2AC_CALRH	Acidic phospholipase A2 S1E6-c OS=Calloselasma rhodostoma OX=8717 PE=2 SV=1								56.34	4	2	1	∞
tr|R4G7K2|R4G7K2_9SAUR	CRiSP-Pse-11 OS=Pseudonaja modesta OX=340912 PE=2 SV=1	+ +	129.91	10	2	2	6.67	12.61	86.39	7	3	3	∞
Q8AYA3|SLB2_DEIAC	Snaclec agglucetin subunit beta-2 OS=Deinagkistrodon acutus OX=36307 PE=1 SV=1								31.29	2	1	1	∞
tr|Q2UXQ9|Q2UXQ9_ECHOC		+ -	171.92	18	5	1	9.62	10.33
tr|R4G2L0|R4G2L0_9SAUR	LP-Sut-3 (Fragment) OS=Suta fasciata OX=529716 PE=2 SV=1								25.6	2	1	1	∞
O73859|3SA7_NAJSP	Cytotoxin 7 (Fragment) OS=Naja sputatrix OX=33626 PE=3 SV=1								37.87	1	1	1	∞
tr|E9JGE8|E9JGE8_ECHCO	Metalloproteinase OS=Echis coloratus OX=64175 PE=2 SV=1	+ +	180.23	20	7	1	15.56	12	124.66	35	14	3	∞
tr|U3FCD8|U3FCD8_MICFL	Keratin OS=Micrurus fulvius OX=8637 PE=2 SV=1								26.7	2	1	1	∞
O93421|VSPPE_GLOHA	Snake venom serine protease pallase OS=Gloydius halys OX=8714 PE=2 SV=2								84.29	11	6	2	∞
P0CV91|PRDX4_CROAT	Peroxiredoxin-4 (Fragments) OS=Crotalus atrox OX=8730 PE=1 SV=1								30.65	2	1	1	∞
Q27J49|BNP_LACMU	Bradykinin-potentiating and C-type natriuretic peptides OS=Lachesis muta muta OX=8753 PE=1 SV=1								58.4	11	3	3	∞
Q8JIV9|SLA1_DEIAC	Snaclec agglucetin subunit alpha-1 OS=Deinagkistrodon acutus OX=36307 PE=1 SV=1								31.29	2	1	1	∞
P60623|CRVP_TRIST	Cysteine-rich venom protein (Fragment) OS=Trimeresurus stejnegeri OX=39682 PE=1 SV=1								85.5	14	6	1	∞
Q56EB1|SLAA_BOTJA		+ -	101.15	1	1	1	6.25	9.03
tr|E9JG14|E9JG14_ECHCS	Serine protease (Fragment) OS=Echis carinatus sochureki OX=124223 PE=2 SV=1	+ +	127.16	9	3	1	10.34	16.03	92.33	17	6	1	∞
tr|A0A6G5ZW32|A0A6G5ZW32_VIPAN		+ -	87.51	4	1	1	5.26	6.46
tr|R4FIS5|R4FIS5_9SAUR	CRiSP-Pse-17 OS=Pseudonaja modesta OX=340912 PE=2 SV=1	+ +	129.91	10	2	2	8.33	12.61	86.39	7	3	3	∞
tr|E9JG58|E9JG58_ECHCO	Metalloproteinase (Fragment) OS=Echis coloratus OX=64175 PE=2 SV=1	+ +	214.85	17	9	7	19.15	6.73	144.87	34	16	7	∞
tr|E9KJZ8|E9KJZ8_ECHOC	Group III snake venom metalloproteinase OS=Echis ocellatus OX=99586 GN=Eoc00095 PE=2 SV=1								130.38	40	15	1	∞
P59265|PA2BB_PROFL		+ -	81.48	1	1	1	5	10.66
P82465|DID6A_ECHCS	Disintegrin EC6 subunit alpha OS=Echis carinatus sochureki OX=124223 PE=1 SV=2								26.66	1	1	1	∞
P86541|3SAA_NAJNA	Cytotoxin 10 OS=Naja naja OX=35670 PE=1 SV=2								37.87	1	1	1	∞
tr|A5HUI5|A5HUI5_GLOBR		+ -	235.51	55	17	1	17.53	14.2
J3RYA3|VSP9_CROAD	Snake venom serine proteinase 9 OS=Crotalus adamanteus OX=8729 PE=1 SV=1	+ +	89.07	5	2	1	8.33	8.4	61.44	4	2	1	∞
P17497|VM2_BITAR	Disintegrin bitistatin OS=Bitis arietans OX=8692 PE=1 SV=1	+ +	85.55	12	1	1	10	20.48	152.18	35	12	12	∞
tr|A0A6B7FPJ0|A0A6B7FPJ0_VIPAA	Serine proteinase SP-8 OS=Vipera ammodytes ammodytes OX=8705 PE=2 SV=1	+ +	270.24	161	19	13	95	37.69	162.6	123	26	13	∞
tr|E9JGE9|E9JGE9_ECHCO		+ -	182.54	20	7	1	14	12.3
tr|J3SBP2|J3SBP2_CROAD		+ -	50.65	1	1	1	3.12	9.44
tr|V8P426|V8P426_OPHHA	Digestive cysteine proteinase 2 (Fragment) OS=Ophiophagus hannah OX=8665 GN=LCP2 PE=3 SV=1								25.69	1	1	1	∞
tr|A0A6J1W0D3|A0A6J1W0D3_9SAUR	snake venom 5'-nucleotidase-like OS=Notechis scutatus OX=8663 GN=LOC113430446 PE=4 SV=1								97.06	12	6	1	∞
E5AJX2|VSP_VIPBN	Snake venom serine protease nikobin OS=Vipera berus nikolskii OX=1808362 GN=sp-VN PE=2 SV=1	+ +	118.23	14	3	1	12.5	4.67	86.28	16	4	1	∞
Q9PRY9|VSP_BITAR	Snake venom serine proteinase (Fragment) OS=Bitis arietans OX=8692 PE=1 SV=2								72.42	19	4	1	∞
P0C6E4|VM2JN_PROJR	Zinc metalloproteinase/disintegrin OS=Protobothrops jerdonii OX=242841 PE=1 SV=1	+ +	210.32	26	7	1	13.21	14.29	125.61	24	11	1	∞
tr|U3TDC9|U3TDC9_PROFL		+ -	81.48	1	1	1	4.76	9.42
tr|V8ND68|V8ND68_OPHHA		+ -	132.78	11	4	2	7.27	8.38
Q98960|3SA3B_NAJAT	Cytotoxin 3b OS=Naja atra OX=8656 PE=3 SV=2								37.87	1	1	1	∞
tr|E9KJZ2|E9KJZ2_ECHOC		+ -	171.92	18	5	1	9.26	10.33
tr|A0A194ATL2|A0A194ATL2_SISTE	C-type lectin 8c OS=Sistrurus tergeminus OX=8757 PE=4 SV=1								37.28	2	1	1	∞
tr|U3F5B9|U3F5B9_MICFL	Kunitz inhibitor 7 OS=Micrurus fulvius OX=8637 PE=2 SV=1								31.27	1	1	1	∞
Q6T7B7|LEC1_BITGA	C-type lectin 1 OS=Bitis gabonica OX=8694 PE=2 SV=1	+ +	111.79	6	3	3	15	15.09	75.53	6	2	2	∞
P30403|VM2RH_CALRH	Zinc metalloproteinase/disintegrin OS=Calloselasma rhodostoma OX=8717 PE=1 SV=2	+ +	147.07	14	4	2	8.7	8.37	91.56	12	4	2	∞
tr|V8P2K1|V8P2K1_OPHHA	Aminopeptidase (Fragment) OS=Ophiophagus hannah OX=8665 GN=ERAP1 PE=3 SV=1	+ +	192.33	20	7	7	8.43	11.51	80.08	12	4	4	∞
P85429|3SA1F_NAJAT	Cytotoxin 1f (Fragment) OS=Naja atra OX=8656 PE=1 SV=1								37.87	1	1	1	∞
O93473|3SA4A_NAJSP	Cytotoxin 4a OS=Naja sputatrix OX=33626 PE=3 SV=1								37.87	1	1	1	∞
tr|B5KFV4|B5KFV4_HOPST	Stephensease-1 OS=Hoplocephalus stephensii OX=196418 PE=2 SV=1								31.74	1	1	1	∞
tr|A0A0U5ARS4|A0A0U5ARS4_NAJNA	Cytotoxin 11 (Fragment) OS=Naja naja OX=35670 GN=CTX11 PE=2 SV=1	+ +	94.62	3	2	2	20	18.06	57.79	3	1	1	∞
tr|U3T7B0|U3T7B0_OVOOK		+ -	81.48	1	1	1	6.67	11.71
tr|A0A0B8RYU4|A0A0B8RYU4_BOIIR	Metalloproteinase (Type III) 3a OS=Boiga irregularis OX=92519 PE=4 SV=1	+ +	127.63	13	2	2	3.51	2.25	93.95	18	4	2	∞
Q71QJ3|VSP01_TRIST	Snake venom serine protease KN1 OS=Trimeresurus stejnegeri OX=39682 PE=2 SV=1								68.11	11	3	1	∞
Q6T6T2|DID2_BITGA	Disintegrin gabonin-2 OS=Bitis gabonica OX=8694 PE=1 SV=1	+ +	261.59	78	18	18	163.64	44.53	176.82	98	20	13	∞
tr|A0A194ASS1|A0A194ASS1_SISMB	Serine proteinase 9b OS=Sistrurus miliarius barbouri OX=8759 PE=3 SV=1								62.04	5	3	1	∞
A3QVN9|HYAL1_BITAR		+ -	181.67	11	5	5	8.47	15.81
tr|E9JGF5|E9JGF5_ECHCO		+ -	182.54	20	7	1	8.75	12.2
P0CH80|3SA1_NAJKA	Cytotoxin 1 OS=Naja kaouthia OX=8649 PE=1 SV=1								37.87	1	1	1	∞
tr|V8NYU2|V8NYU2_OPHHA	Keratin, type I cytoskeletal 18 (Fragment) OS=Ophiophagus hannah OX=8665 GN=KRT18 PE=3 SV=1								26.7	2	1	1	∞
tr|R4G2U4|R4G2U4_9SAUR	LP-Ech-1 OS=Echiopsis curta OX=529692 PE=2 SV=1								25.6	2	1	1	∞
P0DM90|VM32B_GLOBR		+ -	135.51	25	3	1	6.12	7.55
O93472|3SA2C_NAJSP	Cytotoxin 2c OS=Naja sputatrix OX=33626 PE=3 SV=1								37.87	1	1	1	∞
tr|E9KJY5|E9KJY5_ECHOC		+ -	160.31	12	4	2	6.9	4.57
tr|V8PGW5|V8PGW5_OPHHA		+ -	89.91	1	1	1	2.94	2.98
tr|A0A0H3U241|A0A0H3U241_GLOBR		+ -	81.48	1	1	1	4.76	9.42
tr|V8NRX1|V8NRX1_OPHHA		+ -	82.14	3	2	2	3.33	4.76
Q6T7B6|SL2_BITGA	Snaclec 2 OS=Bitis gabonica OX=8694 PE=1 SV=1	+ +	175.05	47	4	1	21.05	19.23	133.09	49	9	4	∞
tr|A0A1L8D610|A0A1L8D610_BOTAT	BATXSVSP11 OS=Bothrops atrox OX=8725 PE=2 SV=1								29.07	2	1	1	∞
tr|E9JG85|E9JG85_ECHCO	Metalloproteinase OS=Echis coloratus OX=64175 PE=2 SV=1								130.26	37	15	2	∞
tr|E9JGG5|E9JGG5_ECHCO	Metalloproteinase OS=Echis coloratus OX=64175 PE=2 SV=1	+ +	180.23	20	7	1	9.46	11.9	124.66	35	14	3	∞
tr|A0A1W7RJY5|A0A1W7RJY5_AGKCO		+ -	104.71	3	2	1	3.45	3.72
Q8AY81|VSPST_TRIST	Thrombin-like enzyme stejnobin OS=Trimeresurus stejnegeri OX=39682 PE=1 SV=1	+ +	144.58	16	7	2	26.92	16.15	95.03	27	7	1	∞
P0C944|3SAG_NAJAT	Cytotoxin najalgesin (Fragment) OS=Naja atra OX=8656 PE=1 SV=1								37.87	1	1	1	∞
B8K1W0|VM3DK_DABRR	Zinc metalloproteinase-disintegrin-like daborhagin-K OS=Daboia russelii OX=8707 PE=1 SV=1								57.42	8	3	1	∞
tr|E9KJY8|E9KJY8_ECHOC		+ -	160.31	12	4	2	6.78	4.56
tr|T1E3Y5|T1E3Y5_CROHD	Ecto-5'-nucleotidase OS=Crotalus horridus OX=35024 PE=2 SV=1	+ +	251.36	42	15	5	25	24.92	170.71	76	28	2	∞
tr|E9JG33|E9JG33_ECHCS		+ -	132.42	10	4	1	6.35	5.02
tr|A0A5A4WN20|A0A5A4WN20_BITAR	Bitiscetin-3 subunit beta OS=Bitis arietans OX=8692 PE=2 SV=1	+ +	270.51	674	23	17	100	68.67	222.55	447	78	60	∞
tr|E9JG61|E9JG61_ECHCO	Metalloproteinase OS=Echis coloratus OX=64175 PE=2 SV=1								130.26	37	15	2	∞
tr|D5KRY0|D5KRY0_ECHOC	Snake venom serine protease (Fragment) OS=Echis ocellatus OX=99586 PE=2 SV=1								143.52	84	23	2	∞
tr|R4G2Z1|R4G2Z1_9SAUR	SVMP-Hop-18 (Fragment) OS=Hoplocephalus bungaroides OX=83403 PE=2 SV=1								31.74	1	1	1	∞
tr|Q2UXQ4|Q2UXQ4_ECHOC		+ -	160.31	12	4	2	6.9	4.57
tr|R4G2J3|R4G2J3_9SAUR	CRiSP-Pse-4 OS=Pseudonaja modesta OX=340912 PE=2 SV=1	+ +	129.91	10	2	2	8.33	12.61	86.39	7	3	3	∞
tr|A0A2D4LDT3|A0A2D4LDT3_9SAUR		+ -	85.52	5	2	2	9.09	10.47
tr|A0A182C5W1|A0A182C5W1_9SAUR	Metalloproteinase OS=Phalotris mertensi OX=1260334 PE=4 SV=1	+ +	118.9	12	3	1	5.26	4.65	78.52	6	3	1	∞
tr|E9JGF0|E9JGF0_ECHCO		+ -	182.54	20	7	1	14.58	12.3
tr|A0A346CIA5|A0A346CIA5_9SAUR	Amine oxidase (Fragment) OS=Spilotes sulphureus OX=1899469 PE=2 SV=1								92.42	5	4	1	∞
tr|E9JGD7|E9JGD7_ECHCO	Metalloproteinase OS=Echis coloratus OX=64175 PE=2 SV=1								124.66	35	14	3	∞
Q71QH5|VSP08_TRIST	Snake venom serine protease KN8 OS=Trimeresurus stejnegeri OX=39682 PE=2 SV=1								68.11	11	3	1	∞
P23807|SL9B_PROFL	Snaclec coagulation factor IX/factor X-binding protein subunit B OS=Protobothrops flavoviridis OX=88087 PE=1 SV=2								37.28	2	1	1	∞
Q4VM08|VM3VA_MACLB	Zinc metalloproteinase-disintegrin-like VLAIP-A OS=Macrovipera lebetina OX=8709 PE=1 SV=1	+ +	232.71	38	11	3	18.33	16.88	176.48	81	26	6	∞
tr|A0A1W7REM3|A0A1W7REM3_AGKCO	Peptidyl-prolyl cis-trans isomerase OS=Agkistrodon contortrix contortrix OX=8713 PE=3 SV=1	+ +	130.5	6	3	3	9.68	13.4	49.76	2	2	2	∞
tr|A0A2H4N3F5|A0A2H4N3F5_BOTMO	Cystatin 1 (Fragment) OS=Bothrops moojeni OX=98334 PE=2 SV=1								25.83	1	1	1	∞
tr|A0A0B8RQR7|A0A0B8RQR7_BOIIR	Peroxiredoxin-4 OS=Boiga irregularis OX=92519 PE=4 SV=1								30.65	2	1	1	∞
Q02454|3SA0_NAJSP	Cytotoxin OS=Naja sputatrix OX=33626 PE=3 SV=1								37.87	1	1	1	∞
tr|A0A194APX9|A0A194APX9_SISMB	Serine proteinase 9a OS=Sistrurus miliarius barbouri OX=8759 PE=3 SV=1								62.04	5	3	1	∞
Q8JIW1|SLUB_DEIAC	Snaclec agkisacutacin subunit B OS=Deinagkistrodon acutus OX=36307 PE=1 SV=2	+ +	75.66	4	1	1	7.69	9.59	80.7	9	3	2	∞
tr|E9JG32|E9JG32_ECHCS		+ -	146.68	6	4	1	10.53	8.25
P0C6A3|DIDBA_ECHML	Disintegrin EMS11A OS=Echis multisquamatus OX=93050 PE=1 SV=1								26.66	1	1	1	∞
F8S0Z7|V5NTD_CROAD	Snake venom 5'-nucleotidase OS=Crotalus adamanteus OX=8729 PE=1 SV=2	+ +	251.36	42	15	5	24.59	25	170.71	76	28	2	∞
tr|A0A194APV2|A0A194APV2_9SAUR		+ -	132.25	6	3	1	4.48	4.26
Q9DG31|SLB_GLOHA	Snaclec coagulation factor IX/factor X-binding protein subunit B OS=Gloydius halys OX=8714 PE=2 SV=1								37.28	2	1	1	∞
Q71QI8|VSP10_TRIST	Snake venom serine protease KN10 OS=Trimeresurus stejnegeri OX=39682 PE=2 SV=1								68.11	11	3	1	∞
tr|A0A346CIA4|A0A346CIA4_9SAUR	Amine oxidase (Fragment) OS=Spilotes sulphureus OX=1899469 PE=2 SV=1								92.42	5	4	1	∞
Q71QJ1|VSP09_TRIST	Snake venom serine protease KN9 OS=Trimeresurus stejnegeri OX=39682 PE=2 SV=1								68.11	11	3	1	∞
tr|A0A194AS00|A0A194AS00_SISMB	Serine proteinase 9c OS=Sistrurus miliarius barbouri OX=8759 PE=3 SV=1								62.04	5	3	1	∞
tr|A0A194ASY3|A0A194ASY3_SISMB	Ecto-5'-nucleotidase OS=Sistrurus miliarius barbouri OX=8759 PE=3 SV=1	+ +	251.36	42	15	5	25	24.87	170.71	76	28	2	∞
tr|A0A2D4FPX3|A0A2D4FPX3_MICCO		+ -	160.03	20	6	1	13.04	17.43
P81038|VSPA_CERCE		+ -	134.67	13	3	1	11.11	13.27
tr|E9JGD8|E9JGD8_ECHCO	Metalloproteinase OS=Echis coloratus OX=64175 PE=2 SV=1								124.66	35	14	3	∞
Q7LZK5|SLA_BITAR	Snaclec bitiscetin subunit alpha OS=Bitis arietans OX=8692 PE=1 SV=1	+ +	106.91	5	3	1	18.75	22.14	115.75	26	10	2	∞
E0Y418|VSP1_MACLB	Serine protease VLSP-1 OS=Macrovipera lebetina OX=8709 PE=2 SV=1	+ +	194.48	42	7	4	36.84	20.77	116.39	34	9	2	∞
tr|A0A898INS1|A0A898INS1_CALBG	Phospholipase B OS=Calliophis bivirgatus OX=8633 PE=2 SV=1								86.53	10	6	1	∞
P59264|PA2BA_PROFL		+ -	81.48	1	1	1	5	10.66
P60310|3SA5B_NAJSP	Cytotoxin 5b OS=Naja sputatrix OX=33626 PE=3 SV=1								37.87	1	1	1	∞
Q98961|3SA5_NAJAT	Cytotoxin 5 OS=Naja atra OX=8656 PE=3 SV=1								37.87	1	1	1	∞
C0K3N5|VEGFA_VIPAA	Vascular endothelial growth factor A OS=Vipera ammodytes ammodytes OX=8705 PE=2 SV=1	+ +	51.8	1	1	1	4.35	9.9	77.55	9	3	3	∞
Q9PST4|3SA2A_NAJSP	Cytotoxin 2a OS=Naja sputatrix OX=33626 PE=2 SV=1								37.87	1	1	1	∞
tr|E9JG79|E9JG79_ECHCO		+ -	184.76	15	6	2	6.38	10.82
Q7LZK8|SLB_BITAR	Snaclec bitiscetin subunit beta OS=Bitis arietans OX=8692 PE=1 SV=1	+ +	167.17	33	6	2	28.57	33.6	136.42	95	21	5	∞
Q805F4|VM2PB_AGKPI	Zinc metalloproteinase/disintegrin OS=Agkistrodon piscivorus piscivorus OX=8716 PE=1 SV=1								134.18	35	11	1	∞
Q90Y77|PA2BY_PROFL		+ -	81.48	1	1	1	4.76	9.42
tr|A0A0B8RV81|A0A0B8RV81_BOIIR	Metalloproteinase (Type III) 3b OS=Boiga irregularis OX=92519 PE=4 SV=1	+ +	127.63	13	2	2	3.45	2.25	93.95	18	4	2	∞
tr|U3FZ77|U3FZ77_MICFL	Phosphatidylethanolamine-binding protein 4 OS=Micrurus fulvius OX=8637 PE=2 SV=1								27.63	2	1	1	∞
tr|A0A1W7REW7|A0A1W7REW7_AGKCO	Peroxiredoxin 4 OS=Agkistrodon contortrix contortrix OX=8713 PE=4 SV=1	+ +	103.14	6	2	2	6.67	7.89	30.65	2	1	1	∞
tr|A0A141DWM1|A0A141DWM1_9SAUR	Phosphodiesterase (Fragment) OS=Pseudagkistrodon rudis OX=2759634 PE=3 SV=1	+ +	173.25	14	6	2	8.22	4	90.36	11	4	1	∞
tr|V8NX84|V8NX84_OPHHA		+ -	64.91	1	1	1	2.7	5.28
A8QL53|VSP1_NAJAT	Snake venom serine protease NaSP (Fragment) OS=Naja atra OX=8656 PE=2 SV=1								27.56	1	1	1	∞
tr|D5KRX9|D5KRX9_ECHOC	Snake venom serine protease (Fragment) OS=Echis ocellatus OX=99586 PE=2 SV=1	+ +	261.91	429	20	10	83.33	34.75	193.52	358	44	19	∞
tr|A0A0F7Z1K6|A0A0F7Z1K6_CROAD	Ecto-5'-nucleotidase OS=Crotalus adamanteus OX=8729 PE=2 SV=1	+ +	251.36	42	15	5	24.59	25	170.71	76	28	2	∞
tr|Q2UXQ7|Q2UXQ7_ECHOC	Group III snake venom metalloproteinase OS=Echis ocellatus OX=99586 GN=Svmp3-Eoc95 PE=2 SV=1								130.38	40	15	1	∞
Q7T3T5|PA2AB_DABSI	Acidic phospholipase A2 daboiatoxin B chain (Fragment) OS=Daboia siamensis OX=343250 PE=1 SV=1								92.32	17	5	3	∞
tr|A0A6G5ZW78|A0A6G5ZW78_VIPAN		+ -	118.23	14	3	1	11.54	4.67
tr|E9KJY9|E9KJY9_ECHOC		+ -	160.31	12	4	2	6.78	4.56
tr|T2HQ75|T2HQ75_OVOOK	Phospholipase B-like OS=Ovophis okinavensis OX=8769 PE=2 SV=1	+ +	125.37	13	3	1	4.41	6.69	82.86	8	5	1	∞
tr|A0A077L7Y5|A0A077L7Y5_PROEL	C-type lectin B (Fragment) OS=Protobothrops elegans OX=88086 PE=2 SV=1								56.76	6	3	1	∞
Q9PST3|3SA2B_NAJSP	Cytotoxin 2b OS=Naja sputatrix OX=33626 PE=3 SV=1								37.87	1	1	1	∞
P60301|3SA3_NAJAT	Cytotoxin 3 OS=Naja atra OX=8656 PE=1 SV=1								37.87	1	1	1	∞
tr|R4FIM1|R4FIM1_9SAUR	SVMP-Hop-14 (Fragment) OS=Hoplocephalus bungaroides OX=83403 PE=2 SV=1	+ +	80.77	1	1	1	2.5	2.9	44.22	3	1	1	∞
tr|T2HS00|T2HS00_PROFL	Uncharacterized protein OS=Protobothrops flavoviridis OX=88087 PE=2 SV=1	+ +	125.07	6	3	3	6.12	8.24	60.66	6	2	2	∞
tr|B6F142|B6F142_PROFL		+ -	81.48	1	1	1	4.76	9.42
tr|A0A2D4Q6R4|A0A2D4Q6R4_MICSU	Thioredoxin domain-containing protein OS=Micrurus surinamensis OX=129470 PE=4 SV=1								30.65	2	1	1	∞
tr|A0A182C5T8|A0A182C5T8_9SAUR	Ecto-5'-nucleotidase (Fragment) OS=Phalotris mertensi OX=1260334 PE=3 SV=1	+ +	230.87	25	7	2	13.21	11.45	171.94	41	17	1	∞
Q6T6T4|CYT_BITGA	Bitiscystatin OS=Bitis gabonica OX=8694 PE=1 SV=1								81.58	44	4	4	∞
O73856|3SA4B_NAJSP	Cytotoxin 4b OS=Naja sputatrix OX=33626 PE=1 SV=2								37.87	1	1	1	∞
P60303|3SA4_NAJKA	Cytotoxin 4 OS=Naja kaouthia OX=8649 PE=1 SV=1								37.87	1	1	1	∞
P60302|3SA3_NAJSP	Cytotoxin 3 OS=Naja sputatrix OX=33626 PE=1 SV=1								37.87	1	1	1	∞
O73858|3SA6_NAJSP	Cytotoxin 6 (Fragment) OS=Naja sputatrix OX=33626 PE=3 SV=1								37.87	1	1	1	∞
tr|A0A0B8RRZ1|A0A0B8RRZ1_BOIIR	Metalloproteinase (Type III) 2a OS=Boiga irregularis OX=92519 PE=4 SV=1								34.6	3	1	1	∞
Q4VM07|VM3VB_MACLB	Zinc metalloproteinase-disintegrin-like VLAIP-B OS=Macrovipera lebetina OX=8709 PE=1 SV=1								109.68	17	8	1	∞
P0DJE2|VM3A_VIPAA	Zinc metalloproteinase-disintegrin-like ammodytagin (Fragments) OS=Vipera ammodytes ammodytes OX=8705 PE=1 SV=3								90.88	15	6	1	∞
tr|A0A5A4WNG2|A0A5A4WNG2_BITAR	Bitiscetin-3 subunit alpha OS=Bitis arietans OX=8692 PE=2 SV=1	+ +	308.08	645	27	23	135	66.67	242.11	403	76	63	∞
tr|Q6T270|Q6T270_BITGA	Metalloprotease 3 (Fragment) OS=Bitis gabonica OX=8694 PE=2 SV=1								72.17	6	2	1	∞
tr|A0A346CLX0|A0A346CLX0_BORPO	Phospholipase B-like (Fragment) OS=Borikenophis portoricensis OX=1260276 PE=2 SV=1	+ +	154.85	12	4	2	6.15	7.41	92.85	12	5	2	∞
P86497|VSPR_BITRH	Snake venom serine protease rhinocerase (Fragments) OS=Bitis rhinoceros OX=715877 PE=1 SV=1	+ +	138.69	27	5	1	83.33	30.34	105.94	36	9	3	∞
Q9I841|SLYA_CALRH	Snaclec rhodocytin subunit alpha OS=Calloselasma rhodostoma OX=8717 PE=1 SV=1								51.32	10	2	2	∞
P00622|PA2B_BITCA	Basic phospholipase A2 caudoxin OS=Bitis caudalis OX=8693 PE=1 SV=1								68.14	7	3	1	∞
tr|R4FIL3|R4FIL3_9SAUR	SVMP-Hop-62 (Fragment) OS=Hoplocephalus bungaroides OX=83403 PE=2 SV=1								31.74	1	1	1	∞
tr|F8S117|F8S117_CROAD	Serine proteinase 5 OS=Crotalus adamanteus OX=8729 PE=2 SV=1	+ +	89.07	5	2	1	8.33	8.4	61.44	4	2	1	∞
Q3BER4|DID5A_ECHOC	Disintegrin EO5A OS=Echis ocellatus OX=99586 PE=1 SV=1								107.51	20	6	5	∞
tr|E9JG36|E9JG36_ECHCS	Metalloproteinase (Fragment) OS=Echis carinatus sochureki OX=124223 PE=2 SV=1								91.4	17	6	1	∞
tr|A0A077LA85|A0A077LA85_PROFL		+ -	210.32	26	7	1	12.28	13.42
tr|E9JGF3|E9JGF3_ECHCO		+ -	182.54	20	7	1	9.21	12.2
tr|A0A194APF1|A0A194APF1_9SAUR	Snake venom metalloproteinase OS=Agkistrodon piscivorus OX=8715 PE=4 SV=1	+ +	104.71	3	2	1	3.51	3.72	88.44	14	7	4	∞
tr|V8NTS6|V8NTS6_OPHHA	Aminopeptidase (Fragment) OS=Ophiophagus hannah OX=8665 GN=ENPEP PE=3 SV=1								147.42	53	24	2	∞
tr|E9JGA2|E9JGA2_ECHCO	Metalloproteinase OS=Echis coloratus OX=64175 PE=2 SV=1								129.97	43	16	2	∞
P04417|PA2B_GLOBL	Basic phospholipase A2 OS=Gloydius blomhoffii OX=242054 PE=1 SV=1	+ +	81.48	1	1	1	4.55	10.66	75.48	15	3	2	∞
tr|A0A7T7DMY7|A0A7T7DMY7_NAJSU	Cytotoxin 1 (Fragment) OS=Naja sumatrana OX=1108807 PE=2 SV=1								37.87	1	1	1	∞
Q9PVF1|PA2AA_CALRH	Acidic phospholipase A2 S1E6-a (Fragment) OS=Calloselasma rhodostoma OX=8717 PE=1 SV=1								56.34	4	2	1	∞
P01440|3SA2_NAJNA	Cytotoxin 2 OS=Naja naja OX=35670 PE=1 SV=1								37.87	1	1	1	∞
tr|T1D6P7|T1D6P7_CROHD	Phosphodiesterase OS=Crotalus horridus OX=35024 PE=2 SV=1	+ +	211.75	25	11	4	13.1	12.34	113.88	27	10	7	∞
Q6T6S7|VSP1_BITGA	Venom serine proteinase-like protein 1 OS=Bitis gabonica OX=8694 PE=1 SV=1	+ +	173.69	34	7	2	24.14	23.46	126.54	40	12	2	∞
tr|A0A1W7RJV6|A0A1W7RJV6_AGKCO	Serine proteinase 16a OS=Agkistrodon contortrix contortrix OX=8713 PE=3 SV=1								103.36	28	10	3	∞
C0K3N1|TXVE_BITAR	Snake venom vascular endothelial growth factor toxin barietin OS=Bitis arietans OX=8692 PE=1 SV=1	+ +	262.61	374	19	19	105.56	64	202.81	273	33	33	∞
tr|V8PIL7|V8PIL7_OPHHA		+ -	85.52	5	2	2	3.33	4.49
tr|E9KJY3|E9KJY3_ECHOC		+ -	160.31	12	4	2	2.3	4.31
tr|A0A2H4Z2X4|A0A2H4Z2X4_DABSI	DSAIP (Fragment) OS=Daboia siamensis OX=343250 PE=2 SV=1								139.81	64	22	4	∞
tr|D8MIA0|D8MIA0_BITRH	Rhinocerase 2 protein (Fragment) OS=Bitis rhinoceros OX=715877 GN=rhinocerase 2 PE=3 SV=1	+ +	173.69	34	7	2	24.14	23.55	126.54	40	12	2	∞
tr|A0A2H4N3D5|A0A2H4N3D5_BOTMO	Cysteine-rich Venom Protein Moojin (Fragment) OS=Bothrops moojeni OX=98334 PE=2 SV=1	+ +	210.58	72	9	5	39.13	26.25	146.33	52	16	1	∞
P0DI84|OXLA_VIPAA	L-amino-acid oxidase OS=Vipera ammodytes ammodytes OX=8705 PE=1 SV=1	+ +	241.53	74	15	1	24.19	22.52	187.83	113	37	2	∞
Q3SB05|CRVP_PSETE	Cysteine-rich venom protein pseudechetoxin-like OS=Pseudonaja textilis OX=8673 PE=1 SV=1	+ +	129.91	10	2	2	6.9	12.61	86.39	7	3	3	∞
tr|A0A1L8D626|A0A1L8D626_BOTAT	BATXSVSP19 OS=Bothrops atrox OX=8725 PE=2 SV=1								71.11	7	4	1	∞
tr|R4G2I0|R4G2I0_9SAUR	SVMP-Hop-46 (Fragment) OS=Hoplocephalus bungaroides OX=83403 PE=2 SV=1								31.74	1	1	1	∞
tr|U3TBJ5|U3TBJ5_OVOOK	Phosphodiesterase OS=Ovophis okinavensis OX=8769 PE=2 SV=1								113.88	27	10	7	∞
tr|E9JGE5|E9JGE5_ECHCO	Metalloproteinase OS=Echis coloratus OX=64175 PE=2 SV=1	+ +	180.23	20	7	1	11.48	11.9	124.66	35	14	3	∞
tr|A0A182C5Z6|A0A182C5Z6_9SAUR	Cystatin OS=Phalotris mertensi OX=1260334 PE=3 SV=1	+ +	71.11	2	1	1	6.67	7.09	32.69	2	1	1	∞
tr|E9JG68|E9JG68_ECHCO	Metalloproteinase OS=Echis coloratus OX=64175 PE=2 SV=1								131.69	40	15	1	∞
tr|A0A194APR8|A0A194APR8_SISTE		+ -	251.36	42	15	5	25.42	24.96
tr|E9JG31|E9JG31_ECHCS		+ -	146.68	6	4	1	12.5	9.77
Q6T269|VKT3_BITGA	Kunitz-type serine protease inhibitor bitisilin-3 (Fragment) OS=Bitis gabonica OX=8694 PE=2 SV=1	+ +	133.22	11	2	2	11.11	11.26	81.92	11	3	3	∞
C3W4R6|PA2A1_MACLB	Acidic phospholipase A2 1 OS=Macrovipera lebetina OX=8709 PE=1 SV=1								67.89	7	3	1	∞
tr|E9JGF2|E9JGF2_ECHCO		+ -	182.54	20	7	1	14.58	12.3
tr|E9JGD9|E9JGD9_ECHCO	Metalloproteinase (Fragment) OS=Echis coloratus OX=64175 PE=2 SV=1	+ +	180.23	20	7	1	9.46	12.03	124.66	35	14	3	∞
P06860|PA2BX_PROFL		+ -	81.48	1	1	1	5	10.66
tr|A0A1W7RFB7|A0A1W7RFB7_AGKCO		+ -	50.65	1	1	1	3.12	9.44
Q6T271|VM2BI_BITGA	Zinc metalloproteinase/disintegrin (Fragment) OS=Bitis gabonica OX=8694 PE=1 SV=1	+ +	152.59	8	4	4	12.9	4.31	118.35	20	10	9	∞
tr|E9JG63|E9JG63_ECHCO	Metalloproteinase (Fragment) OS=Echis coloratus OX=64175 PE=2 SV=1								88.13	14	5	1	∞
B5U6Y6|SL124_ECHOC	Snaclec CTL-Eoc124 OS=Echis ocellatus OX=99586 PE=2 SV=1								50.17	1	1	1	∞
tr|A0A077LA61|A0A077LA61_PROEL	Cysteine-rich venom protein OS=Protobothrops elegans OX=88086 PE=2 SV=1	+ +	200.57	40	8	4	38.1	16.67	174.06	56	18	5	∞
tr|A0A1W7RGB3|A0A1W7RGB3_AGKCO		+ -	132.25	6	3	1	4.55	4.26
tr|A0A0B8RZW1|A0A0B8RZW1_BOIIR	Metalloproteinase (Type III) 2b OS=Boiga irregularis OX=92519 PE=4 SV=1								34.6	3	1	1	∞
tr|H9GBW9|H9GBW9_ANOCA	Peptidase S1 domain-containing protein OS=Anolis carolinensis OX=28377 GN=ctrb2 PE=3 SV=1								39.53	3	2	2	∞
tr|A0A0B8RRY8|A0A0B8RRY8_BOIIR	Metalloproteinase (Type III) 3d OS=Boiga irregularis OX=92519 PE=4 SV=1	+ +	127.63	13	2	2	3.45	2.25	93.95	18	4	2	∞
tr|U3FZ98|U3FZ98_MICFL		+ -	50.65	1	1	1	3.23	9.44
tr|F8S0Y6|F8S0Y6_CROAD	C-type lectin 2 OS=Crotalus adamanteus OX=8729 PE=2 SV=1								37.28	2	1	1	∞

## Sheet: Peptide Score Chart
PEAKS 42 [2022-02-01 14:01]
Rank	Score
1	97.4144
11	88.8291
26	81.7622
41	77.1108
56	74.3678
71	72.1369
86	69.8362
101	68.1864
116	66.7392
131	65.4625
146	64.3997
161	63.0914
176	61.6406
191	60.2738
206	59.2914
221	58.3513
236	57.0619
251	56.2749
266	55.4763
281	54.1583
296	53.4702
311	52.4321
326	51.8054
341	51.1572
356	50.5768
371	49.3701
386	48.57
401	47.3288
416	46.8154
431	45.8198
PEAKS 70 [2022-02-01 16:59]
Rank	Score
1	65.5175
23	54.1297
54	49.5177
85	46.7636
116	44.223
147	42.4402
178	41.0772
209	40.063
240	39.2146
271	38.2446
302	37.2434
333	36.4742
364	35.6828
395	34.8973
426	34.0038
457	33.1448
488	32.5156
519	31.9077
550	31.3179
581	30.6505
612	30.1691
643	29.4111
674	28.7148
705	28.2489
736	27.7073
767	27.2561
798	26.6323
829	26.1056
860	25.6716
891	25.2111

## Sheet: Protein Score Chart
PEAKS 42 [2022-02-01 14:01]
Rank	Score
1	308.083
3	270.235
7	260.439
11	251.359
15	237.021
19	214.846
23	210.316
27	194.484
31	182.537
35	182.537
39	180.23
43	180.23
47	173.688
51	169.074
55	160.307
59	160.033
63	146.683
67	139.899
71	135.507
75	132.417
79	130.5
83	129.909
87	127.628
91	125.069
95	118.227
99	106.907
103	103.144
107	89.9132
111	85.5521
115	82.1354
119	81.4807
123	81.4807
127	80.7687
131	71.1118
135	50.6531
139	49.7482
PEAKS 70 [2022-02-01 16:59]
Rank	Score
1	242.112
5	194.334
12	174.063
19	162.596
26	136.415
33	130.381
40	126.539
47	124.656
54	122.421
61	109.677
68	101.172
75	93.9493
82	91.564
89	88.1313
96	86.281
103	80.6995
110	72.4165
117	68.1079
124	61.4383
131	56.3447
138	50.1714
145	44.223
152	37.8727
159	37.8727
166	37.8727
173	37.8727
180	37.2848
187	34.5961
194	31.2866
201	30.6505
208	27.564
215	25.8331
222	25.5965

## Sheet: Peptide Number Venn Diagram
Set Name	Common Set	PEAKS 42 [2022-02-01 14:01]	PEAKS 70 [2022-02-01 16:59]
Peptide Number	211	220	680

## Sheet: Protein Number Venn Diagram
Set Name	Common Set	PEAKS 42 [2022-02-01 14:01]	PEAKS 70 [2022-02-01 16:59]
Protein Number	85	54	137
