# Supplementary material for: Next-Generation Sequencing for Venomics: Application of Multi-Enzymatic Limited Digestion for Inventorying the Snake Venom Arsenal
Source: Toxins (Basel). 2023 May 25;15(6):357. doi: 10.3390/toxins15060357 (PMC10304959; doi:10.3390/toxins15060357)
Supplement: Supplementary file 1 [file toxins-15-00357-s001.zip › toxins-2356921-Supplementary File S2/S2.Compare result_DpV.xls]

## Sheet: Peptide View
		PEAKS 72 [2022-02-01 16:59]					PEAKS 41 [2022-02-01 14:01]
Peptide Sequence	Cover Map	M/Z	RT	-10logP	Z	MULTI-HIT	M/Z	RT	-10logP	Z	MULTI-HIT
FGIYWYGC(+57.02)AK	- +						632.794	47.3471	44.05	2	FALSE
GENIC(+57.02)YTETWC(+57.02)DAWC(+57.02)SQR	- +						779.309	45.987	60.92	3	TRUE
C(+57.02)AATC(+57.02)PIPENYDSIHC(+57.02)C(+57.02)K	- +						732.638	28.2478	56.73	3	TRUE
ITC(+57.02)SAEEKFC(+57.02)YK	+ -	512.567	23.0486	39.29	3	TRUE
FIAIC(+57.02)DANC(+57.02)EIKR	- +						537.264	31.2896	61.55	3	FALSE
NLDLNSIIAEVK	- +						664.874	55.6348	46.08	2	FALSE
KLSRPAVSNNAVAIIR	+ -	570.343	27.1082	55.39	3	TRUE
RDLQC(+57.02)GKGTC(+57.02)C(+57.02)AVSLW	+ -	955.935	37.1813	42.2	2	TRUE
MYWQIPLENVK	- +						710.868	53.2102	67.06	2	TRUE
KAFHGLGVIDWE	+ -	686.356	45.3961	43.97	2	TRUE
NC(+57.02)PPGSLKVL	+ -	542.795	30.9321	40.15	2	FALSE
MHHTC(+57.02)PC(+57.02)APNLAC(+57.02)VQTSPK	+ +	736.996	23.9003	50.57	3	TRUE	552.999	24.2803	93.33	4	TRUE
AIMVASTMAHE	+ -	580.776	28.3389	41	2	TRUE
YPVENPVEIK	+ -	594.318	30.5945	39.31	2	TRUE
ALTVSTIPDTC(+57.02)VGVK	+ -	780.917	36.8079	37.94	2	FALSE
GYFGIAYPLPKQ	+ -	677.363	47.8513	44.63	2	TRUE
VVYDLSQKPGK	- +						411.899	21.1863	49.48	3	TRUE
WPYQTEC(+57.02)C(+57.02)K	- +						636.262	26.099	58.38	2	TRUE
DAGTIAGLNVMR	- +						609.319	38.9565	56.7	2	TRUE
DAIHVGAAAPTVPM	+ -	675.347	38.316	36.77	2	FALSE
NGKC(+57.02)PIMTNQC(+57.02)IALW	+ -	903.427	49.5477	44.52	2	TRUE
FMC(+57.02)QC(+57.02)YQGWK	- +						704.285	33.2416	49.85	2	FALSE
SGC(+57.02)GGNSNRFKTIEEC(+57.02)RR	+ -	532.75	16.445	39.08	4	FALSE
KHSDSNAFLHLFPESFR	- +						508.756	47.4198	79.08	4	TRUE
GTC(+57.02)C(+57.02)AVSLWIK	- +						432.214	43.8313	63.63	3	TRUE
TKPAYQFSSC(+57.02)SVR	+ +	510.917	23.2717	35.63	3	FALSE	510.917	23.6062	58.15	3	TRUE
DLQC(+57.02)GKGTC(+57.02)C(+57.02)AVSLW	+ -	877.883	43.9249	40.82	2	FALSE
DGHPC(+57.02)QNNQGYC(+57.02)YNGK	- +						637.921	14.9174	71.75	3	TRUE
QKIPAFYYNQK	+ +	467.25	30.638	47.22	3	TRUE	467.251	29.1627	58.48	3	TRUE
SPGAFLSQDTR	- +						589.794	27.5133	58.4	2	TRUE
QC(+57.02)VDVQTAY	+ +	542.243	26.3959	35.69	2	FALSE	542.243	26.964	58.46	2	TRUE
YIVHYGDHGWDSL	+ -	521.24	40.4505	37.24	3	TRUE
AILKDC(+57.02)GENSC(+57.02)Y	+ -	715.307	23.7163	43.04	2	TRUE
GYSFTTTAER	- +						566.765	25.0479	53.8	2	FALSE
TSMVASTMAHE	+ -	582.754	23.4912	43.61	2	TRUE
GGLSIAVPGEIR	- +						584.839	40.7924	48.78	2	TRUE
GC(+57.02)GC(+57.02)PTAMWPYQTE	+ -	829.322	43.5505	43.01	2	TRUE
C(+57.02)PDGENIC(+57.02)YTK	- +						678.782	19.7826	45.2	2	FALSE
QC(+57.02)EGFTWSGC(+57.02)GGNSNR	+ +	908.859	29.6554	55.35	2	TRUE	908.859	28.2964	83.62	2	TRUE
MVYVGDAHANTVWK	- +						530.929	32.9817	68.35	3	TRUE
VTDVALHQVF	+ -	564.805	38.142	39.73	2	FALSE
GITTENC(+57.02)PAGQNLC(+57.02)FK	- +						905.415	31.8248	61.05	2	TRUE
YGQPLPGYDGK	- +						597.793	26.0557	47.19	2	FALSE
FYYNWAAK	- +						531.756	37.6263	44.44	2	TRUE
LYVQEAFAGESK	- +						671.338	33.7954	52.95	2	TRUE
TKPAYQFSSC(+57.02)SVRE	+ -	553.931	23.9315	45.65	3	TRUE
KNFMC(+57.02)QC(+57.02)Y	+ -	575.727	26.8496	42.79	2	FALSE
GFTWSGC(+57.02)GGNSNRFKTIEE	+ -	1073.98	36.4932	40.28	2	FALSE
KYIEFYVVVDNK	- +						506.273	41.2487	59.12	3	FALSE
MEAIFLAHGPGFK	- +						473.248	42.967	45.41	3	FALSE
TC(+57.02)TEDETWKFY	+ -	740.307	41.848	36.55	2	TRUE
SIWADHRGTIIKR	+ -	518.295	23.092	36.94	3	TRUE
TFC(+57.02)KLPAEPGPC(+57.02)	+ -	688.82	30.1673	50.1	2	TRUE
HLALSNMPLVK	+ +	408.237	36.5149	41.21	3	TRUE	611.852	36.5457	63.17	2	TRUE
HSDSNAFLHLFPESFR	- +						476.733	51.2265	87.85	4	TRUE
YIMHPDYSVFNPTENDIVLIK	- +						836.753	55.2806	84.54	3	TRUE
MYTGC(+57.02)PSDPC(+57.02)LLR	+ -	785.345	34.1027	36.25	2	FALSE
DDSGKPVDWF	+ -	583.262	45.4258	35.94	2	TRUE
WNAPTTQC(+57.02)QLR	+ +	687.833	26.4609	44.74	2	TRUE	687.832	27.5519	52.01	2	TRUE
RPQC(+57.02)LLNKPLR	- +						465.607	20.034	53.36	3	TRUE
RVELGC(+57.02)AATC(+57.02)PK	- +						454.56	18.5563	55.69	3	TRUE
KNFMC(+57.02)QC(+57.02)YQGWK	- +						825.353	31.6396	62.48	2	TRUE
ILQGC(+57.02)SSSC(+57.02)SETENNKC(+57.02)C(+57.02)STDRC(+57.02)N	+ -	956.374	14.1815	50.48	3	TRUE
FPC(+57.02)FDEPALK	+ +	612.29	42.1585	34.56	2	FALSE	612.292	42.4678	46.95	2	TRUE
THAELINNLYK	- +						658.355	29.4223	78.79	2	TRUE
ITC(+57.02)SAEEKFC(+57.02)Y	+ -	704.299	28.8744	45.47	2	TRUE
SSQLTNTPEQDRY	+ -	769.856	21.5418	38.46	2	FALSE
AATYFWPGSEVK	- +						678.334	42.9981	66.74	2	TRUE
HNPTGAVLFMGQITKP	- +						570.972	43.519	49.92	3	TRUE
NDNAQLLTGIKFN	- +						483.256	43.9903	55.72	3	TRUE
SVEEAIPAVC(+57.02)K	- +						601.809	28.5325	62.82	2	TRUE
DYSGC(+57.02)GGNANRFK	+ -	723.314	15.9604	53.78	2	TRUE
SRPAVSNNAVAIIR	+ +	489.952	27.3408	49.03	3	TRUE	489.951	27.8128	57.22	3	TRUE
SIFGITTEDC(+57.02)PDGQNLC(+57.02)FKR	- +						786.698	44.5411	61.82	3	TRUE
ETWC(+57.02)DAWC(+57.02)SQR	- +						749.793	36.6292	59.92	2	FALSE
C(+57.02)C(+57.02)STDDC(+57.02)DKFQFGK	- +						884.343	25.0954	49.44	2	FALSE
VMQWGEETSVGH	+ -	680.303	30.7095	35.95	2	FALSE
MSSQPPTTTFC(+57.02)R	- +						706.818	24.7106	42.48	2	FALSE
TFC(+57.02)KLPAEPGPC(+57.02)K	+ +	502.248	24.7948	51.74	3	TRUE	502.248	25.3267	51.89	3	TRUE
FTWSGC(+57.02)GGNSNR	+ +	671.782	25.1716	34.68	2	FALSE	671.783	25.7816	70.58	2	TRUE
GPVPSPDVSGC(+57.02)K	+ -	600.29	21.93	36.41	2	TRUE
C(+57.02)NVENLPR	- +						501.245	20.0326	50.22	2	TRUE
EIVTGNNLVESSK	- +						695.364	26.4538	57.33	2	TRUE
C(+57.02)C(+57.02)STDNC(+57.02)NKFQFG	+ -	819.31	28.1661	56.17	2	FALSE
SVHEWPVGF	+ -	529.26	45.3817	35.92	2	TRUE
C(+57.02)KEVNTFIHDTK	+ +	497.913	19.5653	45.61	3	TRUE	497.914	20.0709	66.44	3	TRUE
C(+57.02)GC(+57.02)PKVKPGVGIHC(+57.02)C(+57.02)QSDKC(+57.02)NY	+ -	656.787	18.2783	38.69	4	FALSE
EWAVGLAGK	- +						465.755	32.769	50.77	2	TRUE
C(+57.02)GC(+57.02)PTAMWPY	+ -	621.741	47.0692	38.94	2	FALSE
SVRVC(+57.02)TPVGTSGEDC(+57.02)HPASHKIPF	+ -	660.317	30	41.06	4	FALSE
IPAFYYNWAAK	- +						448.564	49.1168	60.7	3	TRUE
ITTQNC(+57.02)PAGQNLC(+57.02)FIR	- +						946.956	37.6917	62.32	2	TRUE
TWC(+57.02)DAFC(+57.02)SQR	+ +	665.768	31.812	46.09	2	TRUE	665.769	33.9393	60.49	2	TRUE
VKPGVGIHC(+57.02)C(+57.02)QSDK	- +						528.926	12.9343	59.81	3	TRUE
GC(+57.02)GC(+57.02)PTAMWPYQTEC(+57.02)C(+57.02)KGDR	- +						811.986	33.9437	43.97	3	FALSE
VVATNGDTHLGGEDFDQR	+ -	644.3	25.1933	36.13	3	FALSE
ENWRPQWDR	+ -	429.539	28.9202	38.73	3	FALSE
DC(+57.02)SGVTLHLTNQK	- +						491.577	25.5446	66.76	3	TRUE
TC(+57.02)TEDETWKF	+ -	658.776	37.045	40.05	2	TRUE
DALITSNIVPMYKE	+ -	797.413	47.575	46.27	2	TRUE
FGIAYPLPK	- +						503.291	43.1205	44.45	2	FALSE
DPNAASDAMNQWVK	- +						773.851	38.627	59.91	2	TRUE
DLAAIPDFQSGAME	+ -	732.837	51.2798	38.01	2	TRUE
APMYPNEPFLVFWNAPTTQC(+57.02)QLR	- +						927.447	66.1161	74.85	3	FALSE
GSFISDGKITC(+57.02)SAKK	+ -	533.612	21.1067	39.61	3	FALSE
YSDITWGC(+57.02)AATC(+57.02)PKPTNVRE	+ -	776.023	32.8937	43.32	3	TRUE
ASAATTAIVTAR	- +						566.819	22.1875	56.16	2	TRUE
IDKVNLMVDR	- +						401.557	28.2482	56.61	3	TRUE
NSYC(+57.02)TTTHTF	+ -	616.255	22.5816	37.7	2	TRUE
SSANALKF	+ -	419.227	26.9788	34.45	2	FALSE
IVHYGDHGW	+ -	542.254	25.8712	47.35	2	TRUE
SSLGIGGFGYPAMAAVNAR	+ -	919.964	51.2784	40.14	2	FALSE
IGFPWSEIR	- +						552.795	52.0784	43.44	2	FALSE
TWSGC(+57.02)GGNSNRF	+ -	448.191	24.1645	43.11	3	TRUE
MQSEADNLPYGRPH	- +						538.915	24.4137	43.45	3	FALSE
SIFGITTENC(+57.02)PDGQNLC(+57.02)FKK	- +						777.036	42.8133	60.13	3	TRUE
AALFTDSR	- +						440.729	24.1367	45.97	2	FALSE
SDSLNDEIEFLK	- +						705.343	45.9201	52.3	2	FALSE
ENAMLEYLK	- +						555.779	40.655	50.34	2	FALSE
GDHGWDSLIR	+ -	578.281	34.5553	43.78	2	TRUE
HWC(+57.02)GLLTDDEGPFAK	- +						582.604	44.2288	64.32	3	FALSE
FC(+57.02)EIDTR	- +						470.713	19.9105	43.77	2	FALSE
QC(+57.02)LPFDYSGC(+57.02)GGN	- +						737.79	39.7166	52.13	2	TRUE
GKRVDLGC(+57.02)AATC(+57.02)PK	+ -	511.594	16.0136	50.61	3	TRUE
TITLEVEPSDTIENVK	- +						894.466	42	53.58	2	TRUE
DYSGC(+57.02)GGNANRFKTIEE	+ -	959.424	25.8345	41.61	2	FALSE
TLNNDITLLK	+ -	572.832	36.5259	37.2	2	TRUE
C(+57.02)KLPAEPGPC(+57.02)	+ -	564.762	21.8629	41.51	2	TRUE
KQC(+57.02)EGFTWSGC(+57.02)GGN	- +						794.319	30.0615	49.07	2	TRUE
HLKITC(+57.02)SAEEKF	+ -	488.251	23.4794	38.29	3	FALSE
HLALSNM(+15.99)PLVK	- +						619.85	27.3753	53.22	2	FALSE
ELFQPSIQLAR	- +						651.364	43.8607	42.1	2	FALSE
KSIFGITTEDC(+57.02)PDGQNLC(+57.02)FK	- +						777.364	44.4533	74.1	3	TRUE
GFTWSGC(+57.02)GGNSNRF	+ -	773.827	36.8725	44.15	2	TRUE
SIFGITTENC(+57.02)PDGQNL	+ -	883.405	49.5039	46.74	2	TRUE
VC(+57.02)TPVGTSGEDC(+57.02)HPASHKIPFSGQR	+ -	545.658	24.6087	41.64	5	TRUE
VNLGC(+57.02)AATC(+57.02)PK	+ +	595.785	21.0051	43.77	2	TRUE	595.786	20.9666	64.95	2	TRUE
ASIPAFYYNWAAK	- +						751.38	51.6328	62.57	2	TRUE
C(+57.02)KLPLRIGPC(+57.02)KR	+ -	499.954	21.9512	37.37	3	FALSE
HAEYALDAAVK	- +						594.306	24.1585	61.67	2	TRUE
DESNPFPWDNIRLPK	+ -	609.972	53.8008	38.04	3	TRUE
DRPQC(+57.02)ILNKPLR	- +						503.949	23.8126	61	3	FALSE
FYVVVDNK	+ +	492.264	29.5962	37.09	2	FALSE	492.264	29.6872	49.92	2	TRUE
EITALAPSTMK	- +						581.312	30.276	44.06	2	FALSE
LGGSC(+57.02)VISLEGKPV	- +						708.381	39.2881	47.45	2	FALSE
MSSQKPEDGIQFNK	- +						536.928	23.0378	43.13	3	FALSE
IC(+57.02)PPGENIC(+57.02)YTK	- +						484.56	27.778	59.56	3	TRUE
DVLKQTC(+57.02)DAHQL	+ -	476.57	24.2455	38.15	3	TRUE
HYGGC(+57.02)KGNANRFSTIEK	+ -	485.485	15.9408	41.23	4	FALSE
DPSYGMVEPGTK	+ +	640.793	25.7545	42.96	2	TRUE	640.795	26.4467	63.75	2	TRUE
GFTWSGC(+57.02)GGNSNR	+ +	700.293	27.3193	46.87	2	TRUE	700.294	28.0293	63.77	2	TRUE
NMLQC(+57.02)LK	- +						453.73	29.2478	42.68	2	FALSE
VYGPEGSDIVLLK	+ -	695.386	42.2672	37.75	2	FALSE
SDIDEIVLVGGSTR	- +						730.882	42.6675	56.6	2	TRUE
HLPIYKDLDISKVK	+ -	417.998	33.5723	44.35	4	TRUE
ESNPFPWDNIR	- +						687.825	47.6372	51.05	2	TRUE
VC(+57.02)TPVGTSGEDC(+57.02)HPASHKIPF	+ -	1148.53	29.9219	48.77	2	TRUE
NFEMPHDIVASEDR	+ +	553.92	35.9284	48.63	3	FALSE	830.373	36.2614	75.55	2	TRUE
VC(+57.02)SDHGVC(+57.02)VSWR	- +						487.884	26.443	56	3	FALSE
SYLPNILDMVK	+ -	646.849	59.2331	36.19	2	FALSE
C(+57.02)HWLSFTSLENGVR	- +						569.275	47.594	77.37	3	TRUE
SYGMVEPGTK	- +						534.756	21.7008	48.56	2	FALSE
NIQWMDKNLEKIK	+ -	553.968	34.4909	37	3	TRUE
C(+57.02)QLFHYGGC(+57.02)K	+ +	423.855	25.3863	40	3	TRUE	423.855	26.278	59.33	3	TRUE
SIFGVTTEDC(+57.02)PDGQNLC(+57.02)FK	- +						1094.49	47.0496	88.11	2	TRUE
TC(+57.02)C(+57.02)AVSLWIK	- +						619.307	43.5077	49.66	2	FALSE
C(+57.02)C(+57.02)STDNC(+57.02)NKFQFGKPR	+ +	505.471	19.1835	44.28	4	TRUE	505.471	21.4468	60.44	4	TRUE
GLYC(+57.02)EEHYK	- +						400.178	17.9774	49.85	3	TRUE
DC(+57.02)HPASHKIPF	+ -	436.876	23.2896	38.23	3	FALSE
LSVHEWPVGF	+ -	585.801	51.0109	36.18	2	FALSE
LGFQDPATSFFSTSDHSK	- +						657.973	45.2166	67.8	3	TRUE
IIALGHSGFK	- +						521.807	28.2675	42.89	2	FALSE
TWLQINSKV	- +						544.809	40.9148	46.81	2	FALSE
YGTQREWAVGLAGK	- +						512.604	31.701	59.34	3	FALSE
TWC(+57.02)DAFC(+57.02)SIR	- +						658.281	42.4297	61.8	2	TRUE
YM(+15.99)LYPDFLC(+57.02)K	- +						683.314	49.0005	59.07	2	TRUE
KSDIDEIVLVGGSTR	- +						530.289	37.2289	46.96	3	FALSE
GFDDNYC(+57.02)R	- +						523.703	19.5845	63.95	2	TRUE
TENC(+57.02)PDGQNLC(+57.02)FK	- +						791.834	26.1846	59.24	2	FALSE
NYELILTEEQYK	- +						771.887	41.7735	44.58	2	FALSE
DIVAPPVC(+57.02)GNY	+ -	602.787	38.5097	39.27	2	TRUE
KSIWADHRGTIIK	+ -	508.96	23.5524	37.9	3	TRUE
FGFGLLNAK	- +						483.774	47.8637	49.59	2	FALSE
C(+57.02)QLFHYGGC(+57.02)KGNANR	- +						446.205	21.1226	62.32	4	TRUE
DESNPFPWDNIR	+ +	745.338	49.891	44.68	2	TRUE	497.228	50.1172	62.04	3	TRUE
EMLVAIHC(+57.02)C(+57.02)R	- +						644.801	27.4479	55.42	2	TRUE
IVHYGDHGWDSL	+ -	699.825	35.9647	45.29	2	TRUE
AKQC(+57.02)LPFDYSGC(+57.02)GGNANR	+ +	672.3	29.7372	56.8	3	TRUE	672.298	29.5816	61.68	3	FALSE
ILQGC(+57.02)SSSC(+57.02)SETENNKC(+57.02)C(+57.02)STDR	+ -	865.016	14.0044	41.21	3	FALSE
IKTWLQINSKV	- +						443.934	39.3869	50.39	3	FALSE
NPDDDAHGPW	+ -	562.226	24.9697	39.03	2	FALSE
FIQPIC(+57.02)LPEASMSFPDYYK	- +						769.366	60.4882	60.77	3	FALSE
IKC(+57.02)C(+57.02)STDNC(+57.02)NKFQFGKPR	+ -	565.765	19.8848	65.31	4	TRUE
VVSLVPYAR	- +						502.3	35.4293	51.67	2	TRUE
ANMIIMGNER	+ -	574.781	29.6603	40.26	2	TRUE
IC(+57.02)YIHKASLPR	- +						453.252	23.0161	58.46	3	TRUE
TVQLGLGSHSY	+ -	581.299	32.0313	35.38	2	FALSE
KATISAPHMHAHALE	+ -	404.21	19.485	51.3	4	TRUE
RVLGSLQNNLE	+ -	621.844	30.346	36.53	2	FALSE
VGIIGYTTK	- +						476.279	29.6405	49.87	2	TRUE
MGNLAQTRF	+ -	519.263	30.8239	46.11	2	TRUE
TLDNDIMLIK	- +						588.321	43.1675	42.76	2	TRUE
KQC(+57.02)EGFTWSGC(+57.02)G	- +						708.787	31.4882	56.92	2	TRUE
KLILQGC(+57.02)SSSC(+57.02)SETE	+ -	849.886	24.1029	50.13	2	TRUE
NIC(+57.02)YTKTWC(+57.02)DAFC(+57.02)SQR	+ -	703.968	39.1145	44.83	3	TRUE
THILLFLPK	- +						541.342	44.9668	44.86	2	FALSE
QDLAAIPDFQSGAM	+ -	732.344	51.0081	42.54	2	FALSE
GGGTIC(+57.02)C(+57.02)HDVTIWK	- +						535.25	31.875	63.98	3	TRUE
VELGC(+57.02)AATC(+57.02)PK	- +						603.284	20.8415	47.75	2	TRUE
FDSEAIVK	- +						454.74	25.0797	42.29	2	FALSE
QC(+57.02)EGFTWSGC(+57.02)GGNSNRFK	- +						697.963	31.6186	53.94	3	TRUE
GC(+57.02)AATC(+57.02)PKPTNVRETIH	+ -	478.734	17.9277	51.35	4	FALSE
QC(+57.02)LPFDYSGC(+57.02)GGNANRF	+ -	654.945	42.6439	44.3	3	TRUE
TWDTLMPNINK	+ -	666.833	44.328	39.95	2	TRUE
GITTENC(+57.02)PDGQNLC(+57.02)F	+ -	863.362	39.9793	38.55	2	FALSE
TTEC(+57.02)IQGQGEGY	+ -	671.783	22.3059	42.88	2	TRUE
C(+57.02)KLPAEPGPC(+57.02)K	+ +	419.543	17.457	42.08	3	TRUE	419.542	17.9864	48.54	3	TRUE
MHHTC(+57.02)PC(+57.02)APNLAC(+57.02)VQ	+ +	898.376	25.2143	48.65	2	TRUE	898.379	25.6271	44.92	2	FALSE
VAPEEHPVLLTEAPLNPK	- +						652.026	38.6278	56.14	3	FALSE
LTC(+57.02)VTSKSIFGITTE	+ -	828.928	45.3525	37.77	2	FALSE
AAKDDC(+57.02)DFPE	+ -	584.234	19.8291	37.96	2	FALSE
AVITGAC(+57.02)ERDLQ	+ -	666.833	24.0818	39.37	2	TRUE
MHHTC(+57.02)PC(+57.02)APNLA	+ -	704.8	19.6506	50.16	2	TRUE
KIPSFYYKW	+ -	411.222	44.3074	35.8	3	TRUE
FYSNTNWVEMGK	- +						738.334	39.6596	53.78	2	FALSE
GPEVWC(+57.02)QNLR	- +						629.802	32.0459	56.5	2	FALSE
RFIRIDTAC(+57.02)VC(+57.02)VISR	+ -	467.252	36.2125	42.42	4	TRUE
NYC(+57.02)RNPDDDAHGPW	+ -	858.843	25.1317	49.69	2	TRUE
YIEFYVVVDNK	- +						694.858	47.6594	53.84	2	TRUE
KQC(+57.02)EGFTWSGC(+57.02)GGNSN	- +						894.855	29.1632	67.19	2	TRUE
WDLLQQQGTQVQR	- +						800.415	37.8381	48.34	2	FALSE
MTAIIFSDYR	- +						608.804	44.4729	60.56	2	TRUE
KLILQGC(+57.02)SSSC(+57.02)SE	+ -	734.841	23.4874	45.52	2	TRUE
QVSSEC(+57.02)QGEMLDYR	- +						851.36	28.6154	69.53	2	TRUE
GC(+57.02)GC(+57.02)PTAM(+15.99)WPYQTEC(+57.02)C(+57.02)K	- +						1061.4	32.0248	78.86	2	TRUE
QSWDDEGTVSEQMLR	- +						890.894	37.1659	77.29	2	TRUE
LTC(+57.02)VTKDTIFGITTQNC(+57.02)PAGQNLC(+57.02)FIR	- +						1043.51	52.9455	59.85	3	FALSE
TEGMIDSVLTPDDIDSALTR	- +						1075.02	55.5771	49.38	2	TRUE
C(+57.02)YQKIPAFYYN	- +						733.841	39.9663	46.55	2	TRUE
SPDEDEQPWC(+57.02)YFIK	- +						907.389	54.6968	64.82	2	TRUE
LYPMHPFAYR	- +						432.218	35.4124	53.98	3	TRUE
DFVSVLVQHFAGR	- +						492.265	63.4192	57.7	3	TRUE
MENWGLTTYR	- +						635.797	38.4525	46.59	2	FALSE
YTYGKPVPGLVGIR	- +						507.292	36.9746	45.27	3	FALSE
ALEEANTELEVK	- +						673.346	27.9135	49.72	2	FALSE
IKC(+57.02)C(+57.02)STDNC(+57.02)NKFQF	+ -	911.387	28.2266	53.6	2	TRUE
SDLVEQC(+57.02)KDIVE	+ -	717.842	29.7419	36.92	2	FALSE
YSDITWGC(+57.02)AATC(+57.02)PKPTNVR	+ +	733.011	32.2036	49.92	3	FALSE	550.009	32.5309	84.18	4	TRUE
FC(+57.02)YHNTGMPF	- +						637.259	41.8386	42.77	2	FALSE
KC(+57.02)GQHAVIPVHY	+ -	470.243	23.1999	40.82	3	FALSE
SPDFIFYAPR	- +						606.805	47.2833	58.4	2	FALSE
NAQLLTGINFK	+ -	609.845	42.7416	35.17	2	TRUE
YWRDHRGTIIE	+ -	723.367	23.4794	38.58	2	FALSE
THAELINNLY	+ -	594.306	36.9805	39.86	2	TRUE
RAIMVASTMAHE	+ -	439.554	24.3948	43.17	3	TRUE
IEAAVFPNLEGER	- +						722.875	42.5954	48.45	2	FALSE
TFAPEEISAMVLTK	- +						512.937	54.1291	49.04	3	TRUE
MVLEHPPFEQIAL	+ -	762.399	54.617	36.58	2	FALSE
GIAYPLPKQD	+ -	551.3	29.6921	38.57	2	TRUE
YC(+57.02)KLPLR	- +						475.268	21.2979	47.4	2	FALSE
DALITSNIVPM	+ -	587.313	52.7441	35.11	2	TRUE
SGC(+57.02)GGNSNRFKTIEE	+ -	828.375	19.205	36.82	2	FALSE
LSRPAVSNNAVAIIR	+ +	527.646	31.4901	51.12	3	TRUE	527.646	31.3582	70.68	3	TRUE
FC(+57.02)YHNTGM	+ +	515.199	23.401	41.27	2	TRUE	515.2	23.5229	43.02	2	FALSE
TLGMLMEGLK	- +						546.793	46.7789	53.41	2	TRUE
NWGLTTYRE	+ -	570.277	34.3631	34.73	2	FALSE
AEYLETWDTLMPNINK	- +						969.468	56.7976	64.22	2	TRUE
C(+57.02)LQDVREPDNE	+ -	687.8	19.312	44.3	2	FALSE
NVIC(+57.02)EYR	- +						477.229	20.9247	43.73	2	TRUE
RGC(+57.02)GC(+57.02)PTAM(+15.99)WPY	+ -	736.299	33.9685	38.62	2	TRUE
KLYPMHPF	+ -	516.77	30.7884	34.44	2	FALSE
LMDQALQGDIIKT	+ -	723.385	40.4073	36.8	2	FALSE
AFHGLGVIDWE	+ -	622.309	52.581	38.49	2	TRUE
DAEAWFSSK	- +						520.737	35.0581	44.37	2	FALSE
DTIFGITTQNC(+57.02)PAGQNL	+ -	925.44	51.0554	46.88	2	TRUE
KQC(+57.02)EGFTWSGC(+57.02)GGNSNR	- +						972.906	25.4812	86.62	2	TRUE
HGLGVIDWENW	+ -	663.317	58.402	43.89	2	TRUE
C(+57.02)IISVLPHIL	+ -	582.844	60.4774	34.42	2	FALSE
IPSFYYKWK	- +						616.328	40.3182	51.48	2	TRUE
AKQC(+57.02)LPFDYSGC(+57.02)	+ -	723.311	36.0067	35.64	2	FALSE
AVITGAC(+57.02)ERDLQC(+57.02)GK	+ -	839.404	21.9512	51.33	2	TRUE
VHNQLLPPVTLLEK	- +						534.319	47.1233	72.04	3	TRUE
C(+57.02)GVSGC(+57.02)HLKITC(+57.02)SAEE	+ -	904.39	23.4588	36.83	2	FALSE
GFTWSGC(+57.02)GGNSNRFKTIE	+ -	673.31	35.922	36.2	3	FALSE
ILLADHGMEAISC(+57.02)N	+ -	772.363	36.8071	40.64	2	TRUE
LVLNTFQAGR	- +						559.82	33.6153	44.11	2	FALSE
AKQC(+57.02)LPFDYSGC(+57.02)GGNANRFK	+ -	573.268	30.7243	61.23	4	TRUE
GC(+57.02)AATC(+57.02)PKPTNVRE	+ -	520.913	13.7844	40.3	3	TRUE
C(+57.02)NLPPVKGPC(+57.02)	+ -	571.278	23.7895	34.69	2	FALSE
GC(+57.02)AATC(+57.02)PIPENYDSIHC(+57.02)C(+57.02)KTDKC(+57.02)NE	+ -	750.805	25.5794	61.16	4	TRUE
YYLTMELVK	- +						580.307	46.1812	58.11	2	TRUE
ILQGC(+57.02)SSSC(+57.02)SETENNK	- +						907.387	13.9596	78.14	2	TRUE
YNQKKKQC(+57.02)EGFTW	+ -	858.91	25.5865	44.81	2	FALSE
MHHTC(+57.02)PC(+57.02)APNLAC(+57.02)VQT	+ -	948.902	26.7043	44.35	2	TRUE
LVATTQMQAADAR	- +						688.353	22.6281	53.94	2	TRUE
GIVSWGDGC(+57.02)GK	+ +	568.263	29.4535	38.29	2	TRUE	568.263	29.9951	46.26	2	FALSE
SIFGITTEDC(+57.02)PDGQNL	+ -	883.898	49.8691	36.73	2	FALSE
DIVAPPVC(+57.02)GNYFVE	+ -	790.376	51.6156	40.7	2	FALSE
LTC(+57.02)VTKDTIFGITTQN	+ -	906.463	44.3216	39.88	2	FALSE
YQKIPAFYY	+ -	596.806	42.3106	34.72	2	FALSE
VLSFILPHRPDNSESC(+57.02)ADK	- +						547.023	37.3705	56.79	4	TRUE
TPSDQSKIC(+57.02)PPGENIC(+57.02)Y	- +						983.436	29.5964	52.95	2	FALSE
IISDFESVTK	- +						569.804	31.8095	46.28	2	FALSE
KSIWADHRGTIIKR	+ -	420.997	19.8448	44.49	4	TRUE
ATKTC(+57.02)VENTC(+57.02)Y	+ -	673.789	17.0523	44.89	2	TRUE
RKIPSFYYK	+ -	401.229	24.1298	37.12	3	TRUE
YKVDLDLKTF	+ -	621.341	42.0931	41.84	2	TRUE
GITTENC(+57.02)PAGQNL	+ -	687.819	27.3193	36.52	2	FALSE
KFC(+57.02)YHNTGMPFR	- +						519.908	28.6064	55.03	3	FALSE
MHHTC(+57.02)PC(+57.02)APNLAC(+57.02)VQTSPKK	+ -	585.022	21.1929	53.02	4	TRUE
QYFFETK	- +						481.734	32.8145	46.07	2	TRUE
YIMDMVSSLSR	- +						651.315	47.0506	44.12	2	FALSE
AAKYC(+57.02)KLPLRIGPC(+57.02)KR	+ -	483.526	23.4214	42.04	4	TRUE
QC(+57.02)LPFDYSGC(+57.02)GGNAN	- +						830.329	38.8507	43.92	2	FALSE
GITTENC(+57.02)PDGQNLC(+57.02)FK	+ -	927.409	30.6594	52.07	2	TRUE
NPYGYQLAWK	- +						620.311	39.9791	65.18	2	TRUE
TC(+57.02)TEDETWKFYR	- +						545.908	32.7537	45.9	3	FALSE
TNDIVLPEEVEWIK	- +						562.297	54.3584	68.24	3	TRUE
GITTQNC(+57.02)PAGQNL	+ -	687.326	26.0003	36.95	2	FALSE
GYC(+57.02)WC(+57.02)VDK	- +						544.219	29.245	49.09	2	FALSE
C(+57.02)SSITDLEAVNQR	- +						746.855	30.6046	72.32	2	TRUE
QDLAAIPDFQSGAMENWGLTTYR	- +						862.074	59.5873	69.04	3	FALSE
AGHNFANADMSYVK	- +						508.902	26.9485	62.23	3	TRUE
RMAFPC(+57.02)FDEPALK	+ +	527.922	43.8062	44.19	3	FALSE	527.924	44.0312	50.84	3	TRUE
NPDDDAHGPWC(+57.02)YTSNPK	- +						658.606	28.0502	49.59	3	FALSE
HGQGTGELLQVSGIK	- +						508.61	32.0454	81.53	3	TRUE
GSTAPVGGGAFAK	+ +	560.293	21.2366	36.74	2	TRUE	560.295	21.3539	56.51	2	TRUE
KVDLDLKTF	+ -	539.811	37.399	35.23	2	FALSE
KPC(+57.02)VDKAQEYF	+ -	462.224	25.6136	39.58	3	FALSE
YTFSVFGC(+57.02)K	- +						554.76	43.142	46.41	2	TRUE
NWDFLFSKY	+ -	610.293	59.2007	38.07	2	TRUE
GC(+57.02)VATC(+57.02)PIPE	+ -	552.247	28.4457	35.59	2	FALSE
SILDMLLEATSPK	- +						709.383	69.2917	45.73	2	FALSE
C(+57.02)C(+57.02)STDDC(+57.02)DKFQFGKPR	+ +	505.964	22.7721	50.46	4	FALSE	505.963	23.1865	70.3	4	TRUE
THGILKTC(+57.02)EENSC(+57.02)Y	+ -	856.374	21.2936	39.85	2	FALSE
EGYFGIAYPLPK	+ -	677.855	50.2755	41.48	2	TRUE
IPAFYYNQK	- +						572.295	35.7439	62.29	2	TRUE
NMIDKQSWDDEGTVSE	+ -	927.397	32.3304	45.84	2	FALSE
IVGGSSALPGSHPW	+ -	682.851	36.4825	45.63	2	TRUE
GC(+57.02)AATC(+57.02)PIPENYDSIH	+ -	902.884	31.7854	49.88	2	TRUE
C(+57.02)C(+57.02)TTNLC(+57.02)NI	+ +	578.234	30.3737	35.12	2	FALSE	578.233	30.5872	58.13	2	TRUE
SDQSKIC(+57.02)PPGENIC(+57.02)Y	+ -	884.388	32.3724	45.4	2	TRUE
GWMVSLK	- +						410.723	39.9916	42.24	2	FALSE
YTETWC(+57.02)DAWC(+57.02)SQR	- +						881.85	39.629	51.47	2	FALSE
AKQC(+57.02)LPFDY	+ -	571.27	37.2265	36.59	2	TRUE
TC(+57.02)VTKDTIF	+ -	542.771	32.2457	35.97	2	TRUE
VEIKC(+57.02)C(+57.02)STDNC(+57.02)NKF	+ -	887.879	21.52	44.68	2	TRUE
GC(+57.02)VATC(+57.02)PIPENYDSIH	+ -	916.901	34.2517	53.52	2	TRUE
NPDGAEVPWC(+57.02)FTTNPNIR	- +						696.658	48.4044	83.49	3	TRUE
AIMVASTMAH	- +						516.254	27.5351	45.75	2	TRUE
IDKVNLMVDRQW	+ -	506.269	40.2212	38.83	3	FALSE
TQGFWLVHSTPR	- +						714.872	37.8	69.77	2	TRUE
DDFSPVMLSK	+ -	569.776	37.7988	37.6	2	FALSE
GFTWSGC(+57.02)GGNSNRFK	+ -	837.874	29.0868	54.75	2	TRUE
MQSEADNLPYGR	- +						690.814	25.6118	55.45	2	TRUE
RIC(+57.02)HSQMSSQPPTTTF	+ -	939.434	24.816	38.42	2	FALSE
AFYYNWAAK	- +						567.275	39.6232	45.32	2	TRUE
HWNSYC(+57.02)TTTHTFVK	- +						594.608	25.5247	77.52	3	TRUE
SIFGITTEDC(+57.02)PDGQNLC(+57.02)F	+ -	1037.45	59.1696	41.35	2	FALSE
NSEVFQC(+57.02)PVK	- +						604.293	26.1208	51.87	2	TRUE
YIVHYGDHGW	+ -	623.784	33.5733	46.53	2	TRUE
C(+57.02)EGFTWSGC(+57.02)GGNSNR	- +						844.83	30.5612	74.31	2	TRUE
VVNGIPTQPDKGW	+ -	705.871	35.4886	41.63	2	FALSE
YFEVGDSWAR	+ -	615.28	39.3769	34.5	2	FALSE
NVKFPILSAN	+ -	551.815	42.4182	39.28	2	FALSE
DTIFGITTQNC(+57.02)PAGQNLC(+57.02)FIR	- +						1213.58	55.9934	92.75	2	TRUE
LEPDLHEAC(+57.02)K	- +						404.528	19.1796	43.31	3	FALSE
AFAPVWK	- +						409.732	35.8547	45.05	2	FALSE
ASMSFPDYYK	+ -	604.768	36.9275	41.67	2	TRUE
RGC(+57.02)GC(+57.02)PTAM(+15.99)WPYQTE	+ -	915.374	32.2012	42.63	2	TRUE
FGLTC(+57.02)SMWDK	- +						622.774	43.2966	59.23	2	TRUE
NYDGHFDSYDTIK	+ -	525.562	28.7033	36.76	3	FALSE
YC(+57.02)SGGTHGYDNEFK	- +						545.556	20.0981	51.26	3	TRUE
YMLYPDFLC(+57.02)K	- +						675.317	53.4323	56.59	2	TRUE
KYPDKGFDDNY	+ -	454.539	22.6387	34.82	3	FALSE
NAPTTQC(+57.02)QLRY	+ -	676.324	23.7384	39.12	2	TRUE
LMDQALQGDIIKTQE	+ -	851.937	39.3692	48.7	2	TRUE
SPKHLALSNMPLVK	+ +	512.296	31.5577	46.74	3	TRUE	512.298	31.8023	59.12	3	FALSE
SAEC(+57.02)PMDSF	+ -	522.195	36.2664	38.24	2	FALSE
SIFGITTENC(+57.02)PDGQNLC(+57.02)FK	+ +	734.337	48.7977	48.25	3	TRUE	1101	49.728	86.05	2	TRUE
FGPVSGQVIK	+ +	516.298	29.9317	37.94	2	TRUE	516.298	30.4725	50.44	2	TRUE
MVALTINR	- +						459.266	30.808	42.04	2	FALSE
AVITGAC(+57.02)ERDLQC(+57.02)GKGTC(+57.02)C(+57.02)AVSLW	+ -	904.748	43.2416	34.42	3	FALSE
NDQLIWLWR	- +						622.332	59.4862	62.25	2	TRUE
C(+57.02)SIKTC(+57.02)AQNVVR	+ -	479.243	19.3332	49.33	3	TRUE
LDFYEGYFGIAYPLPK	- +						946.975	62.8644	63.28	2	FALSE
LGYLNVIFDDKGK	+ -	494.605	47.9171	40.5	3	TRUE
IEEPDTTGHKFGPVSGQVIK	+ -	535.532	29.7477	42.3	4	TRUE
GC(+57.02)GC(+57.02)PTAMWPY	+ +	1299.49	46.7982	37.03	1	TRUE	650.251	47.0496	42.19	2	FALSE
GC(+57.02)GC(+57.02)PPGDDYLE	+ -	670.25	29.2591	38	2	TRUE
IVVGVIIPGR	+ -	511.838	41.4601	35.44	2	FALSE
KDYALPVFVY	+ -	607.826	53.8901	35.33	2	FALSE
C(+57.02)PAGQNLC(+57.02)FIR	- +						668.317	34.4701	54.36	2	TRUE
TIHWGEPTAF	+ -	579.782	43.6664	36.23	2	FALSE
SC(+57.02)WIVTSAHC(+57.02)F	+ -	684.295	44.7533	36.84	2	FALSE
TLDPNTPWEFC(+57.02)SIK	- +						854.405	47.9988	65.47	2	TRUE
SAEC(+57.02)PMDSFQR	+ +	664.274	27.4278	40.03	2	TRUE	664.274	28.0711	52.9	2	FALSE
DKVYAPC(+57.02)APIHPR	- +						508.598	23.2837	50.33	3	FALSE
IISDFESVTKK	- +						422.903	27.8668	42.35	3	FALSE
VDLGC(+57.02)AATC(+57.02)PKVK	+ +	709.859	22.3815	47.97	2	TRUE	709.859	22.6848	47.82	2	FALSE
ISGLIYEETR	- +						590.813	31.9196	46.07	2	FALSE
EVNTFIHDTK	- +						602.303	21.4027	56.77	2	TRUE
ISGYILPYK	- +						527.303	38.4079	46.23	2	TRUE
TFSDQSKIC(+57.02)PPGENIC(+57.02)Y	+ -	1008.44	37.3006	42.89	2	FALSE
KIVELGC(+57.02)AATC(+57.02)PK	- +						482.919	23.6182	68.94	3	TRUE
NFMC(+57.02)QC(+57.02)YQGWK	- +						761.306	37.5785	56.02	2	TRUE
LAQALATDLY	+ -	539.792	42.4174	35.74	2	FALSE
NKPLSTDIVAPPVC(+57.02)GNY	+ -	922.963	40.3203	44.81	2	FALSE
C(+57.02)YQKIPAFYYNQK	+ +	574.949	33.0988	46.38	3	TRUE	574.947	33.9746	71.13	3	TRUE
SLSEPDITC(+57.02)NIK	- +						688.838	31.2896	50.98	2	FALSE
TKTWC(+57.02)DAFC(+57.02)SQRGK	+ -	436.953	24.3785	47.78	4	TRUE
FGIAYPLPKQD	+ -	624.833	40.9397	38.91	2	TRUE
NWRPQWDRNW	+ -	486.566	39.8946	40.24	3	TRUE
HC(+57.02)FVEGFHPPK	- +						452.217	27.6498	48.36	3	TRUE
YIVHYGDHGWDSLIR	+ +	458.478	41.2465	46.31	4	TRUE	610.968	42.8428	45.77	3	TRUE
GC(+57.02)PTAMWPYQTEC(+57.02)C(+57.02)K	- +						944.876	37.2994	44.1	2	TRUE
NTEDIIVYAPEYLIK	- +						890.971	56.6209	42.78	2	FALSE
KQC(+57.02)EGFTWSGC(+57.02)GG	- +						737.297	31.1162	48.98	2	FALSE
FC(+57.02)YHNTGM(+15.99)PFRN	- +						520.555	24.7863	50.56	3	FALSE
SAEC(+57.02)PTDSFQR	+ +	649.277	19.8662	35.9	2	TRUE	649.277	17.0229	65.65	2	TRUE
NSYC(+57.02)TTTHTFVK	+ -	729.836	19.6733	43.33	2	TRUE
SMEAIFLAHGPGFK	- +						502.259	46.4271	64.05	3	TRUE
IVELGC(+57.02)AATC(+57.02)PK	+ +	659.826	26.4162	40.4	2	TRUE	440.221	26.7073	63.6	3	TRUE
GYFGIAYPLPKQD	+ -	734.877	47.904	52.13	2	TRUE
WC(+57.02)DAFC(+57.02)SQR	- +						615.244	28.7971	59.16	2	TRUE
LWNYFHSTLLPK	- +						506.942	48.4486	60.63	3	TRUE
SEIFVFTDAGAK	- +						642.827	43.5926	49.04	2	FALSE
TLRGIKVSVY	+ -	568.346	30.3385	37.38	2	FALSE
DRPQC(+57.02)ILNKPL	+ +	451.915	29.9609	39.61	3	FALSE	451.915	30.7938	49.27	3	TRUE
AILKDC(+57.02)GENSC(+57.02)YR	+ -	529.242	18.8166	53.27	3	TRUE
TWDTLMPNIN	+ -	602.787	52.0108	37.89	2	TRUE
NC(+57.02)PAGQNLC(+57.02)FKR	+ -	488.899	20.7286	48.62	3	TRUE
NDQLLWLWR	- +						622.332	59.4862	62.25	2	TRUE
NC(+57.02)PDGQNLC(+57.02)FKK	+ -	494.226	19.4393	35.82	3	TRUE
THGIIDNNIY	+ -	580.29	30.9593	36.68	2	FALSE
TC(+57.02)PIPENYDSIHC(+57.02)C(+57.02)K	- +						631.935	27.1182	45.16	3	TRUE
HGTC(+57.02)AAELEALNSQK	- +						543.597	25.3609	62.76	3	FALSE
PSYGMVEPGTK	+ -	583.282	23.6085	37.33	2	FALSE
ESDTYLC(+57.02)MSLR	- +						687.804	38.8166	56.99	2	TRUE
IANIVFANSGLK	- +						623.86	40.5629	60.11	2	TRUE
TKTWC(+57.02)DAWC(+57.02)SQR	+ -	533.566	29.2872	49.16	3	TRUE
LPAEPGPC(+57.02)K	+ +	484.747	17.4325	40.17	2	TRUE	484.747	17.6443	58.45	2	TRUE
TTAIVGNLPSSR	- +						608.337	28.1805	54.26	2	TRUE
C(+57.02)YHNTGM(+15.99)PF	+ -	571.723	22.1451	38.8	2	FALSE
DNAQLLTGINFK	- +						667.36	44.8305	65.22	2	FALSE
SSPPWFVVDRPF	+ -	717.364	58.0593	43.7	2	TRUE
GC(+57.02)GC(+57.02)PPGDDYLEVK	+ +	783.831	30	50.97	2	TRUE	783.831	30.6849	61.49	2	TRUE
IKC(+57.02)C(+57.02)STDNC(+57.02)NKF	+ -	516.22	15.0165	38.07	3	FALSE
AISSNDRASLINNAF	+ -	796.903	37.4261	38.53	2	FALSE
DEQPWC(+57.02)YFIK	- +						693.312	54.2419	49.62	2	TRUE
DYSGC(+57.02)GGNANRF	+ -	659.266	21.4846	42.67	2	TRUE
SKIC(+57.02)PPGENIC(+57.02)Y	+ -	719.328	30.6682	36.44	2	FALSE
NC(+57.02)PAGQNLC(+57.02)FKRW	+ -	550.925	33.2688	40.62	3	TRUE
C(+57.02)YQKIPAFYY	+ -	676.82	43.6252	36.11	2	TRUE
AESIGSGTC(+57.02)ERDYGGPL	+ -	884.891	31.4734	35.18	2	FALSE
NC(+57.02)PAGQNLC(+57.02)FIR	+ +	725.34	34.38	44.75	2	TRUE	725.339	35.2168	61.19	2	FALSE
C(+57.02)C(+57.02)STDNC(+57.02)NKFQFGK	- +						589.241	23.0883	51.1	3	TRUE
C(+57.02)PDGQNLC(+57.02)FK	- +						619.767	24.9614	44	2	TRUE
DAHSQGEVVAC(+57.02)LEK	- +						514.912	25.5897	72.54	3	TRUE
C(+57.02)LETFGEQPLSK	- +						704.842	31.7895	52.86	2	TRUE
PAFYYNWAAK	- +						615.801	42.8816	62.11	2	TRUE
AFYPVENPVEIK	+ -	703.37	41.7961	35.11	2	TRUE
SIFGITTEDC(+57.02)PDGQNLC(+57.02)FK	+ +	1101.49	49.8135	54.23	2	TRUE	734.667	49.8674	74.52	3	TRUE
VGGSSALPGSHPW	+ -	626.308	32.5384	41.01	2	FALSE
VALYVLALR	- +						509.326	50.7561	42.23	2	FALSE
VDLGC(+57.02)AATC(+57.02)PK	+ +	596.277	21.9983	43.3	2	TRUE	596.278	22.1272	66.48	2	TRUE
AAELAIEATK	- +						508.784	24.9195	52.48	2	TRUE
NPAWWGGQPIWHTATYQGLK	- +						771.05	51.8682	93.36	3	TRUE
IIGRGC(+57.02)GC(+57.02)PSAVRPR	+ -	414.72	16.4642	35.13	4	FALSE
RNDNAQLLTGIKFN	- +						535.29	39.5361	56.81	3	TRUE
EVNADIAC(+57.02)HYK	- +						440.54	20.8306	52	3	TRUE
GTC(+57.02)C(+57.02)AVSLW	- +						527.229	46.3567	42.3	2	FALSE
NC(+57.02)PAGQNLC(+57.02)FKRWHYVIPRYTE	+ -	562.674	40.4725	40.2	5	FALSE
QTSSIILHSKY	+ -	638.848	24.5738	36.23	2	FALSE
KTPSDQSKIC(+57.02)PPGENIC(+57.02)YTK	+ -	581.531	21.6352	43.69	4	FALSE
TKTWC(+57.02)DAFC(+57.02)SQ	+ -	702.288	33.642	36.14	2	TRUE
IPAFYYNQKKKQC(+57.02)EGFTWSGC(+57.02)GGNSNR	- +						800.119	34.5606	73.74	4	TRUE
EGFTWSGC(+57.02)GGNSNR	- +						764.814	29.3612	69.72	2	TRUE
KTWC(+57.02)DAFC(+57.02)SQR	- +						729.817	28.8066	64.44	2	TRUE
GC(+57.02)AATC(+57.02)PIPENYDSIHC(+57.02)C(+57.02)KTDK	+ -	650.027	25.4078	62.75	4	TRUE
HLALSNMPL	- +						498.27	42.0302	45.37	2	FALSE
QKIPAFYYNQKKKQC(+57.02)EGFTWSGC(+57.02)GGNSNR	+ -	691.529	31.373	46.53	5	TRUE
VKPGVGIHC(+57.02)C(+57.02)QSDKC(+57.02)NY	+ -	1011.45	18.1282	34.47	2	FALSE
FHSPSQSYLNIQALPGTLK	- +						701.04	46.6007	43.02	3	FALSE
C(+57.02)MC(+57.02)AALSSYVR	- +						659.292	36.3821	65.41	2	FALSE
LASNGAESPLLTLGR	- +						749.915	42.052	56.51	2	TRUE
RGC(+57.02)GC(+57.02)PKVKPGVGIHC(+57.02)C(+57.02)QSDKC(+57.02)NY	+ -	568.257	17.9215	53.39	5	FALSE
DYGGPLVC(+57.02)EQNR	- +						704.318	26.8534	66.99	2	TRUE
DTIFGITTQNC(+57.02)PAGQNLC(+57.02)	- +						1005.46	48.8831	46.38	2	FALSE
SENIHVSQLLQK	+ +	465.925	30.1078	42.6	3	TRUE	465.924	29.8317	60.05	3	TRUE
TWNDPSVQQDIK	- +						715.847	29.1822	57.91	2	FALSE
LILQGC(+57.02)SSSC(+57.02)SETENNKC(+57.02)C(+57.02)STDRC(+57.02)NK	+ -	777.827	19.267	34.46	4	FALSE
KLILQGC(+57.02)SSSC(+57.02)SETENNKC(+57.02)C(+57.02)STDRC(+57.02)NK	+ -	809.851	17.129	55.62	4	TRUE
PAFYYNQK	- +						515.754	24.6392	49.93	2	TRUE
MVAPVTGNNVGIR	+ -	664.361	30.3031	41.38	2	TRUE
AQIIDDAFNLAR	- +						673.855	46.8065	45.28	2	FALSE
IIAVC(+57.02)GDGGEAIDNR	+ +	780.376	27.815	47.78	2	TRUE	780.377	28.6758	75.87	2	TRUE
DWSGC(+57.02)GGNSNRF	+ -	678.773	24.4599	38.99	2	FALSE
HLMGVIYVPLTDK	- +						495.942	45.4528	66.44	3	TRUE
ASIPAFYYNWAAKK	- +						543.952	46.3126	53.61	3	TRUE
QTC(+57.02)DAHQLC(+57.02)IISVLPHILDTGAAGR	- +						687.349	58.6073	49.73	4	FALSE
LKTFLPIFVNSVN	+ -	746.431	59.764	41.45	2	FALSE
KNMIDKQSWDDE	+ -	754.837	24.4166	48.95	2	TRUE
NIQWMDKNLE	+ -	645.81	37.1735	39.5	2	TRUE
QKIPAFYYNQKK	+ -	509.949	24.4239	41.51	3	TRUE
FPILSANIRPK	- +						419.255	37.4553	57.82	3	TRUE
VKYDPC(+57.02)FGHKIDR	+ -	409.458	21.1736	44.77	4	TRUE
TPLNC(+57.02)PPGSLK	- +						592.31	24.2784	61.43	2	TRUE
AMWPYQTEC(+57.02)C(+57.02)K	- +						737.3	33.6462	60.47	2	TRUE
MYTGC(+57.02)PSDPC(+57.02)LL	+ -	707.294	42.3968	50.71	2	TRUE
KIPSFYYKWK	+ +	453.92	36.0589	35.84	3	FALSE	453.92	36.5457	50.55	3	TRUE
KHAEYALDAAVK	- +						439.238	20.2778	56.13	3	TRUE
FC(+57.02)KLPAEPGPC(+57.02)K	+ -	468.565	23.3288	38.44	3	TRUE
VKAGVEIKC(+57.02)C(+57.02)STDNC(+57.02)NKF	+ -	533.25	22.5886	55.46	4	TRUE
DFPELIC(+57.02)VR	- +						574.792	48.2478	42.01	2	FALSE
YDPC(+57.02)FGHKIDR	+ -	469.887	21.0219	37.12	3	TRUE
GYYLYPDC(+57.02)Y	+ -	607.246	45.0259	39.88	2	TRUE
VNADIAC(+57.02)HY	+ -	531.737	23.9194	36.2	2	TRUE
QC(+57.02)LPFDYSGC(+57.02)GGNANR	+ +	605.922	34.4353	52.56	3	TRUE	908.379	35.2031	90.31	2	TRUE
LSFSLPGNFK	- +						555.303	48.5818	45.53	2	FALSE
NIQWMDKNLEK	+ -	709.857	30.4806	41.42	2	TRUE
LGFQDPATSFF	+ -	615.296	57.9804	35.87	2	FALSE
FC(+57.02)YHNTGMPFRN	- +						772.332	31.01	74.58	2	TRUE
C(+57.02)GQHAVIPVHY	+ -	427.545	27.4278	38	3	FALSE
KITC(+57.02)SAEEKF	+ -	606.799	18.809	39.5	2	TRUE
DRPQC(+57.02)ILNKPLST	+ +	514.607	28.6815	41	3	FALSE	514.608	29.142	55.69	3	TRUE
NC(+57.02)PDGQNLC(+57.02)FKKW	+ -	556.254	32.3095	37.29	3	TRUE
FGIAYPLPKQ	+ -	567.321	40.9303	35.41	2	FALSE
EWAVGIAGK	- +						465.755	32.769	50.77	2	TRUE
LILQGC(+57.02)SSSC(+57.02)SETENNKC(+57.02)C(+57.02)STDR	+ -	902.71	21.3515	66.2	3	FALSE
KSIFGITTENC(+57.02)PDGQNLC(+57.02)FK	- +						777.035	43.5097	75.8	3	TRUE
IFGIYWYGC(+57.02)AK	- +						689.336	54.1522	60.39	2	TRUE
QLFHYGGC(+57.02)K	- +						555.264	23.2619	43.46	2	FALSE
KIPAFYYNQK	- +						424.564	29.1609	56.03	3	TRUE
TLLVEPEGIEK	- +						614.346	37.3431	48.29	2	TRUE
KLYPMHPFAY	+ -	422.882	37.2102	34.88	3	FALSE
EKLQWLMDQALQGDIIK	- +						677.03	57.2389	49.16	3	FALSE
WNAPTTQC(+57.02)QLRY	+ -	769.364	34.7898	36.63	2	FALSE
ASGNPILLNK	- +						513.801	26.3347	55.48	2	TRUE
ADVTFDSNTAFESLVVSPDKK	- +						757.376	48.3113	66.44	3	TRUE
TKTWC(+57.02)DAFC(+57.02)SQR	+ -	520.562	29.4876	50.11	3	TRUE
GSTAPVGGGAF	+ -	460.727	28.9419	35.1	2	FALSE
SIPGLEDWR	- +						536.775	42.639	44.12	2	TRUE
WNYFHSTLLPK	- +						469.247	42.6161	46.07	3	FALSE
DDEGTVSEQMLR	- +						690.307	28.6663	62.76	2	TRUE
NMIDKQSWDDE	+ -	690.791	28.5088	36.92	2	TRUE
YPTQLGVYPHIDDHGHF	+ -	499.74	39.3716	53.26	4	TRUE
VC(+57.02)TPVGTSGEDC(+57.02)HPASH	+ -	604.255	16.619	60.3	3	TRUE
VC(+57.02)TPVGTSGEDC(+57.02)HPA	+ -	529.558	20.0179	50.7	3	TRUE
QC(+57.02)LPFDYSGC(+57.02)GGNANRFK	+ +	697.643	35.7109	51.61	3	FALSE	697.642	36.11	82.72	3	TRUE
RPQC(+57.02)ILNKPLR	- +						465.607	20.034	53.36	3	TRUE
WHYVIPR	+ +	485.766	30.5854	34.89	2	FALSE	485.767	30.7115	48.65	2	TRUE
IC(+57.02)HSQMSSQPPTTTFC(+57.02)R	- +						1019.45	24.6392	95.19	2	TRUE
C(+57.02)LPFDYSGC(+57.02)GGNANR	- +						844.349	34.8525	57.44	2	TRUE
ALELLKDQLVEGAK	- +						509.631	39.7256	42.64	3	FALSE
AFHGLGVIDWENWR	- +						567.283	55.258	70.6	3	TRUE
LILQGC(+57.02)SSSC(+57.02)SE	+ -	670.793	26.8662	37.27	2	TRUE
C(+57.02)YHNTGMPFR	+ +	641.777	23.5439	49.16	2	TRUE	641.776	24.0702	57.44	2	TRUE
IC(+57.02)YNHQSTTR	- +						427.2	11.4554	60.44	3	TRUE
NPYGYQLAWKFLK	- +						543.292	51.7185	66	3	TRUE
GITTEDC(+57.02)PDGQNLC(+57.02)F	+ -	863.855	41.5016	39.74	2	TRUE
C(+57.02)PIMTNQC(+57.02)IALW	+ -	753.848	56.4891	34.98	2	FALSE
IC(+57.02)TGQSAEC(+57.02)PTDSFQR	+ -	928.898	25.0321	35.7	2	FALSE
TVENVGVPQVVPDNPER	- +						924.975	36.2563	69.17	2	TRUE
C(+57.02)TGEDC(+57.02)YGGVAR	- +						672.769	17.2314	51.25	2	TRUE
HLPIYKDLDISK	+ +	481.274	32.0094	45.81	3	TRUE	481.273	33.6738	46	3	FALSE
YGDHGWDSLIR	+ -	440.211	36.9157	45.08	3	TRUE
DYQAWLGIHNVER	- +						534.267	41.9781	57.23	3	TRUE
EVVINNLIC(+57.02)GAK	- +						665.363	42.2541	47.02	2	FALSE
M(+15.99)HHTC(+57.02)PC(+57.02)APNLAC(+57.02)VQTSPK	+ +	556.999	22.9193	47.06	4	TRUE	556.999	23.5867	80.41	4	TRUE
DLQC(+57.02)GKGTC(+57.02)C(+57.02)AVSLWIK	- +						665.986	43.1916	48.1	3	TRUE
LGC(+57.02)AATC(+57.02)PKVKTGVE	+ -	530.937	19.8081	44.67	3	FALSE
IC(+57.02)YTKTWC(+57.02)DAFC(+57.02)SQR	- +						998.428	33.0181	56.67	2	TRUE
LLEDDFSPVMLSK	- +						747.38	49.3804	45.87	2	FALSE
VYEMVNALNTMYR	- +						802.383	51.22	46.62	2	TRUE
SNPFPWDNIR	+ +	623.304	42.3106	37.19	2	TRUE	623.303	47.0279	53.31	2	TRUE
VKAGVEIKC(+57.02)C(+57.02)STDNC(+57.02)NKFQFGKPR	+ +	569.479	24.7826	40.48	5	FALSE	569.48	25.7778	49.92	5	FALSE
NPYGYQLAWKFLKENWQK	- +						579.05	54.8147	52.34	4	FALSE
TNTVQLGLGSHSY	+ -	688.844	33.1197	38.69	2	TRUE
RVNLGC(+57.02)AATC(+57.02)PK	+ +	449.56	17.1341	48.95	3	TRUE	449.56	18.0605	59.95	3	TRUE
YSNVVQEALIPIIPDYK	- +						654.691	59.7036	69.87	3	TRUE
ISERGC(+57.02)GC(+57.02)PTAMWPYQTE	+ -	1071.96	39.9493	38.96	2	FALSE
SQMSSQPPTTTFC(+57.02)R	- +						543.247	25.2849	47.79	3	FALSE
QGLLSDLIK	- +						493.798	48.3334	47.47	2	TRUE
C(+57.02)PIMTNQC(+57.02)IAL	+ -	660.808	43.9249	36.41	2	FALSE
NC(+57.02)PAGQNLC(+57.02)FI	+ -	647.289	46.7435	37.98	2	TRUE
NC(+57.02)PAGQNLC(+57.02)FK	+ -	654.794	24.6599	39.28	2	TRUE
RPQC(+57.02)LLNKPL	+ -	413.572	26.7347	36.24	3	TRUE
C(+57.02)PLMTNQC(+57.02)IAL	+ -	660.808	43.9249	36.41	2	FALSE
AGVEIKC(+57.02)C(+57.02)STDNC(+57.02)NKF	+ -	951.908	24.25	58.23	2	TRUE
TIC(+57.02)HIQISKTHGILKTC(+57.02)EENSC(+57.02)Y	+ -	698.833	28.6496	34.42	4	FALSE
TSMVASTMAHEMGH	- +						745.314	29.2249	58.25	2	FALSE
QVPVVQAYAFGK	- +						653.861	39.365	51.28	2	TRUE
KQC(+57.02)EGFTWSGC(+57.02)	- +						680.275	31.9621	50.97	2	TRUE
AAVATDAGPC(+57.02)SVIGR	- +						722.861	29.0164	61.1	2	TRUE
TIC(+57.02)HIQISK	+ +	550.299	20.1437	39.14	2	FALSE	550.3	20.346	57.74	2	TRUE
VTHAVVTVPAYFNDAQR	- +						629.996	38.1006	62.79	3	TRUE
IEEPDTTGHKF	+ -	425.207	20.6444	37.47	3	FALSE
EFYMPC(+57.02)R	- +						501.712	30.245	48.75	2	TRUE
GKRVDLGC(+57.02)AATC(+57.02)PKVK	+ -	587.315	16.9232	50.54	3	TRUE
LVVINAVYFK	- +						583.353	47.7714	46.45	2	TRUE
GC(+57.02)GC(+57.02)PTAM(+15.99)WPYQTE	+ -	837.321	37.058	44.73	2	TRUE
TFLPIFVN	- +						475.771	62.3685	44.71	2	FALSE
NPAWWGGQPIWH	- +						724.846	52.7555	47.42	2	FALSE
LILQGC(+57.02)SSSC(+57.02)SETENNK	+ +	963.931	22.9464	57.44	2	TRUE	963.928	23.2342	93.34	2	TRUE
VPTYVPLEMEK	- +						653.341	40.046	62.46	2	TRUE
C(+57.02)YHNTGMPF	+ -	563.727	32.2886	40.16	2	TRUE
IC(+57.02)HSQM(+15.99)SSQPPTTTFC(+57.02)R	- +						685.303	20.4342	80.68	3	FALSE
QKIPAFYYNQKKK	+ -	414.737	21.7381	36.35	4	FALSE
LTILHTNDVHAR	- +						463.924	22.6828	53.55	3	FALSE
NPTENDIVLIK	+ -	628.348	34.5553	40.26	2	FALSE
GITTQNC(+57.02)PAGQNLC(+57.02)F	+ -	840.875	39.8256	42.05	2	TRUE
RVDLGC(+57.02)AATC(+57.02)PK	+ +	449.888	19.4617	48.71	3	TRUE	449.888	19.1721	73.71	3	TRUE
LMDQALQGDIIK	+ +	672.863	38.3258	42.83	2	TRUE	672.863	39.4306	47.14	2	TRUE
RPEKYPDKGFDDNY	+ -	436.704	21.4688	37.81	4	FALSE
IKHAEYALDAAVK	- +						476.933	22.7898	54.49	3	TRUE
LPC(+57.02)ASNEWEK	- +						617.282	26.119	45.41	2	TRUE
VLTDPNLLYR	- +						602.34	38.254	45.36	2	TRUE
QKIPAFYYNQKKKQC(+57.02)EGFTWSGC(+57.02)GGNSNRF	+ -	720.943	35.8191	45.81	5	FALSE
DFYEGYFGIAYPLPK	- +						890.434	59.8835	49.38	2	FALSE
C(+57.02)RNPDDDAHGPW	+ -	480.53	20.8557	56.44	3	TRUE
IPAFYYNQKK	+ +	424.564	27.8607	39.27	3	TRUE	636.342	28.0782	51.78	2	TRUE
MQSEADNLPYGRPHVLQHSK	- +						577.537	24.7106	79.6	4	TRUE
VAELSSDDFHLDR	- +						501.908	34.1118	57.93	3	TRUE
GC(+57.02)AATC(+57.02)PIPE	+ -	538.231	25.0639	37.07	2	FALSE
LKITC(+57.02)SAEEKF	+ -	442.564	27.5146	36.12	3	TRUE
DIVAPPVC(+57.02)GN	- +						521.255	30.5757	55.86	2	TRUE
C(+57.02)AVSLWIK	- +						488.768	41.157	45.16	2	TRUE
EDWVLTAK	- +						481.253	32.8062	48.86	2	TRUE
YSDITWGC(+57.02)AATC(+57.02)PK	- +						543.906	33.6424	68.77	3	TRUE
KIC(+57.02)PPGENIC(+57.02)YTK	- +						527.258	25.2636	67.55	3	FALSE
SDSNAFLHLFPESFR	- +						589.621	55.6124	60.78	3	TRUE
KMYWQIPLENVK	- +						516.947	47.1147	51.83	3	FALSE
YGTGHLMGIC(+57.02)SK	- +						441.878	25.8433	53.81	3	TRUE
MANVLC(+57.02)SC(+57.02)SEDC(+57.02)LTK	- +						894.374	32.7592	66.82	2	TRUE
SYELPDGQVITIGNER	- +						895.948	45.8288	60.47	2	FALSE
C(+57.02)PAGQNLC(+57.02)FK	- +						597.773	24.7323	52.24	2	TRUE
GITTEDC(+57.02)PDGQNL	+ -	710.305	28.2921	35.22	2	FALSE
DYQDIC(+57.02)VLPTQSW	+ -	812.868	54.9786	39.38	2	TRUE
IVAPPVC(+57.02)GNY	+ -	545.272	34.7222	39.28	2	TRUE
DFQSGAMENWGLTTYR	- +						938.421	49.0172	58.98	2	TRUE
GTVNTIWSGIEC(+57.02)QR	- +						540.932	42.725	62.65	3	TRUE
DPSYGM(+15.99)VEPGTK	+ +	648.793	25.4032	36.31	2	FALSE	648.793	19.7105	45.08	2	FALSE
FC(+57.02)QSILSK	- +						491.754	26.8969	44.12	2	FALSE
LTC(+57.02)VTKDTIF	+ -	599.313	36.7642	39	2	TRUE
SMEAIFLAH	- +						509.757	44.0795	49.68	2	FALSE
FHGLGVIDWENWR	- +						543.604	54.1067	46.11	3	TRUE
GYLVSC(+57.02)LVEHR	- +						444.896	36.3298	60.66	3	FALSE
DQALQGDIIKTQE	+ -	729.874	29.8045	39.68	2	TRUE
GC(+57.02)AATC(+57.02)PIPENY	+ -	676.784	32.0307	39.28	2	TRUE
FC(+57.02)YHNTGMPFR	+ +	477.208	31.9253	38.01	3	FALSE	715.309	31.875	78.25	2	TRUE
DSTALFPSIY	+ -	557.277	55.8147	36.21	2	TRUE
TTGIVMDSGDGVTHTVPIYEGYALPHAILR	- +						796.658	52.3287	48.53	4	FALSE
ADNADVGFGSATR	- +						640.795	22.2798	44.56	2	FALSE
C(+57.02)YQKIPAFY	+ -	595.288	38.0724	36	2	TRUE
NRDEAVLWLWSR	- +						515.604	51.978	51.28	3	TRUE
GYFGIAYPLPK	+ -	613.335	49.4046	39.78	2	TRUE
GITTEDC(+57.02)PDGQNLC(+57.02)FK	+ -	927.903	31.9291	48.59	2	TRUE
TSM(+15.99)VASTMAHE	+ -	590.752	23.2298	35.13	2	FALSE
DPNYGMVEPGTK	+ +	654.3	25.3309	47.76	2	TRUE	654.3	26.141	71.31	2	TRUE
KNMIDKQSWDDEGTVSE	+ -	661.297	27.3454	36.64	3	FALSE
NPDGAEVPWC(+57.02)FTTNPN	- +						909.891	49.5227	45.99	2	TRUE
TLGMLMEGLKQR	- +						459.584	40.4062	43.35	3	FALSE
LGC(+57.02)AATC(+57.02)PKVKAGVE	+ -	520.933	20.3996	35.76	3	TRUE
TFLPIFVNSVN	+ +	625.842	62.1407	45.72	2	TRUE	625.843	62.2466	64.01	2	TRUE
EALESFYNIMPK	- +						721.355	51.6328	48.74	2	TRUE
RC(+57.02)GTTSTPNDLW	+ -	704.319	32.9154	40.08	2	FALSE
EVLDQGLKIEE	+ -	636.837	35.4217	38.34	2	FALSE
WNSYC(+57.02)TTTHTFVK	- +						548.92	28.6154	51.91	3	FALSE
TLTYDLIR	- +						497.782	37.9477	42.01	2	FALSE
VC(+57.02)TPVGTSGEDC(+57.02)HPASHK	+ +	485.466	14.1927	54.07	4	TRUE	646.951	14.2738	80.89	3	TRUE
C(+57.02)FTTNPNIR	+ -	561.771	23.1415	39.98	2	TRUE
HWNSYC(+57.02)TTTHTF	- +						518.886	28.4691	60.32	3	TRUE
GITTQNC(+57.02)PAGQNLC(+57.02)	+ -	767.343	24.2504	36.15	2	FALSE
KQC(+57.02)EGFTW	- +						528.235	36.0457	44.36	2	FALSE
DVIELTDDNFDK	- +						712.332	40.1992	47.64	2	TRUE
TWSGC(+57.02)GGNSNRFK	+ -	735.829	17.0939	44.64	2	TRUE
ITPSYVAFTPEGER	- +						783.893	38.5955	51.66	2	TRUE
AIM(+15.99)VASTMAHE	+ -	588.773	29.2427	35.81	2	FALSE
PAYQFSSC(+57.02)SVR	- +						651.301	26.7188	57.67	2	TRUE
C(+57.02)C(+57.02)STDNC(+57.02)NKF	+ -	653.236	14.6236	41.03	2	TRUE
RVDLGC(+57.02)AATC(+57.02)PKVK	+ -	525.61	20.4553	42.62	3	TRUE
TQNC(+57.02)PAGQNLC(+57.02)FIR	- +						839.892	35.5215	61.69	2	TRUE
AKQC(+57.02)LPFDYSGC(+57.02)GGNANRF	+ -	721.322	37.552	49.77	3	FALSE
KC(+57.02)QLFHYGGC(+57.02)K	- +						699.326	20.7008	57.39	2	TRUE
NPFPWDNIR	- +						579.788	46.5788	43.96	2	FALSE
SIFGVTTEDC(+57.02)PDGQNL	+ -	876.889	46.9188	34.64	2	FALSE
GSFISDGKITC(+57.02)SAK	+ -	490.913	24.7031	43.2	3	FALSE
MVLEHPPFEQIA	+ -	705.858	44.6656	36.28	2	TRUE
SGC(+57.02)GGNSNRFKTIEEC(+57.02)R	+ -	493.724	18.7304	36.84	4	FALSE
TETWC(+57.02)DAWC(+57.02)SQR	+ +	800.318	32.3737	46.05	2	TRUE	800.318	36.7302	64.8	2	TRUE
KC(+57.02)C(+57.02)TTNLC(+57.02)NI	+ +	642.28	24.512	36.03	2	TRUE	642.28	25.2005	49.04	2	TRUE
RPQC(+57.02)ILNKPL	+ -	413.572	26.7347	36.24	3	TRUE
AFPC(+57.02)FDEPALK	+ +	647.808	42.9076	38.54	2	TRUE	647.81	43.6535	46.69	2	FALSE
TLDNDIALLK	- +						558.32	40.77	51.69	2	TRUE
GKIVELGC(+57.02)AATC(+57.02)PK	- +						501.927	24.7423	58.47	3	TRUE
IKC(+57.02)C(+57.02)STDNC(+57.02)NKFQFG	+ -	939.899	25.8913	54.27	2	TRUE
TWC(+57.02)DAWC(+57.02)SQR	+ +	685.273	31.2663	47.83	2	TRUE	685.273	30.2791	61.91	2	TRUE
KSIPQEANIPIPVKP	+ -	544.323	36.9373	46.88	3	TRUE
TNDIVLPEEVE	+ -	629.314	41.7026	37.43	2	TRUE
LIEDQFDISVK	+ -	653.847	41.0778	35.83	2	FALSE
TPSDQSKIC(+57.02)PPGENIC(+57.02)YTK	- +						732.341	30.1271	54.33	3	TRUE
LTC(+57.02)VTSKSIF	+ -	578.307	36.037	38.06	2	FALSE
C(+57.02)GGSLVKEDW	+ -	575.763	31.9048	40.77	2	TRUE
NGHPC(+57.02)QNNQGYC(+57.02)Y	+ -	806.305	17.5175	37.79	2	FALSE
YGTQREWAVGIAGK	- +						512.604	31.701	59.34	3	FALSE
AIGIEHIEELVHESLR	- +						615.666	54.4904	49.08	3	TRUE
VKYDPC(+57.02)FGHKID	+ -	493.574	24.3735	38	3	FALSE
SC(+57.02)WLVTSAHC(+57.02)F	+ -	684.295	44.7533	36.84	2	FALSE
SDAC(+57.02)QGDSGGPLAC(+57.02)ER	- +						840.34	19.3126	73.5	2	TRUE
GC(+57.02)GC(+57.02)PTAMWPYQTEC(+57.02)C(+57.02)K	- +						1053.4	37.4697	77.3	2	TRUE
TIC(+57.02)HIQISKTHGILKTC(+57.02)EE	+ -	756.718	26.3978	49.07	3	TRUE
MAFPC(+57.02)FDEPALK	+ +	475.89	49.1988	41.81	3	TRUE	713.33	49.7034	64.39	2	TRUE
GC(+57.02)AATC(+57.02)PIPENYDSIHC(+57.02)C(+57.02)K	+ +	751.643	28.2703	57.36	3	TRUE	751.648	28.3142	81.99	3	TRUE
STDIVAPPVC(+57.02)GNY	+ -	696.826	38.6661	42.39	2	FALSE
VLMGNIDLSK	- +						545.303	36.6422	42.01	2	FALSE
VKGVDVVVGGHTNTF	+ -	510.275	31.6028	42.4	3	TRUE
C(+57.02)C(+57.02)AVSLWIK	- +						568.783	43.011	50.89	2	TRUE
GSFSDQGINEFLR	- +						735.353	46.1792	72.93	2	TRUE
IEEVADWPGITLK	- +						490.933	50.1079	45.46	3	FALSE
GITTENC(+57.02)PAGQNLC(+57.02)F	+ -	841.367	40.7875	39.73	2	TRUE
IDTAC(+57.02)VC(+57.02)VISR	+ +	647.317	29.1303	39.62	2	TRUE	647.318	29.5538	61.64	2	TRUE
VLC(+57.02)LSQNKEKLQ	+ -	487.269	23.5737	35.11	3	FALSE
GC(+57.02)VATC(+57.02)PIPENYDSIHC(+57.02)C(+57.02)KTDKC(+57.02)NE	+ -	757.812	27.154	38.87	4	FALSE
TC(+57.02)YKTPSVKPE	+ -	437.22	18.2475	42.9	3	TRUE
PRPWC(+57.02)YTLDPNTPWEFC(+57.02)SIK	- +						856.399	54.9356	79.22	3	TRUE
DPNYGM(+15.99)VEPGTK	- +						662.298	19.7387	50.16	2	TRUE
RC(+57.02)HWLSFTSLENGVR	- +						466.233	42.5435	46.31	4	FALSE
VVINNLIC(+57.02)GAK	+ -	600.84	38.1213	35.75	2	FALSE
TLNQLYLEAANR	- +						469.253	38.2018	67.95	3	TRUE
NC(+57.02)PDGQNLC(+57.02)FK	+ -	676.788	24.4841	38.6	2	TRUE
NPFYNPSPAK	- +						567.782	26.9363	58.49	2	TRUE
NFDGQLQEANMIIMGNER	- +						693.99	50.8694	72.37	3	TRUE
ITTENC(+57.02)PDGQNLC(+57.02)FK	- +						898.9	29.0553	49.82	2	FALSE
WYYLNHR	- +						526.259	28.3191	47	2	TRUE
TYQVPMLAQLSVFR	- +						826.945	62.6529	47.53	2	FALSE
AYVVDFKPH	+ -	538.283	27.9458	34.88	2	FALSE
IPAFYYNQKKK	- +						467.263	23.8192	47.25	3	FALSE
M(+15.99)AFPC(+57.02)FDEPALK	- +						721.327	43.6535	58.76	2	TRUE
VEIIANDQGNR	- +						614.818	20.4942	51.15	2	FALSE
YNTIELPYHGE	+ -	668.314	36.4825	37.58	2	FALSE
SIPAFYYNWAAK	- +						477.574	50.663	53.57	3	TRUE
TENC(+57.02)PAGQNLC(+57.02)FK	- +						769.839	26.8081	66.32	2	FALSE
FC(+57.02)YHNTGM(+15.99)PFR	- +						482.541	25.5601	62.38	3	TRUE
QWLMDQALQGDIIK	- +						829.931	54.1505	62.85	2	TRUE
IVHYGDHGWDSLIR	+ -	556.613	36.3526	50.69	3	TRUE
GC(+57.02)VATC(+57.02)PIPENYDSIHC(+57.02)C(+57.02)K	- +						760.987	30.299	84.92	3	TRUE
IWHHTFYNELR	- +						505.922	29.0763	63.17	3	TRUE
VNLGC(+57.02)AATC(+57.02)PKV	+ -	645.32	28.3213	35.07	2	TRUE
TKTWC(+57.02)DAFC(+57.02)	+ -	594.744	29.7135	36.7	2	FALSE
GITTQNC(+57.02)PAGQNLC(+57.02)FIR	+ -	975.47	38.3258	49.42	2	TRUE
KKQC(+57.02)EGFTWSGC(+57.02)GGNSNR	- +						518.981	22.0014	58.24	4	TRUE
NYFHSTLLPK	+ -	610.328	32.0094	39.25	2	TRUE
TIHWGEPTAFQK	- +						472.241	34.496	66.44	3	TRUE
RYKVDLDLKTF	+ -	466.598	36.7861	48.38	3	TRUE
RQLLDGQDFNFSDK	+ -	561.609	37.6032	50.45	3	FALSE
EVKYDPC(+57.02)FGHKIDR	+ -	441.719	22.6179	44.43	4	TRUE
C(+57.02)VSVC(+57.02)GC(+57.02)YDAK	- +						659.764	20.6741	55.1	2	FALSE
FTAEAETDLKEPLK	- +						531.278	30.1669	66.75	3	TRUE
LLKDQLVEGAK	+ -	607.36	23.4874	35.42	2	FALSE
TWC(+57.02)DAFC(+57.02)SQRGK	+ -	505.887	27.2807	35.18	3	FALSE
SAGWLIPVGTLLSK	- +						721.424	57.5286	58.95	2	TRUE
LM(+15.99)DQALQGDIIK	+ -	680.861	32.7643	36.35	2	FALSE
GGQPIWHTATY	+ -	615.798	33.2062	37.38	2	FALSE
AVFPSIVGRPR	+ +	400.241	32.1989	36.27	3	FALSE	400.24	33.3507	50.68	3	FALSE
IFYPTQLGVYPHIDDHGHF	+ -	564.777	49.3989	52.07	4	TRUE
FYVVVDNKMYR	+ -	478.58	35.8165	39.35	3	FALSE
YGDILAAR	- +						439.74	28.0308	54.36	2	TRUE
LGQVSGLALDPNNNLVIFHR	- +						726.399	51.594	62.74	3	TRUE
KYKPC(+57.02)VDKAQEY	+ -	510.254	15.5753	39.11	3	FALSE
MDQALQGDIIK	+ -	616.321	30.6161	44.64	2	TRUE
GITTQNC(+57.02)PAGQNLC(+57.02)FI	+ -	897.417	49.4108	39.14	2	TRUE
IC(+57.02)HSQMSSQPPTTTF	+ +	861.384	28.1447	41.31	2	FALSE	861.383	28.8461	54	2	TRUE
QKIPAFYYNQKKKQC(+57.02)E	+ -	519.02	21.52	45.75	4	TRUE
VLEHPPFE	+ -	484.248	31.2138	38.22	2	FALSE
QNC(+57.02)PAGQNLC(+57.02)F	+ -	654.776	34.9476	38.16	2	FALSE
VTHAVVTVPAYF	+ -	652.354	45.8772	38.74	2	TRUE
QC(+57.02)EGFTWSGC(+57.02)GGN	- +						730.271	35.9519	44.05	2	FALSE
FNVGMNGY	+ -	451.197	37.4911	34.73	2	FALSE
ATYFWPGSEVK	- +						642.816	42.3197	53.37	2	FALSE
ALDLTLYLK	- +						525.316	51.2488	42.2	2	FALSE
VIC(+57.02)TPTDGLIC(+57.02)NNK	- +						802.889	31.8253	57.19	2	FALSE
YC(+57.02)QSVGGILPSIK	+ -	711.375	42.6981	38.47	2	FALSE
AATC(+57.02)PIPENYDSIHC(+57.02)C(+57.02)K	- +						679.294	27.7966	48.23	3	FALSE
GNSDYYFYC(+57.02)EQISK	- +						887.375	37.9477	50.6	2	FALSE
HHTC(+57.02)PC(+57.02)APNLAC(+57.02)VQ	+ -	555.575	23.7592	41.04	3	TRUE
C(+57.02)C(+57.02)STDNC(+57.02)NKFQF	+ -	790.799	30.4497	60.21	2	TRUE
GC(+57.02)GC(+57.02)PTAM(+15.99)WPY	+ -	658.248	39.6693	44.58	2	TRUE
LQWLMDQALQGDIIK	- +						886.473	58.8748	70.71	2	TRUE
METPFVSR	- +						483.74	29.6763	52.16	2	TRUE
NC(+57.02)PAGQNLC(+57.02)F	+ -	590.747	34.5763	36.73	2	TRUE
TWLQINSK	- +						495.274	34.2884	45.19	2	FALSE
EVKYDPC(+57.02)FGHK	+ -	460.552	19.5462	44.42	3	TRUE
LTC(+57.02)VTKDTIFGITTQNC(+57.02)PAGQNL	+ -	851.421	48.744	43.54	3	TRUE
FVNANQETISHIVK	- +						533.954	31.3552	69.82	3	TRUE
IFQKGEEPVDYE	+ -	727.346	29.0717	36.15	2	FALSE
SNRQC(+57.02)VDVQTAY	+ -	720.83	22.9464	35.9	2	TRUE
DSSAVISAC(+57.02)DGLK	+ +	661.816	27.8184	39.82	2	TRUE	661.818	28.2894	59.26	2	TRUE
C(+57.02)YQKIPAFYYNQKKKQC(+57.02)E	+ -	480.037	25.7126	42.29	5	FALSE
ILMPLWNSY	+ -	568.794	62.9504	35.38	2	TRUE
MSVEADINGLR	- +						602.802	35.8979	46	2	FALSE

## Sheet: Protein View
			PEAKS 72 [2022-02-01 16:59]						PEAKS 41 [2022-02-01 14:01]
Protein_ID	Protein Description	Cover Map	Score	#Spec	#Pep	#Uniq	%Pep	%Cov	Score	#Spec	#Pep	#Uniq	%Pep
P01394|3L21_DENVI		+ -	121.28	16	3	2	∞	31.94
tr|A0A670JZC0|A0A670JZC0_PODMU	Peptidase S1 domain-containing protein OS=Podarcis muralis OX=64176 PE=3 SV=1								42.76	2	1	1	3.85
tr|A0A670ZCC0|A0A670ZCC0_PSETE	HGF activator OS=Pseudonaja textilis OX=8673 GN=HGFAC PE=3 SV=1	+ +	126.87	12	7	1	∞	10.79	158.41	14	5	2	8.77
tr|A0A0F7YZ00|A0A0F7YZ00_MICFL	Venom nerve growth factor 2 OS=Micrurus fulvius OX=8637 PE=2 SV=1	+ +	105.92	13	4	4	∞	11.11	157.58	18	5	5	16.67
tr|V8N401|V8N401_OPHHA	A2M_N_2 domain-containing protein (Fragment) OS=Ophiophagus hannah OX=8665 GN=L345_17678 PE=4 SV=1	+ +	70.75	2	2	2	∞	9.84	43.02	1	1	1	10
tr|A0A2D4F200|A0A2D4F200_MICCO	Uncharacterized protein (Fragment) OS=Micrurus corallinus OX=54390 PE=4 SV=1								43.02	1	1	1	5
P01395|3L22_DENVI	Alpha-elapitoxin-Dv2a OS=Dendroaspis viridis OX=8621 PE=1 SV=1								157.58	34	7	4	70
P25682|3NOJ6_DENJA	Toxin S6C6 OS=Dendroaspis jamesoni kaimosae OX=8619 PE=1 SV=1	+ +	97.43	9	4	4	∞	33.33	97.95	11	3	3	30
tr|V8NEC1|V8NEC1_OPHHA	78 kDa glucose-regulated protein OS=Ophiophagus hannah OX=8665 GN=HSPA5 PE=3 SV=1	+ +	80.7	3	2	2	∞	4.93	161.06	17	8	7	9.88
tr|U3FZ24|U3FZ24_MICFL	60S ribosomal protein L40 OS=Micrurus fulvius OX=8637 PE=2 SV=1								53.58	2	1	1	3.85
tr|A0A2D4FR34|A0A2D4FR34_MICCO	Uncharacterized protein OS=Micrurus corallinus OX=54390 PE=3 SV=1	+ +	162.85	28	14	2	∞	14.73	230.99	54	20	1	22.99
P0DQQ4|PDE_CRODO	Venom phosphodiesterase CdcPDE OS=Crotalus durissus collilineatus OX=221569 PE=1 SV=1								181.01	11	7	2	8.43
tr|A0A2D4G3G0|A0A2D4G3G0_MICCO	MG3 domain-containing protein (Fragment) OS=Micrurus corallinus OX=54390 PE=4 SV=1								45.27	1	1	1	7.69
P60237|3SUB_DENAN	Muscarinic toxin 2 OS=Dendroaspis angusticeps OX=8618 PE=1 SV=1	+ +	71.06	2	2	2	∞	25.4	156.39	14	4	4	36.36
tr|A0A2D4G2A2|A0A2D4G2A2_MICCO	Protein-L-isoaspartate O-methyltransferase OS=Micrurus corallinus OX=54390 PE=3 SV=1	+ +	104.07	8	4	4	∞	20.24	135.12	6	3	1	12.5
P84674|PA2B5_DABRR	Basic phospholipase A2 VRV-PL-V OS=Daboia russelii OX=8707 PE=1 SV=1								92.13	5	1	1	6.67
P25671|3L23_NAJNA	Long neurotoxin 3 OS=Naja naja OX=35670 PE=1 SV=1								61.8	3	1	1	10
tr|A0A0B8RZW3|A0A0B8RZW3_BOIIR		+ -	169.82	28	12	2	∞	19.46
tr|E9JG98|E9JG98_ECHCO	Metalloproteinase OS=Echis coloratus OX=64175 PE=2 SV=1	+ +	35.17	2	1	1	∞	1.78	65.22	1	1	1	1.52
tr|U3FCR1|U3FCR1_MICFL	Ezrin-like protein OS=Micrurus fulvius OX=8637 PE=2 SV=1								98.05	3	3	3	3.09
tr|V8N920|V8N920_OPHHA	Beta-2-microglobulin (Fragment) OS=Ophiophagus hannah OX=8665 GN=B2M PE=3 SV=1								66.87	2	1	1	6.67
tr|U3FD31|U3FD31_MICFL	Cofilin-2 OS=Micrurus fulvius OX=8637 PE=2 SV=1								47.45	1	1	1	3.57
P00980|VKTHA_DENAN		+ -	105.01	7	5	1	∞	50.85
tr|A0A1W7RF35|A0A1W7RF35_AGKCO		+ -	104.07	8	4	4	∞	20.49
P01419|3S110_DENJA		+ -	88.78	8	3	3	∞	24.14
tr|V8PGJ1|V8PGJ1_OPHHA	Histone H4 (Fragment) OS=Ophiophagus hannah OX=8665 GN=H4-VIII PE=1 SV=1								46.07	1	1	1	2.5
tr|E9JG54|E9JG54_ECHCO	Metalloproteinase OS=Echis coloratus OX=64175 PE=2 SV=1	+ +	35.17	2	1	1	∞	2.07	65.22	1	1	1	2.04
tr|A0A182C6D0|A0A182C6D0_9SAUR	Ohanin OS=Phalotris mertensi OX=1260334 PE=3 SV=1								113.03	7	3	1	12
P0DKS3|3SX2_DENPO	Mambalgin-2 OS=Dendroaspis polylepis polylepis OX=8620 PE=1 SV=1	+ +	181	30	13	13	∞	66.67	213.32	37	8	8	88.89
tr|A0A0B8RYW7|A0A0B8RYW7_BOIIR	Ezrin-like protein OS=Boiga irregularis OX=92519 PE=4 SV=1								98.05	3	3	3	3.12
tr|V8N9W9|V8N9W9_OPHHA	Angiogenin-2 (Fragment) OS=Ophiophagus hannah OX=8665 GN=Ang2 PE=3 SV=1	+ +	86.6	8	2	2	∞	7.42	145.84	21	3	3	5.56
P81031|3SIM3_DENAN	Muscarinic toxin 3 OS=Dendroaspis angusticeps OX=8618 PE=1 SV=2	+ +	182.85	34	14	7	∞	80	185.02	22	8	4	100
tr|E9JG57|E9JG57_ECHCO	Metalloproteinase OS=Echis coloratus OX=64175 PE=2 SV=1	+ +	35.17	2	1	1	∞	1.79	65.22	1	1	1	1.69
tr|U3FZS8|U3FZS8_MICFL	Aminopeptidase OS=Micrurus fulvius OX=8637 PE=2 SV=1								101.3	4	3	3	3.61
tr|A0A0B8RUJ6|A0A0B8RUJ6_BOIIR	78 kDa glucose-regulated protein OS=Boiga irregularis OX=92519 PE=3 SV=1	+ +	80.7	3	2	2	∞	4.6	161.06	17	8	7	9.41
Q3HXY9|NGFV1_PSETE	Venom nerve growth factor 1 OS=Pseudonaja textilis OX=8673 PE=2 SV=1	+ +	105.92	13	4	4	∞	11.11	157.58	18	5	5	15.62
tr|A0A2D4EQH1|A0A2D4EQH1_MICCO	Uncharacterized protein (Fragment) OS=Micrurus corallinus OX=54390 PE=4 SV=1								79.46	1	1	1	1.52
tr|B5KLC1|B5KLC1_PSEAU	Vespryn OS=Pseudechis australis OX=8670 PE=2 SV=1								115.76	7	3	1	12
tr|A0A2D4N0Y5|A0A2D4N0Y5_9SAUR	40S ribosomal protein S27a OS=Micrurus spixii OX=129469 PE=3 SV=1								53.58	2	1	1	2.78
tr|V8N4Z1|V8N4Z1_OPHHA	Cationic trypsin-3 (Fragment) OS=Ophiophagus hannah OX=8665 GN=Try3 PE=3 SV=1								42.76	2	1	1	3.23
tr|V8P549|V8P549_OPHHA	Leukemia inhibitory factor receptor OS=Ophiophagus hannah OX=8665 GN=LIFR PE=3 SV=1								82.98	3	2	2	2.27
tr|V8P7T9|V8P7T9_OPHHA	Sulfhydryl oxidase OS=Ophiophagus hannah OX=8665 GN=QSOX1 PE=3 SV=1								119.15	9	5	2	6.25
tr|A0A1W7RDU2|A0A1W7RDU2_AGKCO	60S ribosomal protein L40 OS=Agkistrodon contortrix contortrix OX=8713 PE=3 SV=1								53.58	2	1	1	3.85
tr|U3FZL5|U3FZL5_MICFL	Actin, cytoplasmic 2 OS=Micrurus fulvius OX=8637 PE=2 SV=1	+ +	77.86	1	1	1	∞	2.93	158.7	8	7	7	18.92
tr|U3EQ35|U3EQ35_MICFL	Polyubiquitin-C isoform 2 OS=Micrurus fulvius OX=8637 PE=2 SV=1								53.58	2	1	1	1.79
F8RKW2|VESP_DRYCN	Vespryn-21 OS=Drysdalia coronoides OX=66186 PE=1 SV=1								115.76	7	3	1	12.5
P25518|3SI3_DENPO	Adrenergic toxin rho-elapitoxin-Dp1b OS=Dendroaspis polylepis polylepis OX=8620 PE=1 SV=1								183.8	24	6	1	66.67
A0A2D0TC04|PDE_NAJAT	Venom phosphodiesterase OS=Naja atra OX=8656 PE=1 SV=1	+ +	159.72	29	14	2	∞	15.06	248.26	61	22	1	25.29
tr|J3S4I0|J3S4I0_CROAD		+ -	80.7	3	2	2	∞	4.59
tr|V8NZF0|V8NZF0_OPHHA		+ -	55.78	2	1	1	∞	4.41
tr|A0A670YWE2|A0A670YWE2_PSETE	Peptidase S1 domain-containing protein OS=Pseudonaja textilis OX=8673 PE=3 SV=1								42.76	2	1	1	4.55
tr|A0A646QC80|A0A646QC80_9SAUR	Hyaluronidase OS=Thelotornis mossambicanus OX=1328036 PE=3 SV=1								186.6	21	6	1	10.71
tr|A0A1W7REY2|A0A1W7REY2_AGKCO	Protein disulfide-isomerase A6 OS=Agkistrodon contortrix contortrix OX=8713 PE=3 SV=1								129.67	9	4	4	7.84
tr|A0A077LA64|A0A077LA64_PROEL	Phosphodiesterase OS=Protobothrops elegans OX=88086 PE=2 SV=1								181.01	11	7	2	8.75
tr|V8NZM8|V8NZM8_OPHHA	Protein disulfide-isomerase A6 (Fragment) OS=Ophiophagus hannah OX=8665 GN=Pdia6 PE=3 SV=1	+ +	113.86	8	6	6	∞	15.75	129.67	9	4	4	8.89
tr|V8NGJ7|V8NGJ7_OPHHA	Mucin-5B OS=Ophiophagus hannah OX=8665 GN=MUC5B PE=4 SV=1								174	8	8	5	6.02
tr|A0A098LYI7|A0A098LYI7_PANGU	Vespryn (Fragment) OS=Pantherophis guttatus OX=94885 PE=2 SV=1								115.76	7	3	1	13.64
tr|A0A2D4FIT3|A0A2D4FIT3_MICCO	Uncharacterized protein OS=Micrurus corallinus OX=54390 PE=4 SV=1								45.41	3	1	1	2.78
tr|R4FI75|R4FI75_9SAUR	3FTx-Aca-53 OS=Acanthophis wellsi OX=239747 PE=2 SV=1								61.8	3	1	1	9.09
tr|B5KLB7|B5KLB7_CRYNI	Vespryn isoform 1 OS=Cryptophis nigrescens OX=292442 PE=2 SV=1								115.76	7	3	1	12.5
P00981|VKTHK_DENPO	Kunitz-type serine protease inhibitor homolog dendrotoxin K (Fragment) OS=Dendroaspis polylepis polylepis OX=8620 PE=1 SV=2	+ +	193.74	50	16	16	∞	63.29	217.41	44	9	9	64.29
tr|V8PCI9|V8PCI9_OPHHA	Peptidylamidoglycolate lyase (Fragment) OS=Ophiophagus hannah OX=8665 GN=Pam PE=4 SV=1	+ +	147.79	14	9	2	∞	7.35	205.53	29	10	1	8.2
tr|R4FJQ3|R4FJQ3_9SAUR	3FTx-Ech-12 OS=Echiopsis curta OX=529692 PE=2 SV=1								61.8	3	1	1	11.11
tr|V8N5N9|V8N5N9_OPHHA	Transforming growth factor beta-1 (Fragment) OS=Ophiophagus hannah OX=8665 GN=TGFB1 PE=3 SV=1								64.04	3	1	1	4.55
tr|J3S843|J3S843_CROAD	Actin, cytoplasmic 2 OS=Crotalus adamanteus OX=8729 PE=2 SV=1	+ +	77.86	1	1	1	∞	2.93	158.7	8	7	7	18.92
tr|A0A670YMA3|A0A670YMA3_PSETE	Hepatocyte growth factor OS=Pseudonaja textilis OX=8673 GN=HGF PE=3 SV=1	+ +	197.42	45	19	13	∞	22.47	254.82	47	17	14	18.28
P01396|3L21_DENPO	Alpha-elapitoxin-Dpp2a OS=Dendroaspis polylepis polylepis OX=8620 PE=1 SV=1	+ +	142.77	18	7	1	∞	83.33	170.54	37	7	2	58.33
tr|R4G2D3|R4G2D3_9SAUR		+ -	126.87	14	8	1	∞	13.11
tr|A0A2D4H255|A0A2D4H255_MICCO	Deleted in malignant brain tumors 1 protein (Fragment) OS=Micrurus corallinus OX=54390 PE=3 SV=1								42.01	1	1	1	1.69
tr|A0A898ILB7|A0A898ILB7_CALBG		+ -	34.69	1	1	1	∞	12.35
tr|A0A194AS98|A0A194AS98_9SAUR		+ -	107.98	5	3	3	∞	6.62
tr|A0A081DUC4|A0A081DUC4_PYTRG	Nerve growth factor (Fragment) OS=Python regius OX=51751 PE=2 SV=1								157.58	18	5	5	23.81
tr|A0A2D4GG12|A0A2D4GG12_MICCO	Uncharacterized protein OS=Micrurus corallinus OX=54390 PE=3 SV=1	+ +	77.86	1	1	1	∞	2.93	158.7	8	7	7	18.92
tr|A0A0B8RNS9|A0A0B8RNS9_BOIIR	Xaa-Pro aminopeptidase 2 OS=Boiga irregularis OX=92519 PE=3 SV=1	+ +	94.47	5	4	4	∞	4.41	139.08	8	5	5	7.94
C0HKZ8|3NOJ_WALAE		+ -	113.56	13	6	6	∞	33.33
tr|V8NBM9|V8NBM9_OPHHA	Keratin, type II cytoskeletal 5 OS=Ophiophagus hannah OX=8665 GN=KRT5 PE=3 SV=1								75.34	2	2	1	4.88
tr|V8NP13|V8NP13_OPHHA	NGF domain-containing protein (Fragment) OS=Ophiophagus hannah OX=8665 GN=L345_10532 PE=3 SV=1	+ +	105.92	13	4	4	∞	11.11	157.58	18	5	5	16.13
Q8QGP7|VNP2_DENAN		+ -	119.07	16	5	5	∞	26.42
tr|A0A2D4NJK1|A0A2D4NJK1_MICSU		+ -	78	1	1	1	∞	5.22
Q53B57|3L256_OPHHA	Long neurotoxin OH-56 OS=Ophiophagus hannah OX=8665 PE=1 SV=1	+ +	115.95	40	3	3	∞	14.29	94.92	73	2	2	22.22
tr|U3FD65|U3FD65_MICFL	Cathepsin B OS=Micrurus fulvius OX=8637 PE=2 SV=1								82.94	3	1	1	3.7
tr|A0A2D4G3H4|A0A2D4G3H4_MICCO	MG3 domain-containing protein (Fragment) OS=Micrurus corallinus OX=54390 PE=4 SV=1								45.27	1	1	1	7.69
tr|V8NNL9|V8NNL9_OPHHA	Insulin-like growth factor-binding protein 3 (Fragment) OS=Ophiophagus hannah OX=8665 GN=IGFBP3 PE=4 SV=1								72.68	2	2	2	5.41
P01390|3L21_NAJNI	Long neurotoxin 1 OS=Naja nivea OX=8655 PE=1 SV=1	+ +	131.57	56	6	6	∞	22.54	122.89	72	3	3	25
tr|A0A1W7RHG4|A0A1W7RHG4_AGKCO	Ezrin-like protein OS=Agkistrodon contortrix contortrix OX=8713 PE=4 SV=1								98.05	3	3	3	3.06
tr|V8NHB1|V8NHB1_OPHHA	Galectin (Fragment) OS=Ophiophagus hannah OX=8665 GN=Lgals6 PE=4 SV=1								44.11	1	1	1	4.17
tr|V8NE02|V8NE02_OPHHA	Protein G7c (Fragment) OS=Ophiophagus hannah OX=8665 GN=G7c PE=4 SV=1								101.71	7	3	2	7.89
tr|V8P8K8|V8P8K8_OPHHA	Protein disulfide-isomerase OS=Ophiophagus hannah OX=8665 GN=P4HB PE=3 SV=1								75.75	1	1	1	1.64
tr|V8P2K1|V8P2K1_OPHHA	Aminopeptidase (Fragment) OS=Ophiophagus hannah OX=8665 GN=ERAP1 PE=3 SV=1	+ +	230.43	144	52	52	∞	31.41	288.06	129	37	37	44.58
P00984|VKTE_DENPO	Kunitz-type serine protease inhibitor dendrotoxin E OS=Dendroaspis polylepis polylepis OX=8620 PE=1 SV=1	+ +	151.18	25	8	8	∞	57.63	194.59	75	14	14	140
tr|A0A670JW80|A0A670JW80_PODMU	Peptidase S1 domain-containing protein OS=Podarcis muralis OX=64176 PE=3 SV=1								42.76	2	1	1	5.56
tr|U3FBW7|U3FBW7_MICFL	Protein disulfide-isomerase OS=Micrurus fulvius OX=8637 PE=2 SV=1								75.75	1	1	1	1.67
tr|A0A898ILA2|A0A898ILA2_CALBG	Cystatin OS=Calliophis bivirgatus OX=8633 PE=2 SV=1								58.11	3	1	1	5.56
tr|T2HP62|T2HP62_PROFL	Phosphodiesterase OS=Protobothrops flavoviridis OX=88087 PE=2 SV=1								181.01	11	7	2	8.24
tr|A0A0B8RS31|A0A0B8RS31_BOIIR	Cofilin-2 OS=Boiga irregularis OX=92519 PE=3 SV=1								47.45	1	1	1	3.57
tr|V8NIY2|V8NIY2_OPHHA	Hepatocyte growth factor activator (Fragment) OS=Ophiophagus hannah OX=8665 GN=Hgfac PE=4 SV=1	+ +	81.44	2	1	1	∞	10.64	112.92	5	2	1	22.22
tr|E9JG78|E9JG78_ECHCO	Metalloproteinase OS=Echis coloratus OX=64175 PE=2 SV=1	+ +	35.17	2	1	1	∞	1.79	65.22	1	1	1	1.67
tr|U3F6K5|U3F6K5_MICFL	40S ribosomal protein S27a OS=Micrurus fulvius OX=8637 PE=2 SV=1								53.58	2	1	1	2.94
tr|A0A2D4NVM4|A0A2D4NVM4_MICSU	Protein-L-isoaspartate O-methyltransferase (Fragment) OS=Micrurus surinamensis OX=129470 PE=3 SV=1								114.09	5	3	1	16.67
tr|A0A1D8BAX9|A0A1D8BAX9_PSEPP	Vespryn OS=Pseudechis papuanus OX=61265 GN=VSP1 PE=2 SV=1								115.76	7	3	1	12.5
tr|U3FZ83|U3FZ83_MICFL	Protein disulfide-isomerase A6 OS=Micrurus fulvius OX=8637 PE=2 SV=1								129.67	9	4	4	7.84
Q53B53|3L234_OPHHA	Long neurotoxin OH-34 (Fragment) OS=Ophiophagus hannah OX=8665 PE=1 SV=1								64.87	1	1	1	10
tr|A0A6P9BFQ0|A0A6P9BFQ0_PANGU	cationic trypsin-3-like isoform X1 OS=Pantherophis guttatus OX=94885 GN=LOC117661768 PE=3 SV=1								42.76	2	1	1	4.76
A3QVN4|HYAL3_CERCE	Hyaluronidase-3 OS=Cerastes cerastes OX=8697 PE=2 SV=1	+ +	138.17	20	8	2	∞	7.35	200.33	26	7	1	11.48
tr|A0A898ILL7|A0A898ILL7_CALBG		+ -	115.37	10	5	1	∞	9.31
tr|A0A670YVT7|A0A670YVT7_PSETE		+ -	38.47	1	1	1	∞	0.81
tr|V8PGW5|V8PGW5_OPHHA	Deoxyribonuclease II (Fragment) OS=Ophiophagus hannah OX=8665 GN=DNASE2 PE=3 SV=1								142.59	15	3	2	8.82
tr|B5KLB8|B5KLB8_CRYNI	Vespryn isoform 2 OS=Cryptophis nigrescens OX=292442 PE=2 SV=1								115.76	7	3	1	12.5
tr|A0A898INB6|A0A898INB6_CALBG		+ -	34.69	1	1	1	∞	12.35
tr|A0A098M208|A0A098M208_9SAUR	Metalloproteinase (Type III) 9a OS=Hypsiglena sp. JMG-2014 OX=1550645 PE=4 SV=1								100.98	6	2	1	4.26
tr|A0A0B8RY19|A0A0B8RY19_BOIIR	Glia-derived nexin-like protein OS=Boiga irregularis OX=92519 PE=3 SV=1								182.94	24	10	3	22.22
Q53B54|3L217_OPHHA	Long neurotoxin OH-17 OS=Ophiophagus hannah OX=8665 PE=1 SV=1								64.87	1	1	1	9.09
tr|A0A2D4FVJ0|A0A2D4FVJ0_MICCO	PDGF_2 domain-containing protein (Fragment) OS=Micrurus corallinus OX=54390 PE=3 SV=1								62.82	3	1	1	4.55
tr|A0A2D4PXP4|A0A2D4PXP4_MICSU	Golgi apparatus protein 1 (Fragment) OS=Micrurus surinamensis OX=129470 PE=4 SV=1	+ +	84.22	1	1	1	∞	1.04	178.93	13	8	1	5.23
tr|E9JG85|E9JG85_ECHCO	Metalloproteinase OS=Echis coloratus OX=64175 PE=2 SV=1	+ +	35.17	2	1	1	∞	1.79	65.22	1	1	1	1.72
tr|A0A6P9BFR7|A0A6P9BFR7_PANGU	beta-nerve growth factor OS=Pantherophis guttatus OX=94885 GN=NGF PE=3 SV=1								157.58	18	5	5	15.62
tr|A0A2D4ETB9|A0A2D4ETB9_MICCO	Uncharacterized protein OS=Micrurus corallinus OX=54390 PE=3 SV=1								80.69	4	2	2	5.26
tr|E9JG77|E9JG77_ECHCO	Metalloproteinase OS=Echis coloratus OX=64175 PE=2 SV=1	+ +	35.17	2	1	1	∞	1.79	65.22	1	1	1	1.69
tr|E9JG61|E9JG61_ECHCO	Metalloproteinase OS=Echis coloratus OX=64175 PE=2 SV=1	+ +	35.17	2	1	1	∞	1.79	65.22	1	1	1	1.67
P25687|MIT1_DENPO	Toxin MIT1 OS=Dendroaspis polylepis polylepis OX=8620 PE=1 SV=3	+ +	189.36	57	18	18	∞	88.89	212.68	40	9	9	81.82
tr|V8NRR7|V8NRR7_OPHHA	39S ribosomal protein L16, mitochondrial (Fragment) OS=Ophiophagus hannah OX=8665 GN=MRPL16 PE=3 SV=1								42.23	1	1	1	1.16
tr|A0A670JU78|A0A670JU78_PODMU	Peptidase S1 domain-containing protein OS=Podarcis muralis OX=64176 PE=3 SV=1								42.76	2	1	1	8.33
tr|A0A898IKE8|A0A898IKE8_CALBG		+ -	34.69	1	1	1	∞	12.35
P82463|3SUC2_NAJKA	Muscarinic toxin-like protein 2 OS=Naja kaouthia OX=8649 PE=1 SV=1	+ +	49.14	1	1	1	∞	24.62	110.11	8	2	1	18.18
tr|E9JG91|E9JG91_ECHCO	Metalloproteinase OS=Echis coloratus OX=64175 PE=2 SV=1	+ +	35.17	2	1	1	∞	1.78	65.22	1	1	1	1.2
tr|A0A2D4G0P2|A0A2D4G0P2_MICCO	40S ribosomal protein S27a OS=Micrurus corallinus OX=54390 PE=3 SV=1								53.58	2	1	1	2.94
tr|T2HQA0|T2HQA0_PROFL	Phosphodiesterase OS=Protobothrops flavoviridis OX=88087 PE=2 SV=1								181.01	11	7	2	8.75
P01404|3SOB8_DENAN	Toxin F-VIII OS=Dendroaspis angusticeps OX=8618 PE=1 SV=2								55.42	3	1	1	8.33
tr|U3FBS7|U3FBS7_MICFL	Platelet-derived growth factor A chain long form OS=Micrurus fulvius OX=8637 PE=2 SV=1								62.82	3	1	1	2.44
tr|V8N8S2|V8N8S2_OPHHA	Histone H4 (Fragment) OS=Ophiophagus hannah OX=8665 GN=L345_01083 PE=3 SV=1								46.07	1	1	1	4
tr|A0A2H4N3F5|A0A2H4N3F5_BOTMO	Cystatin 1 (Fragment) OS=Bothrops moojeni OX=98334 PE=2 SV=1								58.11	3	1	1	6.67
A3QVN6|HYAL_ECHPL	Hyaluronidase OS=Echis pyramidum leakeyi OX=38415 PE=2 SV=1	+ +	138.17	20	8	2	∞	7.35	200.33	26	7	1	11.48
P22947|3SLS_DENPO	Calciseptin OS=Dendroaspis polylepis polylepis OX=8620 PE=1 SV=1	+ +	134.11	23	7	7	∞	48.33	174.22	26	7	7	63.64
tr|V8NEU2|V8NEU2_OPHHA	B30.2/SPRY domain-containing protein OS=Ophiophagus hannah OX=8665 GN=L345_13461 PE=3 SV=1								113.03	7	3	1	10.34
tr|V8PI67|V8PI67_OPHHA	Actin, cytoplasmic 2 OS=Ophiophagus hannah OX=8665 GN=ACTG1 PE=3 SV=1	+ +	77.86	1	1	1	∞	2.93	158.7	8	7	7	18.92
tr|V8PE22|V8PE22_OPHHA	Ribonuclease T2 OS=Ophiophagus hannah OX=8665 GN=RNASET2 PE=3 SV=1								98.99	3	2	2	9.09
tr|A0A6J1VMA6|A0A6J1VMA6_9SAUR	hepatocyte growth factor activator OS=Notechis scutatus OX=8663 GN=HGFAC PE=3 SV=1	+ +	136.55	13	8	2	∞	13.87	151.83	9	3	1	6.12
P0C1Y9|3SE1_DENAN	Fasciculin-1 OS=Dendroaspis angusticeps OX=8618 PE=1 SV=1								61.49	3	1	1	10
P28374|VNP_DENAN		+ -	119.07	16	5	5	∞	36.84
tr|A0A0B8RXN5|A0A0B8RXN5_BOIIR	Protein G7c OS=Boiga irregularis OX=92519 PE=4 SV=1								115.06	11	5	4	6.67
P0DKR6|3SX1_DENPO	Mambalgin-1 OS=Dendroaspis polylepis polylepis OX=8620 PE=1 SV=1	+ +	181	30	13	13	∞	48.72	213.32	37	8	8	80
tr|A0A0B4SX85|A0A0B4SX85_9SAUR	Venom metalloprotease OS=Philodryas chamissonis OX=1050405 PE=2 SV=1								100.98	6	2	1	4.26
tr|U3FYP9|U3FYP9_MICFL		+ -	107.98	5	3	3	∞	6.62
tr|A0A2D4G0L1|A0A2D4G0L1_MICCO	40S ribosomal protein S27a (Fragment) OS=Micrurus corallinus OX=54390 PE=3 SV=1								53.58	2	1	1	2.63
tr|V8P8Z0|V8P8Z0_OPHHA	Gamma-glutamyltranspeptidase 1 (Fragment) OS=Ophiophagus hannah OX=8665 GN=GGT1 PE=3 SV=1								137.68	12	4	4	7.14
tr|A0A2D4M3C3|A0A2D4M3C3_9SAUR		+ -	77.46	4	2	1	∞	5.59
tr|A0A2D4FVI9|A0A2D4FVI9_MICCO	PDGF_2 domain-containing protein (Fragment) OS=Micrurus corallinus OX=54390 PE=3 SV=1								62.82	3	1	1	4.35
tr|A0A0B8RWD5|A0A0B8RWD5_BOIIR	40S ribosomal protein S27a OS=Boiga irregularis OX=92519 PE=3 SV=1								53.58	2	1	1	2.94
tr|A0A1W7RJN4|A0A1W7RJN4_AGKCO	Actin, cytoplasmic 2 OS=Agkistrodon contortrix contortrix OX=8713 PE=3 SV=1	+ +	77.86	1	1	1	∞	2.93	158.7	8	7	7	18.92
tr|T2HRT4|T2HRT4_PROFL	Phosphodiesterase OS=Protobothrops flavoviridis OX=88087 PE=2 SV=1								181.01	11	7	2	8.75
tr|A0A670Z5C6|A0A670Z5C6_PSETE	T-plasminogen activator OS=Pseudonaja textilis OX=8673 GN=PLAT PE=3 SV=1								73.58	4	2	2	3.51
tr|A0A2D4FJH6|A0A2D4FJH6_MICCO	Thyroglobulin type-1 domain-containing protein (Fragment) OS=Micrurus corallinus OX=54390 PE=4 SV=1								72.68	2	2	2	7.69
tr|A0A0B8RXA8|A0A0B8RXA8_BOIIR	60S ribosomal protein L40 OS=Boiga irregularis OX=92519 PE=3 SV=1								53.58	2	1	1	3.85
tr|A0A2D4GE98|A0A2D4GE98_MICCO	IF rod domain-containing protein OS=Micrurus corallinus OX=54390 PE=3 SV=1	+ +	78	1	1	1	∞	3.4	104.35	3	3	3	6.38
tr|A0A0B8RU65|A0A0B8RU65_BOIIR		+ -	104.07	8	4	4	∞	20.49
P01393|3L21_DENJA		+ -	70.89	1	1	1	∞	20.83
P80494|3SIMA_DENPO	Muscarinic toxin alpha OS=Dendroaspis polylepis polylepis OX=8620 PE=1 SV=1	+ +	166.53	29	13	11	∞	77.27	229.67	53	9	8	128.57
tr|A0A2D4N8S8|A0A2D4N8S8_9SAUR	PDGF_2 domain-containing protein (Fragment) OS=Micrurus spixii OX=129469 PE=3 SV=1								62.82	3	1	1	3.33
tr|A0A0B8RXW6|A0A0B8RXW6_BOIIR	Protein disulfide-isomerase A6 OS=Boiga irregularis OX=92519 PE=3 SV=1								129.67	9	4	4	7.55
Q2VBP5|3L222_OPHHA	Long neurotoxin LNTX22 OS=Ophiophagus hannah OX=8665 PE=1 SV=1								64.87	1	1	1	7.69
tr|A0A2D4L9V0|A0A2D4L9V0_9SAUR	Histone H4 OS=Micrurus spixii OX=129469 PE=3 SV=1								46.07	1	1	1	4
tr|A0A2D4PW14|A0A2D4PW14_MICSU	Deoxyribonuclease II OS=Micrurus surinamensis OX=129470 PE=3 SV=1	+ +	53.74	2	2	1	∞	15	99.79	5	2	1	28.57
tr|A0A2D4GWT6|A0A2D4GWT6_MICCO	60S ribosomal protein L40 OS=Micrurus corallinus OX=54390 PE=3 SV=1								53.58	2	1	1	3.85
tr|V8NL73|V8NL73_OPHHA	Extracellular matrix protein 1 (Fragment) OS=Ophiophagus hannah OX=8665 GN=Ecm1 PE=4 SV=1								45.41	3	1	1	2.78
tr|R4FIM1|R4FIM1_9SAUR	SVMP-Hop-14 (Fragment) OS=Hoplocephalus bungaroides OX=83403 PE=2 SV=1								120.34	10	4	1	10
tr|V8N572|V8N572_OPHHA	VWFD domain-containing protein (Fragment) OS=Ophiophagus hannah OX=8665 GN=L345_17586 PE=4 SV=1								50.33	1	1	1	6.67
C0HJD7|3L24_DENPO	Alpha-elapitoxin-Dpp2d OS=Dendroaspis polylepis polylepis OX=8620 PE=1 SV=1	+ +	218.37	77	23	13	∞	88.89	193.24	125	11	7	91.67
tr|T2HS00|T2HS00_PROFL	Uncharacterized protein OS=Protobothrops flavoviridis OX=88087 PE=2 SV=1								79.36	2	2	2	4.08
tr|A0A2D4GED8|A0A2D4GED8_MICCO	IF rod domain-containing protein OS=Micrurus corallinus OX=54390 PE=3 SV=1								104.35	3	3	3	6.52
P86419|3SI1B_DENAN	Rho-elapitoxin-Da1b OS=Dendroaspis angusticeps OX=8618 PE=1 SV=1	+ +	153.72	34	14	13	∞	40.91	204.4	20	7	7	87.5
tr|A0A6J1VIS1|A0A6J1VIS1_9SAUR	cationic trypsin-3-like OS=Notechis scutatus OX=8663 GN=LOC113425235 PE=3 SV=1								42.76	2	1	1	4.35
tr|J3S9G5|J3S9G5_CROAD	60S ribosomal protein L40 OS=Crotalus adamanteus OX=8729 PE=2 SV=1								53.58	2	1	1	3.85
tr|F8RKW4|F8RKW4_DRYCN	Vesp23 OS=Drysdalia coronoides OX=66186 PE=2 SV=1								115.76	7	3	1	12.5
tr|A0A6I9YQL3|A0A6I9YQL3_9SAUR	cationic trypsin-3-like OS=Thamnophis sirtalis OX=35019 GN=LOC106552242 PE=3 SV=1								42.76	2	1	1	6.25
P80495|3SIMB_DENPO	Adrenergic toxin rho-elapitoxin-Dp1a OS=Dendroaspis polylepis polylepis OX=8620 PE=1 SV=1	+ +	149.71	22	11	3	∞	78.46	183.8	24	6	1	66.67
tr|V8NHQ2|V8NHQ2_OPHHA	Mucin-5AC (Fragment) OS=Ophiophagus hannah OX=8665 GN=MUC5AC PE=4 SV=1								79.46	1	1	1	3.57
tr|A0A670YRL7|A0A670YRL7_PSETE		+ -	38.47	1	1	1	∞	0.76
tr|T2HPD6|T2HPD6_PROFL	Phosphodiesterase OS=Protobothrops flavoviridis OX=88087 PE=2 SV=1								181.01	11	7	2	8.24
tr|A0A1W7RH08|A0A1W7RH08_AGKCO		+ -	80.7	3	2	2	∞	4.61
tr|A0A2D4MNG2|A0A2D4MNG2_9SAUR	Peptidase S1 domain-containing protein (Fragment) OS=Micrurus spixii OX=129469 PE=4 SV=1								158.6	12	4	1	25
tr|U3TAI7|U3TAI7_OVOOK	Phosphodiesterase OS=Ovophis okinavensis OX=8769 PE=2 SV=1								181.01	11	7	2	8.43
tr|A0A2D4GNF3|A0A2D4GNF3_MICCO	IF rod domain-containing protein (Fragment) OS=Micrurus corallinus OX=54390 PE=3 SV=1								75.34	2	2	1	5.26
tr|U3FBE5|U3FBE5_MICFL	60S ribosomal protein L40 OS=Micrurus fulvius OX=8637 PE=2 SV=1								53.58	2	1	1	3.85
tr|V8ND09|V8ND09_OPHHA	Alpha-fetoprotein (Fragment) OS=Ophiophagus hannah OX=8665 GN=AFP PE=4 SV=1								93.56	5	2	2	3.08
tr|A0A0B8RRE5|A0A0B8RRE5_BOIIR	Cathepsin B OS=Boiga irregularis OX=92519 PE=3 SV=1								82.94	3	1	1	3.85
Q5YF90|NGFV1_NAJSP	Venom nerve growth factor 1 OS=Naja sputatrix OX=33626 PE=1 SV=1	+ +	105.92	13	4	4	∞	11.11	157.58	18	5	5	15.62
tr|E9JG95|E9JG95_ECHCO	Metalloproteinase OS=Echis coloratus OX=64175 PE=2 SV=1	+ +	35.17	2	1	1	∞	1.78	65.22	1	1	1	1.22
tr|A0A1W7RJQ3|A0A1W7RJQ3_AGKCO	Actin, cytoplasmic 1 OS=Agkistrodon contortrix contortrix OX=8713 PE=3 SV=1	+ +	77.86	1	1	1	∞	2.93	158.7	8	7	7	18.92
P00979|VKTH1_DENPO	Kunitz-type serine protease inhibitor homolog dendrotoxin I OS=Dendroaspis polylepis polylepis OX=8620 PE=1 SV=2	+ +	197.28	78	25	21	∞	66.67	285.63	316	24	19	171.43
tr|U3FXK3|U3FXK3_MICFL	Actin, cytoplasmic 1 OS=Micrurus fulvius OX=8637 PE=2 SV=1	+ +	77.86	1	1	1	∞	2.93	158.7	8	7	7	18.92
tr|J3S3X5|J3S3X5_CROAD	Actin, cytoplasmic 1 OS=Crotalus adamanteus OX=8729 PE=2 SV=1	+ +	77.86	1	1	1	∞	2.93	158.7	8	7	7	18.92
tr|F8J2F0|F8J2F0_DRYCN	Putative long chain neurotoxin 98R OS=Drysdalia coronoides OX=66186 PE=2 SV=1								61.8	3	1	1	14.29
tr|U3FCL7|U3FCL7_MICFL	78 kDa glucose-regulated protein OS=Micrurus fulvius OX=8637 PE=2 SV=1	+ +	80.7	3	2	2	∞	4.59	161.06	17	8	7	9.41
tr|A0A6J1V7K1|A0A6J1V7K1_9SAUR	beta-nerve growth factor OS=Notechis scutatus OX=8663 GN=NGF PE=3 SV=1	+ +	105.92	13	4	4	∞	11.11	157.58	18	5	5	16.13
A0A4P1LYC9|3SX_DENPO	Dendroaspis polylepis MT9 OS=Dendroaspis polylepis polylepis OX=8620 PE=1 SV=1	+ +	103.07	6	5	5	∞	66.67	57.74	3	1	1	12.5
tr|A0A6P9BES5|A0A6P9BES5_PANGU	cationic trypsin-3-like isoform X2 OS=Pantherophis guttatus OX=94885 GN=LOC117661768 PE=3 SV=1								42.76	2	1	1	4.76
A3QVN3|HYAL1_CERCE	Hyaluronidase-1 OS=Cerastes cerastes OX=8697 PE=2 SV=1	+ +	138.17	20	8	2	∞	7.35	200.33	26	7	1	11.48
tr|A0A0B8RRU9|A0A0B8RRU9_BOIIR	Actin, cytoplasmic 1 OS=Boiga irregularis OX=92519 PE=3 SV=1	+ +	77.86	1	1	1	∞	2.93	158.7	8	7	7	18.92
tr|A0A0B8RZU4|A0A0B8RZU4_BOIIR	Actin, cytoplasmic 2 OS=Boiga irregularis OX=92519 PE=3 SV=1	+ +	77.86	1	1	1	∞	2.93	158.7	8	7	7	18.92
C0HJT4|3NOJ_DENAN	Toxin Tx7335 OS=Dendroaspis angusticeps OX=8618 PE=1 SV=1	+ +	63.01	2	2	2	∞	23.81	96.14	4	2	2	18.18
tr|A0A670K1A5|A0A670K1A5_PODMU	Peptidase S1 domain-containing protein OS=Podarcis muralis OX=64176 PE=3 SV=1								42.76	2	1	1	6.67
P01416|3S11_DENPO	Short neurotoxin 1 OS=Dendroaspis polylepis polylepis OX=8620 PE=1 SV=1	+ +	117.04	4	4	4	∞	58.33	90.34	6	2	2	18.18
tr|A0A898INC5|A0A898INC5_CALBG	Hyaluronidase OS=Calliophis bivirgatus OX=8633 PE=2 SV=1								210.19	32	8	2	13.33
tr|V8P8L1|V8P8L1_OPHHA	Keratin, type I cytoskeletal 19 (Fragment) OS=Ophiophagus hannah OX=8665 GN=KRT19 PE=3 SV=1								104.35	3	3	3	0.67
A3QVN5|HYAL4_CERCE	Hyaluronidase-4 OS=Cerastes cerastes OX=8697 PE=2 SV=1	+ +	138.17	20	8	2	∞	7.35	200.33	26	7	1	11.48
tr|V8NMF0|V8NMF0_OPHHA	Cathepsin E-B (Fragment) OS=Ophiophagus hannah OX=8665 GN=ctse-b PE=3 SV=1								128.16	7	3	3	10.34
tr|T1D6P7|T1D6P7_CROHD	Phosphodiesterase OS=Crotalus horridus OX=35024 PE=2 SV=1								181.01	11	7	2	8.33
tr|A0A1W7RDR4|A0A1W7RDR4_AGKCO	40S ribosomal protein S27a OS=Agkistrodon contortrix contortrix OX=8713 PE=3 SV=1								53.58	2	1	1	2.94
tr|A0A2D4M0J4|A0A2D4M0J4_9SAUR	A2M_recep domain-containing protein (Fragment) OS=Micrurus spixii OX=129469 PE=3 SV=1	+ +	55.82	2	2	2	∞	3.82	71.8	3	2	1	3.45
tr|V8NH29|V8NH29_OPHHA	Proactivator polypeptide OS=Ophiophagus hannah OX=8665 GN=PSAP PE=4 SV=1	+ +	64.51	2	2	2	∞	4.77	79.36	2	2	2	3.92
tr|A0A2D4N2W9|A0A2D4N2W9_9SAUR	40S ribosomal protein S27a OS=Micrurus spixii OX=129469 PE=3 SV=1								53.58	2	1	1	2.94
tr|A0A2D4PNS1|A0A2D4PNS1_MICSU	Aminopeptidase (Fragment) OS=Micrurus surinamensis OX=129470 PE=3 SV=1								101.3	4	3	3	4.29
tr|V8PIL7|V8PIL7_OPHHA	Granulin OS=Ophiophagus hannah OX=8665 GN=GRN PE=3 SV=1								80.69	4	2	2	3.33
tr|A0A0B8RPR5|A0A0B8RPR5_BOIIR	Transferrin OS=Boiga irregularis OX=92519 PE=3 SV=1								79.96	3	2	2	2.56
P01391|3L21_NAJKA	Alpha-cobratoxin OS=Naja kaouthia OX=8649 PE=1 SV=1								61.8	3	1	1	10
Q10749|VM3M1_NAJMO	Snake venom metalloproteinase-disintegrin-like mocarhagin OS=Naja mossambica OX=8644 PE=1 SV=3	+ +	102.29	4	3	1	∞	6.4	105.19	7	2	1	2.99
tr|J3SCW6|J3SCW6_CROAD	Platelet-derived growth factor subunit A OS=Crotalus adamanteus OX=8729 PE=2 SV=1								62.82	3	1	1	3.7
tr|J3S0S4|J3S0S4_CROAD	40S ribosomal protein S27a OS=Crotalus adamanteus OX=8729 PE=2 SV=1								53.58	2	1	1	2.94
tr|U3TBJ5|U3TBJ5_OVOOK	Phosphodiesterase OS=Ovophis okinavensis OX=8769 PE=2 SV=1								181.01	11	7	2	7.95
tr|A0A194AS02|A0A194AS02_SISMB	Phosphodiesterase OS=Sistrurus miliarius barbouri OX=8759 PE=3 SV=1								181.01	11	7	2	8.86
tr|J3SEW5|J3SEW5_CROAD		+ -	36.53	1	1	1	∞	1.47
tr|A0A2D4GJ26|A0A2D4GJ26_MICCO	IF rod domain-containing protein (Fragment) OS=Micrurus corallinus OX=54390 PE=4 SV=1								81.09	1	1	1	3.85
tr|A0A6I9YNT9|A0A6I9YNT9_9SAUR	cationic trypsin-3-like OS=Thamnophis sirtalis OX=35019 GN=LOC106552243 PE=3 SV=1								42.76	2	1	1	4.55
tr|V8P1Y2|V8P1Y2_OPHHA	Neuroendocrine convertase 1 (Fragment) OS=Ophiophagus hannah OX=8665 GN=PCSK1 PE=3 SV=1								49.59	1	1	1	1.18
tr|V8P590|V8P590_OPHHA	Hydroxyisourate hydrolase (Fragment) OS=Ophiophagus hannah OX=8665 GN=CDH1 PE=4 SV=1								58.4	3	1	1	2.5
F8J2E2|3L277_DRYCN	Long neurotoxin 77 OS=Drysdalia coronoides OX=66186 PE=1 SV=1								61.8	3	1	1	11.11
tr|A0A0B8RYE6|A0A0B8RYE6_BOIIR	Beta-2-microglobulin OS=Boiga irregularis OX=92519 PE=3 SV=1								66.87	2	1	1	11.11
A0A2I4HXH5|V5NTD_NAJAT	Snake venom 5'-nucleotidase (Fragment) OS=Naja atra OX=8656 PE=1 SV=1								192.49	24	10	2	18.87
P01397|3L22_DENPO	Alpha-elapitoxin-Dpp2c OS=Dendroaspis polylepis polylepis OX=8620 PE=1 SV=2	+ +	169.32	40	12	1	∞	83.33	187.9	59	9	5	75
tr|U3ERW3|U3ERW3_MICFL	Protein disulfide-isomerase OS=Micrurus fulvius OX=8637 PE=2 SV=1								75.75	1	1	1	1.89
tr|A0A081DUB2|A0A081DUB2_EUBMA	Nerve growth factor OS=Eublepharis macularius OX=481883 PE=2 SV=1								157.58	18	5	5	14.29
tr|F8RKW3|F8RKW3_DRYCN	Vesp22 OS=Drysdalia coronoides OX=66186 PE=2 SV=1								115.76	7	3	1	12
tr|A0A024AXC4|A0A024AXC4_MICIK	Venom PRY-SPRY domain-containing protein (Fragment) OS=Micropechis ikaheca OX=66188 PE=2 SV=1								115.76	7	3	1	10.71
tr|B5KFV2|B5KFV2_PSEPO	Porphyriacase-1 OS=Pseudechis porphyriacus OX=8671 PE=2 SV=1								139.32	25	5	2	7.81
tr|R4G2P6|R4G2P6_9SAUR	3FTx-Aca-18 OS=Acanthophis wellsi OX=239747 PE=2 SV=1								61.8	3	1	1	10
tr|A0A2D4P712|A0A2D4P712_MICSU	Thyroglobulin type-1 domain-containing protein (Fragment) OS=Micrurus surinamensis OX=129470 PE=4 SV=1								72.68	2	2	2	6.45
tr|A0A2D4N8U0|A0A2D4N8U0_9SAUR	PDGF_2 domain-containing protein (Fragment) OS=Micrurus spixii OX=129469 PE=3 SV=1								62.82	3	1	1	2.27
tr|V8NQ76|V8NQ76_OPHHA	Atriopeptidase OS=Ophiophagus hannah OX=8665 GN=MME PE=3 SV=1	+ +	36.53	1	1	1	∞	1.63	99.4	4	3	3	3.8
A8N285|3L22H_OPHHA	Long neurotoxin LNTX-2 homolog OS=Ophiophagus hannah OX=8665 PE=3 SV=1								64.87	1	1	1	9.09
tr|V8N8G6|V8N8G6_OPHHA	Uncharacterized protein (Fragment) OS=Ophiophagus hannah OX=8665 GN=L345_16333 PE=3 SV=1	+ +	77.86	1	1	1	∞	3.06	158.7	8	7	7	18.92
tr|V8P5S7|V8P5S7_OPHHA	Deleted in malignant brain tumors 1 protein (Fragment) OS=Ophiophagus hannah OX=8665 GN=Dmbt1 PE=4 SV=1								42.01	1	1	1	2.22
tr|J3SC65|J3SC65_CROAD	Ezrin-like OS=Crotalus adamanteus OX=8729 PE=2 SV=1								98.05	3	3	3	3.06
tr|V8NX10|V8NX10_OPHHA	WD repeat and FYVE domain-containing protein 1 OS=Ophiophagus hannah OX=8665 GN=WDFY1 PE=3 SV=1	+ +	99.01	7	4	1	∞	5.64	167.16	20	8	1	9.41
P25681|3SEC_DENPO	Acetylcholinesterase toxin C OS=Dendroaspis polylepis polylepis OX=8620 PE=1 SV=1	+ +	102.6	12	4	4	∞	44.26	61.49	3	1	1	9.09
tr|A0A024AX08|A0A024AX08_MICIK	Venom PRY-SPRY domain-containing protein (Fragment) OS=Micropechis ikaheca OX=66188 PE=2 SV=1								115.76	7	3	1	11.11
tr|A0A2D4NTF5|A0A2D4NTF5_MICSU	Uncharacterized protein (Fragment) OS=Micrurus surinamensis OX=129470 PE=4 SV=1								53.58	2	1	1	4.76
tr|R4FIY6|R4FIY6_9SAUR	SVMP-Ver-17 (Fragment) OS=Vermicella annulata OX=1295044 PE=2 SV=1	+ +	129.11	17	10	2	∞	15.22	137.13	11	6	1	12
tr|A0A024AXX7|A0A024AXX7_MICIK		+ -	131.08	11	7	2	∞	6.69
tr|V8NSK8|V8NSK8_OPHHA	Golgi apparatus protein 1 (Fragment) OS=Ophiophagus hannah OX=8665 GN=GLG1 PE=4 SV=1								167.91	14	8	1	5.97
tr|A0A670JXY5|A0A670JXY5_PODMU	Peptidase S1 domain-containing protein OS=Podarcis muralis OX=64176 PE=3 SV=1								42.76	2	1	1	4.55
tr|A0A0B8RU83|A0A0B8RU83_BOIIR		+ -	36.53	1	1	1	∞	1.47
tr|A0A402FBF0|A0A402FBF0_9SAUR		+ -	50.53	2	1	1	∞	3.76

## Sheet: Peptide Score Chart
PEAKS 72 [2022-02-01 16:59]
Rank	Score
1	66.1954
13	56.1704
28	53.0184
43	50.61
58	49.3279
73	48.2519
88	46.5311
103	45.5174
118	44.6713
133	44.149
148	43.0407
163	42.3914
178	41.4838
193	40.9986
208	40.2015
223	39.8245
238	39.3056
253	38.9991
268	38.5697
283	38.1613
298	37.8996
313	37.2876
328	36.8437
343	36.5863
358	36.245
373	36.0314
388	35.7511
403	35.1798
418	34.8191
433	34.4202
PEAKS 41 [2022-02-01 14:01]
Rank	Score
1	95.1898
14	83.6237
29	77.5153
44	72.9303
59	69.77
74	66.822
89	65.1765
104	63.5988
119	62.3193
134	61.5471
149	60.4729
164	59.342
179	58.4681
194	57.743
209	56.7255
224	55.8608
239	53.9828
254	53.3061
269	51.8935
284	51.0508
299	50.2168
314	49.5916
329	48.8607
344	47.7934
359	46.8091
374	46.0714
389	45.3692
404	44.5616
419	43.9583
434	42.7609
449	42.0072

## Sheet: Protein Score Chart
PEAKS 72 [2022-02-01 16:59]
Rank	Score
1	230.425
3	197.421
6	189.365
9	180.997
12	166.534
15	153.716
18	147.789
21	138.175
24	136.553
27	131.083
30	126.865
33	119.066
36	115.371
39	107.977
42	105.922
45	105.922
48	104.068
51	102.597
54	97.4274
57	86.6004
60	80.7034
63	80.7034
66	77.9955
69	77.8648
72	77.8648
75	77.8648
78	77.4601
81	70.7475
84	55.8174
87	50.5298
90	38.4729
93	36.5303
96	35.1742
99	35.1742
102	35.1742
105	34.6887
PEAKS 41 [2022-02-01 14:01]
Rank	Score
1	288.062
7	217.413
14	200.328
21	187.904
28	181.009
35	181.009
42	167.161
49	158.704
56	158.704
63	157.582
70	145.839
77	129.675
84	119.148
91	115.764
98	113.033
105	101.714
112	98.9936
119	94.921
126	81.0948
133	79.3601
140	72.6827
147	65.2206
154	65.2206
161	62.8241
168	61.8003
175	58.4017
182	53.584
189	53.584
196	50.3271
203	45.4135
210	42.7609
217	42.7609
224	42.0072

## Sheet: Peptide Number Venn Diagram
Set Name	Common Set	PEAKS 72 [2022-02-01 16:59]	PEAKS 41 [2022-02-01 14:01]
Peptide Number	81	352	368

## Sheet: Protein Number Venn Diagram
Set Name	Common Set	PEAKS 72 [2022-02-01 16:59]	PEAKS 41 [2022-02-01 14:01]
Protein Number	77	28	147
