# Supplementary material for: Next-Generation Sequencing for Venomics: Application of Multi-Enzymatic Limited Digestion for Inventorying the Snake Venom Arsenal
Source: Toxins (Basel). 2023 May 25;15(6):357. doi: 10.3390/toxins15060357 (PMC10304959; doi:10.3390/toxins15060357)
Supplement: Supplementary file 1 [file toxins-15-00357-s001.zip › toxins-2356921-Supplementary File S2/S2.Compare result_EoV.xls]

## Sheet: Peptide View
		PEAKS 43 [2022-02-01 14:01]					PEAKS 69 [2022-02-01 16:59]
Peptide Sequence	Cover Map	M/Z	RT	-10logP	Z	MULTI-HIT	M/Z	RT	-10logP	Z	MULTI-HIT
VSFVESMK	- +						463.736	28.9948	31.26	2	TRUE
IRPPRTDIVSPPVC(+57.02)GNELLE	- +						754.734	42.3993	30.84	3	FALSE
NYGMVDEGTK	+ -	557.247	19.61	48.51	2	TRUE
C(+57.02)HDGC(+57.02)TATIDTGTSF	- +						821.825	29.5089	45.73	2	TRUE
C(+57.02)YRANEEDKGMVDE	- +						572.571	17.435	30.05	3	FALSE
SATVAQDSC(+57.02)FQR	+ -	685.311	19.7709	62.94	2	TRUE
VVDHSMVTKY	- +						589.797	20.1467	45.16	2	TRUE
YSTGVFQDSSE	- +						610.26	28.7804	36.41	2	TRUE
YDKLPDC(+57.02)SPKTDR	- +						532.256	16.7198	45.47	3	TRUE
GIDYGYC(+57.02)R	- +						502.219	22.0482	37.62	2	TRUE
FDAQTLGLAYTGSMC(+57.02)HPK	+ -	666.313	41.8082	73.03	3	FALSE
YHRENGEIIC(+57.02)E	- +						710.319	18.8184	28.11	2	FALSE
VGATDSAVPC(+57.02)AM	- +						589.762	30.1237	37.83	2	TRUE
VVYDLSQKPGK	+ -	411.899	20.9756	65.72	3	TRUE
SC(+57.02)IMSATLSC(+57.02)EGSYR	+ -	574.581	34.2792	74.88	3	TRUE
QLNLTPEQQRY	- +						695.36	39.9505	38.63	2	FALSE
LRAQDSYHFSDC(+57.02)SKNEY	- +						530.733	24.3125	57.73	4	FALSE
LHSWIEC(+57.02)EFGE	+ +	703.805	46.5992	58.81	2	TRUE	703.805	46.2051	42.47	2	TRUE
SVGVVEDFSPIVHAVAATM	- +						964.991	67.2597	35.07	2	TRUE
VGVVEDYSPIVR	+ -	666.86	37.1517	46.47	2	TRUE
AHDNAHLITAMHFDAQTLGLAYTGSMC(+57.02)HPK	+ -	662.515	47.0777	68.39	5	TRUE
GMVDPGTKC(+57.02)EDGKVC(+57.02)INR	- +						679.316	21.3446	59.98	3	TRUE
FPFYTSYGC(+57.02)YC(+57.02)GLGGK	+ -	938.905	48.9769	70.22	2	TRUE
ITHDNAQLITAVHLDNLIGY	- +						741.058	54.7033	38.89	3	TRUE
ANLGPMRIPEKHR	- +						759.919	20.8136	29.93	2	FALSE
C(+57.02)MINKPLRTDIISPPVC(+57.02)GNGLLEREEE	- +						785.893	44.2159	56.42	4	TRUE
AVVGQDVC(+57.02)FEENKRGE	- +						918.93	24.9842	44.53	2	TRUE
YSEDPDYGMVGQGTK	+ +	823.854	26.9678	50.92	2	FALSE	823.852	26.5511	46.13	2	TRUE
LRTDIISPPVC(+57.02)GNE	- +						785.897	35.4656	46.98	2	TRUE
IAPLSLPSNPASVGSEC(+57.02)R	+ -	927.969	40.8652	48.45	2	FALSE
LSLPSNPPR	- +						490.779	26.2619	30.53	2	TRUE
FWTQGDLINVVSSADKTL	- +						997.515	62.2952	49.87	2	TRUE
AYMESMC(+57.02)DPKK	+ +	680.29	19.3405	51.32	2	TRUE	453.863	19.039	47.91	3	TRUE
YMESMC(+57.02)DPK	+ -	580.723	20.3858	49.46	2	FALSE
IDSTIKSGLTAAR	- +						444.921	22.7971	39.86	3	TRUE
DDTDRC(+57.02)C(+57.02)F	- +						544.692	18.8477	36.95	2	TRUE
EWVLTAVHC(+57.02)YVE	- +						753.357	51.026	30.41	2	FALSE
EWSNGAQLDYK	- +						655.804	28.3213	40.37	2	TRUE
AHDNAHLITAM(+15.99)HFDAQTLGLAYTGSMC(+57.02)HPK	+ -	831.887	40.9839	100.91	4	TRUE
QC(+57.02)SPLYSAC(+57.02)VSHNR	+ -	839.874	22.2521	81.87	2	TRUE
VYFAGEYTANAHG	+ -	700.317	30.7423	59.53	2	FALSE
VEIWSNGDLITVTSSAR	+ -	924.476	47.515	47.38	2	FALSE
ITAVHLDNL	- +						498.28	36.5501	29.13	2	FALSE
C(+57.02)DVPEHC(+57.02)TGQSAEC(+57.02)PRNE	- +						715.95	14.9553	41.55	3	TRUE
AITEDHSTDHL	- +						413.527	17.666	32.57	3	TRUE
LGHNLGISHDVPSC(+57.02)TC(+57.02)QTKA	- +						549.513	23.8559	50.2	4	TRUE
TKVSDYTDW	- +						557.755	33.8929	38.07	2	TRUE
MLNKYDTYSTKE	- +						498.236	20.5556	41.46	3	TRUE
GIFHDVHQC(+57.02)NC(+57.02)GAN	- +						543.561	20.1467	33.92	3	TRUE
SVNPC(+57.02)YDPVTC(+57.02)QPKEKE	- +						684.31	23.6114	36.73	3	TRUE
YPC(+57.02)C(+57.02)DAASC(+57.02)KL	- +						672.771	24.3057	45.61	2	TRUE
C(+57.02)HALFGPN	- +						458.211	26.1319	31.95	2	FALSE
SYSDENKGIVEPGTKC(+57.02)EDGKVC(+57.02)INRK	- +						597.49	20.5356	39.36	5	TRUE
KVVFDTGSSNLW	- +						676.844	45.1498	40.8	2	TRUE
QSVDC(+57.02)PIDHF	- +						609.266	32.9636	41.29	2	TRUE
YDYSENPNYGMVEE	- +						855.333	35.9887	41.46	2	TRUE
QGSYYGYC(+57.02)R	+ -	577.239	20.1393	48.69	2	FALSE
SGHSADC(+57.02)PIDGFHANGQPC(+57.02)SHNLGY	- +						675.283	31.1853	47.14	4	TRUE
NSAHPC(+57.02)C(+57.02)DPVTC(+57.02)QPK	+ +	590.916	15.4752	80.76	3	TRUE	590.917	15.385	34.35	3	FALSE
YMVYPDSLC(+57.02)KEESE	- +						875.37	35.1984	38.68	2	TRUE
LPLNIRVPL	- +						517.84	53.8782	30.93	2	TRUE
PDYGMVGQGTKC(+57.02)E	- +						721.306	22.6066	53.92	2	TRUE
NRYDSSESSTY	- +						654.77	15.3211	34.81	2	FALSE
QNFLTDYKPDC(+57.02)TLIRPPR	- +						559.29	41.7467	38.78	4	TRUE
C(+57.02)YNGIC(+57.02)PVM(+15.99)R	+ +	643.278	23.3557	46.74	2	FALSE	643.277	23.0042	48.45	2	TRUE
MGHNLGISHDEKY	- +						750.845	19.8748	56.12	2	TRUE
IYQIANILNEIYR	+ -	541.635	63.4145	62.53	3	TRUE
AARDVNQASEL	- +						587.296	18.5215	29.38	2	TRUE
SC(+57.02)TC(+57.02)GDKPC(+57.02)IMFSK	+ -	845.855	27.2963	83.97	2	TRUE
RSYQFSDC(+57.02)SMNEYR	- +						614.922	27.7953	65.8	3	TRUE
C(+57.02)ANINIIR	+ +	487.265	30.2278	53.25	2	TRUE	487.265	29.6772	43.86	2	TRUE
LTIGMAPMAGMC(+57.02)QSER	+ -	876.899	42.8616	43.82	2	FALSE
DIASPAVC(+57.02)	- +						416.697	23.8872	30.04	2	TRUE
NVAC(+57.02)KYPL	- +						482.749	25.764	27.84	2	TRUE
VNPC(+57.02)YDPVTC(+57.02)QPK	+ +	789.357	25.9315	66.44	2	TRUE	789.357	25.5674	47.81	2	TRUE
TPRDEDKGMVDPGTKC(+57.02)E	- +						645.624	15.2244	40.63	3	TRUE
FQRNGEPC(+57.02)LNNLGY	- +						841.391	35.1984	29.24	2	FALSE
VNLNGDTIGR	+ -	529.783	23.425	44.36	2	FALSE
VKIPC(+57.02)APEDIK	- +						423.9	28.5031	40.54	3	TRUE
LHPWVEC(+57.02)ESGEC(+57.02)C(+57.02)GQC(+57.02)R	+ -	721.952	26.9778	68.46	3	TRUE
VLKFSDE	- +						419.221	23.9705	27.44	2	FALSE
QRNLQGSYY	- +						564.775	20.989	33.76	2	TRUE
DIASPAVC(+57.02)GNKIWE	- +						780.38	40.4276	34.77	2	TRUE
NFTLWDK	+ -	462.234	39.7542	42.6	2	TRUE
GYLGTMC(+57.02)DPQSS	- +						658.267	31.5805	44.21	2	TRUE
AFLGKDVVGVQESC(+57.02)FQYNR	+ -	739.696	40.6445	72.45	3	TRUE
SGELRAQDSYHF	- +						470.553	27.4148	36.05	3	TRUE
GTPKDATDRC(+57.02)C(+57.02)F	- +						714.305	17.9135	48.64	2	TRUE
NKGIVEPGTKC(+57.02)EDGKVC(+57.02)INRK	- +						481.252	17.2111	49.24	5	TRUE
TQGDLINVVSSADKTLD	- +						888.452	46.302	49.76	2	TRUE
C(+57.02)ESGEC(+57.02)C(+57.02)DQC(+57.02)RF	- +						804.268	18.9563	48.78	2	TRUE
FIELVMVVDHSMVTK	+ -	874.458	55.5266	66.39	2	TRUE
TWIHQIVND	- +						563.287	35.707	40.95	2	TRUE
C(+57.02)C(+57.02)FVHDC(+57.02)C(+57.02)YGSM(+15.99)PDC(+57.02)SPK	+ -	765.937	29.2012	47.21	3	FALSE
AESC(+57.02)SGHSADC(+57.02)PIDGF	- +						855.326	28.3106	55.78	2	TRUE
VGIEFWNQR	+ +	574.796	44.255	50.41	2	TRUE	574.796	43.93	38.26	2	TRUE
GMDHDENQC(+57.02)NC(+57.02)GASGC(+57.02)VM	- +						681.235	20.8352	40.43	3	TRUE
IYEILNILNEIYK	+ -	819.46	70.2024	54.64	2	FALSE
WNKKGEGDFY	- +						622.29	23.076	37.86	2	TRUE
TLTNIVPQFIK	- +						637.379	50.2443	36.07	2	TRUE
NFNGNHAC(+57.02)GATL	- +						638.279	22.1686	41.85	2	TRUE
EWAVGLAGK	+ -	465.756	33.6499	42.41	2	FALSE
SPPVC(+57.02)GNGLLER	+ -	649.828	28.7554	64.24	2	TRUE
LPIFVNPVN	- +						506.795	49.8217	31.53	2	TRUE
M(+15.99)VYPDSLC(+57.02)KEE	- +						693.799	25.3894	35.85	2	TRUE
NTC(+57.02)KYDYSEDPNYGMVDE	- +						1100.43	32.38	57.62	2	TRUE
YC(+57.02)TGQSADC(+57.02)PTDHF	- +						829.813	25.3069	58.17	2	TRUE
DDC(+57.02)DMAESC(+57.02)SGHSADC(+57.02)PIDGFHANGQPC(+57.02)SH	+ -	834.305	28.9768	58.68	4	TRUE
TVNEIYLPLNIR	+ -	482.277	51.8161	48.89	3	TRUE
C(+57.02)EFGEC(+57.02)C(+57.02)EQC(+57.02)R	- +						767.762	18.5454	48.01	2	TRUE
ASQLNLTPEQQR	+ -	692.861	24.5254	67.12	2	TRUE
YAMGAITTFTPYQFQDYSK	+ -	1116.52	54.3301	74.23	2	TRUE
AFLGKDVVGVQES	- +						674.858	34.715	47.1	2	TRUE
C(+57.02)DVPEHC(+57.02)TGQSAEC(+57.02)PR	- +						634.922	14.5252	36.82	3	TRUE
TAVIMAHEMGH	+ -	598.782	23.3786	52.17	2	TRUE
C(+57.02)ANINILR	+ +	487.265	30.2278	53.25	2	TRUE	487.265	29.6772	43.86	2	TRUE
YVQLVIVADHSMVTK	+ +	568.311	42.4296	70.71	3	TRUE	851.962	41.9199	49.47	2	TRUE
LVIGGAEC(+57.02)DINEHR	+ -	528.259	27.6576	69.13	3	TRUE
YTPRDEDKGMVDPGTKC(+57.02)E	- +						699.978	18.3938	52.38	3	TRUE
NQC(+57.02)NC(+57.02)GASGC(+57.02)VM	- +						679.241	19.0045	39.56	2	TRUE
TASTILTNF	- +						484.259	46.3148	34.72	2	TRUE
GDKPC(+57.02)IMF	- +						484.223	37.2621	35.15	2	TRUE
FVTMKPVL	- +						467.776	40.786	31.48	2	TRUE
VYFAGEYTANAH	+ -	671.805	30.5978	56.23	2	TRUE
AYMESMC(+57.02)DPK	+ +	616.244	23.2128	59.21	2	TRUE	616.242	22.9891	46.47	2	FALSE
TGMNFDGPTAGL	- +						590.768	43.8379	45.28	2	TRUE
NQC(+57.02)NC(+57.02)GASGC(+57.02)VMSGE	- +						815.788	19.4684	40.82	2	TRUE
NC(+57.02)FGLEK	+ -	434.205	23.0031	42.88	2	TRUE
LRAQDSYHFSDC(+57.02)SKNE	- +						489.967	19.8256	63.09	4	TRUE
ISIGTPAQIFK	- +						587.844	44.9215	34.85	2	TRUE
IANVVFANSGLK	+ -	616.854	37.2773	46.3	2	FALSE
C(+57.02)PIMYHQC(+57.02)	+ -	554.722	20.9269	56.27	2	TRUE
FTKNC(+57.02)FGLEK	- +						622.308	24.3473	40.66	2	TRUE
SAAVVQDHNKINF	- +						721.872	26.8977	51.83	2	TRUE
IC(+57.02)EC(+57.02)DKAAAV	- +						568.758	17.1444	33.91	2	FALSE
C(+57.02)RKENDVKIPC(+57.02)APEDIKC(+57.02)GR	- +						489.841	22.7928	62.26	5	TRUE
SSGDLITVTSSAPTTL	- +						775.401	45.8126	46.81	2	TRUE
DIPITQF	- +						417.224	46.062	27.45	2	TRUE
FWTQGDLINVVS	- +						689.852	56.1732	41.9	2	TRUE
FSDC(+57.02)SM(+15.99)NEYR	+ -	662.749	16.9895	48	2	FALSE
SLGMAFIDGMC(+57.02)K	+ +	665.304	48.3223	52.05	2	TRUE	665.303	48.2033	44.14	2	TRUE
IPC(+57.02)APEDVKC(+57.02)GRLF	- +						554.61	37.0008	32.06	3	FALSE
SSC(+57.02)SYDQY	- +						505.18	20.3861	36.5	2	TRUE
AHGWIDSSIK	+ +	557.287	24.0214	41.23	2	FALSE	557.288	23.5929	29.68	2	FALSE
SVIEFGTMIIEETGR	+ -	561.288	59.0984	63.6	3	TRUE
IRPPRTDIVSPPVC(+57.02)GNE	- +						636.331	30.9785	36.63	3	TRUE
DLHYATVY	- +						491.238	31.1922	29.71	2	TRUE
YC(+57.02)RKENDVKIPC(+57.02)APEDIK	- +						559.527	25.5704	43.94	4	TRUE
FIVVDHSMVTKY	- +						719.873	36.3995	45.3	2	TRUE
LVIVADHSLL	- +						540.327	46.04	32.76	2	TRUE
C(+57.02)YDKLPDC(+57.02)SPKTDR	- +						439.452	18.7434	46.91	4	TRUE
SPYLSDQPTKLF	- +						698.361	43.7378	47.37	2	TRUE
AFPMLKVDF	- +						534.284	55.8933	33.18	2	FALSE
GVLGMGYPK	- +						461.248	32.2026	27.56	2	FALSE
IRTAGTIC(+57.02)RPARDEC(+57.02)DVTE	- +						555.767	19.5698	30.12	4	FALSE
DPC(+57.02)C(+57.02)DAASC(+57.02)K	+ -	592.213	10.9521	63.94	2	FALSE
MQNQC(+57.02)LAHFGPDAVMAQDGC(+57.02)FEWNKK	+ -	771.34	45.8974	53.56	4	FALSE
EFVAQLI	- +						410.234	52.2674	27.68	2	FALSE
TKPNEC(+57.02)KHPYGDEGMVDPGTKC(+57.02)EDGKVC(+57.02)	- +						802.85	19.4612	41.19	4	FALSE
EFVAQLL	- +						410.234	52.2674	27.68	2	FALSE
DFSPIVHAVAATM	- +						679.843	56.446	47.83	2	TRUE
GNDIMLIK	- +						452.25	33.1534	33.8	2	TRUE
THIAPLSLPSNPA	+ -	659.362	38.6645	48.34	2	TRUE
EILNSFGEW	- +						1094.51	55.9414	42.03	1	TRUE
YAMGAITTFTPY	+ +	668.318	53.7763	47.47	2	FALSE	668.317	53.7397	41.58	2	TRUE
GQPC(+57.02)SHNLGYC(+57.02)YNGK	+ -	585.585	19.9753	59.57	3	TRUE
MYHQC(+57.02)YALFGPK	+ -	505.569	34.7367	44.92	3	FALSE
AGC(+57.02)IMSAIISQYR	+ -	735.365	49.6271	58.49	2	TRUE
LVIVADHSLF	- +						557.319	49.4364	30.79	2	TRUE
VAC(+57.02)KYPL	- +						425.728	24.2679	31.82	2	TRUE
DDSSTTFR	+ -	464.704	13.582	43.01	2	FALSE
YLINKMPQC(+57.02)	- +						583.788	29.8996	42.54	2	TRUE
KPDC(+57.02)TLIRPSRTDIVSPPVC(+57.02)GNDILEQGEEC(+57.02)DC(+57.02)GSPEKC(+57.02)QDPC(+57.02)C(+57.02)DAASC(+57.02)K	- +						964.418	38.2096	38.85	6	FALSE
KYTYYPNFLC(+57.02)KGEPEKC(+57.02)	- +						550.008	35.0713	54.01	4	TRUE
DEC(+57.02)DVTEHC(+57.02)TGQSAEC(+57.02)PR	+ +	1075.91	16.4463	80.72	2	TRUE	717.609	16.345	67.67	3	TRUE
ENGEIIC(+57.02)EN	+ -	539.229	21.6819	49.62	2	TRUE
NGIC(+57.02)PTMQNQC(+57.02)LAHF	- +						895.891	40.542	47.11	2	TRUE
EEC(+57.02)DC(+57.02)GSPENC(+57.02)QYPC(+57.02)C(+57.02)DAASC(+57.02)K	- +						899.644	21.0572	33.98	3	FALSE
MVDPGTKC(+57.02)EDGKVC(+57.02)	- +						532.567	16.5435	30.56	3	TRUE
FGPNAAVAQDAC(+57.02)FEENK	+ -	934.416	33.9055	62.95	2	TRUE
KPDC(+57.02)TLIRPSRTDIVSPPVC(+57.02)GNDILEQGEEC(+57.02)DC(+57.02)GSPEK	- +						866.602	39.4813	63.64	5	TRUE
LHSWVEC(+57.02)ESGEC(+57.02)C(+57.02)DQ	+ -	948.351	27.5894	53.4	2	FALSE
WSDGSSVSY	- +						494.206	29.2313	30.46	2	TRUE
FLTNSKPDC(+57.02)ILIR	+ -	788.928	37.0736	59.23	2	TRUE
ISNPPPMY	+ +	459.723	29.9647	46.67	2	TRUE	459.723	29.4668	40.4	2	TRUE
VGEDC(+57.02)DC(+57.02)GSPGY	- +						658.23	20.3361	48.29	2	TRUE
IC(+57.02)NGQIQGIVSW	- +						687.845	50.4649	29.03	2	FALSE
THFC(+57.02)LPSR	+ -	509.25	24.554	45.12	2	FALSE
ALFGPNAAVAQDAC(+57.02)FEENKKGK	- +						592.046	34.703	53.7	4	TRUE
SDEPNC(+57.02)FIAY	- +						608.252	41.6365	36.43	2	TRUE
IVSPPVC(+57.02)GNDLLE	- +						706.857	43.8387	27.36	2	FALSE
KYTYYPNFLC(+57.02)K	+ +	748.865	39.2259	68.26	2	TRUE	499.58	38.6003	46.32	3	TRUE
C(+57.02)KLHLGVEC(+57.02)E	- +						622.79	22.4923	29.34	2	TRUE
QAIGGVIPVFDNIM	- +						737.392	67.6313	37.84	2	TRUE
LYC(+57.02)FDNLPEHKNPC(+57.02)QIF	- +						732.34	47.1018	28.02	3	FALSE
LDYKAWNNE	- +						576.77	29.4668	35.47	2	TRUE
GIRSEC(+57.02)DLPEYC(+57.02)TGQSVDC(+57.02)PIDH	- +						903.383	33.4439	45.48	3	FALSE
PC(+57.02)YDPVTC(+57.02)QPK	+ -	682.802	23.3404	50.58	2	TRUE
GIRSEC(+57.02)DLPEYC(+57.02)TGQSADC(+57.02)PTDVF	- +						1389.08	43.5347	44.41	2	TRUE
SSAREILNSFGEWR	- +						551.277	46.3148	49.69	3	TRUE
NIC(+57.02)KYDYSEDPNYGMVDE	- +						1106.45	35.224	30.37	2	FALSE
C(+57.02)GAAGC(+57.02)IMSAIISQYR	+ -	586.609	56.1087	83.06	3	TRUE
MNSAHPC(+57.02)C(+57.02)DPVTC(+57.02)QPK	+ +	634.596	17.8441	41.71	3	FALSE	634.595	17.7405	47.82	3	TRUE
IILGGSDPSHYTGD	- +						716.343	30.8602	40.85	2	TRUE
C(+57.02)DVPEHC(+57.02)TGQSAEC(+57.02)PRDQ	- +						715.95	14.9758	39.53	3	FALSE
MSPYLSDQPTK	+ -	633.804	24.5532	60	2	TRUE
LSVHEWPVGF	- +						585.8	50.8394	37.14	2	TRUE
RTDIISPPVC(+57.02)GNELL	- +						842.439	47.2137	32.85	2	FALSE
WVLTAVHC(+57.02)Y	- +						574.782	42.4244	36.5	2	FALSE
LHIRVPLVGVE	- +						616.38	44.6385	52.99	2	FALSE
SNIVPMFK	- +						468.254	37.6493	36.29	2	TRUE
HVNFPILSAN	+ -	556.298	42.5142	46.35	2	TRUE
INFKPPLPPKK	- +						426.936	29.0088	40.85	3	TRUE
C(+57.02)PQFFLR	+ -	484.244	37.9328	48.86	2	TRUE
C(+57.02)YNGIC(+57.02)PTMQNQC(+57.02)LAHFGPDA	- +						818.675	43.7736	38.3	3	FALSE
NSLGIDYGYC(+57.02)	- +						581.247	38.4529	36.03	2	TRUE
SGPC(+57.02)C(+57.02)DNC(+57.02)KFL	- +						679.269	28.3955	58.25	2	TRUE
KGMVEPGTKC(+57.02)EDGKVC(+57.02)INR	- +						436.415	18.5117	49.32	5	FALSE
HFDAQTLGLAYTGSM	- +						806.376	46.837	48.25	2	FALSE
RFDEIVGGM(+15.99)DQLPTSMYR	+ -	711.002	48.1576	79.22	3	TRUE
C(+57.02)YGSMPDC(+57.02)SPK	+ -	651.25	20.2481	75.11	2	TRUE
IGATLSDGDYVIDC(+57.02)K	+ -	813.889	36.6067	53.21	2	FALSE
DIASPAVC(+57.02)GNEIWEE	- +						845.375	46.9514	46.8	2	TRUE
KLTPGSQC(+57.02)ADGEC(+57.02)C(+57.02)D	- +						849.33	15.4853	39.34	2	FALSE
C(+57.02)GDDYPF	- +						437.157	36.2713	47.56	2	TRUE
KINLLPDITF	- +						587.348	59.8492	35.75	2	TRUE
SLDRYAMGAITTF	- +						482.575	48.9767	32.89	3	TRUE
RFDEIVGGMDQLPTSMY	- +						653.636	53.5279	48.88	3	TRUE
RINFKPPLPPKKAH	- +						411.503	21.6009	53.22	4	TRUE
DYSEDPNYGMVDE	- +						767.286	34.2159	37.45	2	TRUE
RNYITTHNPPC(+57.02)IL	- +						533.608	34.5109	34.39	3	TRUE
VVAAIMVHEMGHNLGISHDEK	+ -	763.048	36.9464	46.51	3	TRUE
MYHQC(+57.02)YALFGPKAVVGQDVC(+57.02)FEENK	+ -	997.463	28.6455	43.7	3	FALSE
WVLTAVH	- +						413.235	35.816	31.98	2	TRUE
AIGGVIPVFDNIMSEK	- +						845.446	60.1887	39.21	2	FALSE
MAYIMAHE	- +						483.214	28.6572	39.04	2	TRUE
GSQC(+57.02)ADGEC(+57.02)C(+57.02)DQC(+57.02)RF	- +						925.318	20.0475	50.34	2	TRUE
SATLSC(+57.02)EGSYR	+ -	615.774	18.4188	59	2	TRUE
AHDNAHLITAMHFDAQTLGL	+ -	544.77	50.6739	48.38	4	FALSE
SDFWRDC(+57.02)EW	- +						650.755	46.1135	38.51	2	TRUE
VAVTM(+15.99)VHE	- +						451.226	23.3876	31.6	2	FALSE
SC(+57.02)SGHSADC(+57.02)PIDGFH	- +						823.819	23.4202	68.89	2	TRUE
LFC(+57.02)LSSK	+ -	427.725	30.2412	42.84	2	FALSE
NLTPEQQRY	- +						574.787	19.6969	33.72	2	TRUE
HPVEDDHIPF	- +						603.282	31.3787	33.01	2	TRUE
C(+57.02)LPGWSFY	- +						515.229	57.3713	28.88	2	TRUE
NHDNTQLLTGMNFDGPTAGLGYVGTMC(+57.02)HPQFSAAVVQDHNK	+ -	889.411	52.2869	65.32	5	FALSE
VPSHQC(+57.02)SPLY	- +						594.278	23.0972	33.56	2	TRUE
ASGC(+57.02)VMSGELR	+ -	583.766	23.063	50.96	2	TRUE
RFPC(+57.02)AAQDVK	- +						596.3	18.7402	27.9	2	FALSE
TMLDGLNDYC(+57.02)TGVTSDC(+57.02)PR	+ -	725.642	40.897	75.61	3	TRUE
INKM(+15.99)PQC(+57.02)IL	- +						566.795	27.9161	30.05	2	TRUE
SNGDKINLFPAANVTL	- +						837.446	53.9002	41.37	2	TRUE
HC(+57.02)VDVTR	- +						443.714	10.9263	27.29	2	FALSE
C(+57.02)YNGKC(+57.02)PLTLY	- +						694.82	36.6967	41.55	2	TRUE
C(+57.02)ILNEPLR	+ +	507.773	31.5033	47.43	2	TRUE	507.774	30.9278	29.73	2	TRUE
VAITLAHELGHNLGISHDVPSC(+57.02)TC(+57.02)QTK	+ -	740.369	39.0713	88.79	4	TRUE
MVYPDSLC(+57.02)KEE	- +						685.801	30.4503	29.64	2	TRUE
KSFGDYISC(+57.02)LPC(+57.02)YR	- +						442.206	43.9553	56.93	4	TRUE
NAQLLTAVH	- +						483.772	25.1577	32.36	2	TRUE
C(+57.02)PIMYHQC(+57.02)Y	+ +	636.253	27.8845	58.37	2	TRUE	636.253	27.3075	50.57	2	TRUE
RNYITTHNPPC(+57.02)ILNQ	- +						920.96	31.1645	36.18	2	FALSE
NIHVPLVGLE	- +						545.816	48.5705	28.8	2	TRUE
LNGDTIGRAY	- +						540.278	24.0163	35.74	2	TRUE
VGVIQDYC(+57.02)K	+ -	541.271	24.8004	54.46	2	TRUE
ENDVKIPC(+57.02)APEDIKC(+57.02)GR	- +						667.654	28.0234	55.28	3	TRUE
C(+57.02)SYKSFGDYISC(+57.02)LPC(+57.02)YR	- +						725.98	47.3872	54.36	3	TRUE
HDNAQLFTA	+ -	508.744	28.2064	47.56	2	TRUE
YC(+57.02)RKENDVKIPC(+57.02)APEDIKC(+57.02)GR	- +						652.813	23.8229	54.94	4	TRUE
HVDLKGVSIE	- +						548.803	28.2275	41.44	2	TRUE
IGHNLGMYHDENQC(+57.02)DC(+57.02)GANSC(+57.02)IMSPF	- +						1009.74	43.3368	40.26	3	TRUE
LAHFGPDAVMAQDGC(+57.02)FEWNK	+ -	765.009	47.0821	65.98	3	FALSE
TSNPKDIVVVG	- +						564.817	27.4578	33	2	FALSE
FSPIVHAVAATM	- +						622.329	44.0701	40.91	2	TRUE
SAGQLYQEALGK	+ +	632.829	32.2754	62.79	2	TRUE	632.83	31.4936	43.96	2	TRUE
TDIVSPPVC(+57.02)GNDILE	- +						814.895	46.312	40.76	2	TRUE
INLFPAANVTL	- +						586.837	61.0614	27.49	2	FALSE
NNQYMILDTK	- +						620.303	32.8999	44.32	2	TRUE
STGVFQDSSE	- +						528.728	22.6644	40.63	2	TRUE
YTHLLTAIVF	- +						589.334	56.4276	29.93	2	FALSE
DKTLDSFGEWR	- +						677.328	36.8987	32.48	2	FALSE
QYYIEFDR	+ -	567.267	37.2506	54.78	2	TRUE
HVPLVGIEF	- +						505.787	51.2123	30.45	2	TRUE
NPC(+57.02)YDPVTC(+57.02)QPK	+ +	739.823	23.7136	54.8	2	TRUE	739.823	23.2034	48.3	2	TRUE
KFWEDDG	+ +	448.692	25.8196	42.84	2	TRUE	448.693	25.2225	32.35	2	TRUE
C(+57.02)TGQSAEC(+57.02)PLDVF	- +						742.312	48.8074	45.55	2	TRUE
ITEDHSTDHLWVAATMAHE	- +						721.998	36.9655	46.03	3	TRUE
DLHYATVYWLEAEK	+ -	579.954	48.7855	70.68	3	TRUE
IYC(+57.02)LDNSFKK	+ +	644.323	29.1865	54.21	2	TRUE	429.885	28.5457	43.07	3	TRUE
VLSENVFSVYYSR	+ -	521.6	47.493	62	3	TRUE
NPC(+57.02)YDPVTC(+57.02)QPR	- +						753.826	24.0756	31.71	2	FALSE
SYSDENKGIVEPGTKC(+57.02)EDGK	- +						554.006	17.8043	44.58	4	TRUE
YMVYPDSLC(+57.02)KEE	- +						511.891	35.3735	44.62	3	TRUE
THIAPLSLPSNPASVGSEC(+57.02)R	+ -	698.352	38.0981	90.29	3	TRUE
IWSSGDLITVT	- +						596.316	49.669	36.92	2	TRUE
EGYWHVDLKGVSIENK	- +						625.321	41.1141	42.14	3	TRUE
METIGATLSDGDYVIDC(+57.02)K	- +						994.452	44.6715	35.95	2	TRUE
IHVPLVGLEF	- +						562.329	59.6901	37.82	2	TRUE
SDRPSYQFSDC(+57.02)SKNE	- +						607.254	20.3646	55.13	3	TRUE
YC(+57.02)TGQSAEC(+57.02)PIDR	- +						778.826	19.513	55.87	2	TRUE
GKVC(+57.02)SNGY	- +						442.7	11.7004	30.48	2	TRUE
FDFVTMKPVL	+ +	598.823	55.8169	48.06	2	FALSE	598.823	55.6555	36.94	2	FALSE
RTAVIMAHEM	- +						579.791	23.3496	40.48	2	TRUE
DHSTDHLW	- +						505.719	26.6332	45.77	2	TRUE
C(+57.02)DC(+57.02)GSPENC(+57.02)RDPC(+57.02)C(+57.02)DAASC(+57.02)	- +						764.249	16.9577	37.43	3	TRUE
SSGDLIAVTSSAPT	- +						653.329	35.5103	37.04	2	TRUE
C(+57.02)NPSVIQKW	- +						566.284	43.8147	42.44	2	TRUE
GNDIMLIKL	- +						508.794	50.8499	29.11	2	FALSE
VEQILGMAHIA	- +						591.322	43.0478	34.01	2	FALSE
NDVKIPC(+57.02)APEDIK	- +						500.257	29.4457	43.11	3	TRUE
DALITSNIVPM	- +						587.312	52.6836	38.33	2	TRUE
HYYQNFLTDYKPDC(+57.02)TLIRPPR	+ +	675.088	43.1416	69.2	4	TRUE	675.085	42.7703	47.66	4	TRUE
ITTFTPYQFQDYSK	+ -	869.92	44.1685	61.96	2	FALSE
C(+57.02)AASPC(+57.02)IM	+ +	455.185	28.1885	51.46	2	TRUE	455.185	27.9373	34.47	2	TRUE
DKDIMLIKL	- +						544.823	45.7656	29.03	2	FALSE
KENDVKIPC(+57.02)APEDVKC(+57.02)GR	- +						423.813	22.7338	61.31	5	TRUE
YC(+57.02)TGQSADC(+57.02)PTDVF	- +						810.818	37.7123	43.81	2	TRUE
KIPC(+57.02)APEDVK	+ +	578.805	19.3801	41.89	2	FALSE	578.805	19.075	31.07	2	TRUE
YQNFLTDYKPDC(+57.02)TLIRPPRTDIVSPPVC(+57.02)GNE	- +						917.197	50.1358	30.62	4	FALSE
DNLIGYGY	- +						457.715	40.6361	31.98	2	FALSE
C(+57.02)GASGC(+57.02)VM(+15.99)SGELR	+ -	700.291	17.7577	60.64	2	FALSE
YGDEGMVDPGTK	+ -	634.776	21.7735	69.62	2	TRUE
MKNPAWW	- +						466.726	41.4622	34.39	2	TRUE
FDRPTIGR	- +						481.264	20.1865	27.77	2	FALSE
TLGMLMEGLK	+ -	546.794	46.565	53.97	2	TRUE
C(+57.02)DLPEYC(+57.02)TGQSAEC(+57.02)PIDR	- +						724.298	31.9905	64.61	3	TRUE
DIVSPPVC(+57.02)GNEILE	- +						771.378	48.0228	28.73	2	FALSE
SVGINQDHSTVH	- +						431.878	14.0398	39.61	3	TRUE
WKWSDGAKL	- +						545.786	36.3359	28.69	2	FALSE
GYLGTMC(+57.02)DPQ	- +						571.236	32.0763	41.01	2	TRUE
FDSLGMAFIDGMC(+57.02)K	- +						796.35	56.1689	51.77	2	TRUE
EPLGTDIVSPAVC(+57.02)GNELLEVGEEC(+57.02)DC(+57.02)GSPANC(+57.02)R	+ -	1202.19	41.1378	54.49	3	TRUE
DDC(+57.02)DMAESC(+57.02)SGHSADC(+57.02)PIDGFHANGQPC(+57.02)	+ +	1037.37	31.878	47.32	3	FALSE	1037.37	31.687	37.11	3	FALSE
LIIVVDHSM	- +						513.787	39.1764	31.61	2	FALSE
C(+57.02)ANIEIIDYSVC(+57.02)R	+ -	806.875	41.9848	55.31	2	TRUE
WSNGAQLDYKGW	- +						712.833	41.5727	37.24	2	TRUE
ISLPSNPPRL	- +						547.321	39.3386	32.62	2	TRUE
QIVNILNQIYR	- +						687.398	51.5456	38.78	2	TRUE
TNVFDYSDW	- +						573.741	54.5806	35.87	2	TRUE
C(+57.02)KKDFSYSDENKGIVEPGTKC(+57.02)E	- +						648.548	21.8967	65.15	4	TRUE
AAVAQDAC(+57.02)FE	- +						541.234	26.0473	35.26	2	FALSE
NAQLLTAVHL	- +						540.314	43.1415	41.01	2	TRUE
LEDVALVVPAK	+ +	577.344	36.9515	70.38	2	TRUE	577.345	36.4861	49.65	2	TRUE
SKESVPPPKEFSSC(+57.02)SYDQYNKY	- +						660.803	29.8996	49.3	4	TRUE
TAARDVNQASEL	- +						637.819	19.739	39.35	2	TRUE
C(+57.02)GSPENC(+57.02)RDPC(+57.02)C(+57.02)DAASC(+57.02)K	- +						715.261	12.954	41.37	3	FALSE
ATLSC(+57.02)EGSYR	+ -	572.258	17.5963	58.35	2	TRUE
SDGAKLDYKAW	- +						627.311	30.8437	42.65	2	TRUE
VKIPC(+57.02)APEDVK	- +						419.229	25.4101	45.56	3	TRUE
LGYC(+57.02)YNGK	+ -	487.723	20.2634	51.23	2	TRUE
KTWEDAEKF	- +						577.28	26.7423	36.61	2	TRUE
VEVGEDC(+57.02)DC(+57.02)GSPGY	- +						772.285	26.1691	43.05	2	TRUE
IRPPRTDIVSPPVC(+57.02)GNDLLEKGEEC(+57.02)DC(+57.02)GSPENC(+57.02)QNPC(+57.02)C(+57.02)DAASC(+57.02)KL	- +						1035.86	39.6048	44.07	5	FALSE
HKNPC(+57.02)QIF	- +						522.259	22.8776	28.3	2	TRUE
LINKM(+15.99)PQC(+57.02)IL	- +						623.337	32.9851	34.77	2	TRUE
VGEDC(+57.02)DC(+57.02)GSPGYC(+57.02)R	- +						816.296	16.4035	56.28	2	TRUE
MMQNQC(+57.02)HALF	- +						640.273	33.9749	50.46	2	TRUE
C(+57.02)ADIVFSDLSSIHQLPKNDIQKF	- +						669.593	50.4869	48.86	4	TRUE
DYSPVDHVVAVI	- +						657.341	48.962	28.3	2	FALSE
KTSNPKDIVVVGAGMSGL	- +						886.98	40.4992	39.8	2	TRUE
KIHDYTHLLTAIVF	- +						557.647	55.1828	39.47	3	FALSE
HVRPGGGFVPNFQLFQK	+ -	643.347	46.3224	53.58	3	TRUE
HC(+57.02)TGTLIGKQW	- +						650.826	28.9733	49.83	2	TRUE
KIPC(+57.02)APKDEKC(+57.02)GRLY	- +						459.488	20.0398	45.69	4	TRUE
LVAIAMAHEL	- +						534.3	45.7905	32.2	2	TRUE
VADIPITQF	- +						502.276	49.8725	33.57	2	TRUE
DHSTDHLWVAATM(+15.99)AHE	- +						612.937	30.4156	35.26	3	FALSE
GMVDPGTKC(+57.02)EDGKVC(+57.02)	- +						826.855	18.1031	55.18	2	TRUE
WIHQIVNDM	- +						578.284	38.3953	40.72	2	TRUE
C(+57.02)TGQSAEC(+57.02)PADQF	- +						735.783	27.3507	48.52	2	FALSE
QNFLTDYKPD	- +						620.796	35.0918	35.54	2	TRUE
ITLTYAQGYIK	+ +	424.239	39.7403	59.87	3	TRUE	635.856	39.5115	35.81	2	TRUE
VESMKHDDIFAYEK	- +						571.27	28.2895	40.4	3	TRUE
YC(+57.02)QNPC(+57.02)C(+57.02)DAATC(+57.02)K	+ +	824.303	15.0204	69.56	2	TRUE	824.303	15.0047	58.59	2	TRUE
VHSC(+57.02)C(+57.02)YDKLPDC(+57.02)SPK	- +						622.603	20.0375	62.13	3	TRUE
AIGGVIPVFD	- +						494.279	55.6335	31.41	2	FALSE
IHVALVGLE	- +						475.788	42.8789	30.92	2	TRUE
VC(+57.02)SNGYC(+57.02)VDLNVAY	+ -	817.353	45.3396	57.48	2	FALSE
LFC(+57.02)KHDIYEC(+57.02)R	- +						770.855	21.7724	46.21	2	TRUE
MENDVRIPC(+57.02)APEDIK	- +						596.288	33.8236	35.65	3	TRUE
C(+57.02)LPGWSFYE	- +						579.75	55.0478	32.45	2	TRUE
LGTMC(+57.02)DPQSSVAITE	- +						804.865	36.161	42.82	2	TRUE
YC(+57.02)TGQSLDC(+57.02)PIDHFHR	- +						502.221	29.6163	55.89	4	TRUE
YGC(+57.02)FC(+57.02)GGGEKGTPK	- +						506.555	17.3639	53.26	3	TRUE
QYFFETK	+ -	481.735	33.4036	45.74	2	FALSE
LNTVNEIYLPLNIR	+ -	836.472	55.1294	52.79	2	TRUE
NKIALC(+57.02)HDGC(+57.02)TATIDTGTSF	- +						728.001	34.6394	34.47	3	TRUE
LGHNLGMDHDDDQC(+57.02)NC(+57.02)GATGC(+57.02)VM	- +						1288.99	26.7075	38.79	2	TRUE
C(+57.02)C(+57.02)FVHDC(+57.02)C(+57.02)YGSMPDC(+57.02)SPK	+ -	1140.41	29.1681	66.53	2	TRUE
TNDIVLPEEVEWIK	+ -	842.942	54.4716	46.45	2	FALSE
GLFC(+57.02)ETKPNGC(+57.02)KHPYGDEGM(+15.99)VDPGTK	+ -	582.861	27.3981	41.67	5	FALSE
DKDIMLIK	- +						488.281	27.98	31.44	2	TRUE
M(+15.99)QNQC(+57.02)HALF	- +						582.749	27.2004	39.12	2	TRUE
HGQGTGELLQVSGIK	+ -	508.61	32.8904	83.12	3	TRUE
C(+57.02)VNVNTAY	- +						470.713	24.2257	33.77	2	TRUE
C(+57.02)TGQSAEC(+57.02)PRNEF	- +						778.316	20.8565	43.78	2	TRUE
IGHNLGMYHDENQC(+57.02)DC(+57.02)GAN	- +						735.622	21.561	58.12	3	TRUE
NGIC(+57.02)PTMQNQ	- +						581.751	22.5645	39.1	2	TRUE
GMSGLSAAYVLAGAGHK	+ -	530.608	41.1333	62.96	3	TRUE
ENGEIIC(+57.02)ESGTSC(+57.02)EK	+ -	571.574	20.5283	81.16	3	TRUE
NGIC(+57.02)PVMR	+ +	473.733	23.4464	45.21	2	FALSE	473.733	23.0064	30.88	2	TRUE
SILDMLLEATSPK	+ -	709.384	69.3101	47.8	2	FALSE
METIGATLSDGDYVIDC(+57.02)KK	- +						706	40.4707	34.73	3	FALSE
C(+57.02)RPARDDC(+57.02)DMAESC(+57.02)SGHSADC(+57.02)PIDGF	- +						996.046	30.3876	56.05	3	TRUE
DGPTAGLGYVGTM	- +						619.789	43.8903	30.23	2	FALSE
TC(+57.02)DC(+57.02)PRNPYKGEHDP	- +						615.926	14.1636	35.48	3	TRUE
IC(+57.02)EC(+57.02)DKAVAVC(+57.02)	- +						662.787	20.4282	38.91	2	TRUE
VFSSC(+57.02)SYDDYRM(+15.99)Y	- +						854.833	33.4865	51.32	2	TRUE
SPFPFYTSYGC(+57.02)Y	+ -	744.81	56.5408	42.41	2	FALSE
SVGIVQDYK	- +						504.771	24.6042	29.21	2	TRUE
LVIVADHSLLGR	+ +	646.888	38.5377	59.88	2	TRUE	431.594	38.2251	42.48	3	TRUE
HDGNQC(+57.02)NC(+57.02)GAAGC(+57.02)IMSAIISQYR	+ -	861.702	53.9955	61.08	3	FALSE
C(+57.02)KLHPWVEC(+57.02)E	- +						453.206	26.3922	38.27	3	FALSE
KAHDNAHLITAMHFDAQTL	- +						534.268	38.2355	50.42	4	TRUE
FWEDDGIQGGKSTTDLPSRF	- +						752.69	43.1582	37.28	3	TRUE
KC(+57.02)VDVTTAY	+ -	528.755	22.2226	41.57	2	FALSE
TQGFWLVHSTPR	+ -	476.918	37.6535	62.63	3	TRUE
RLFC(+57.02)EIVPNIC(+57.02)R	+ -	526.275	42.0069	50.6	3	FALSE
SSC(+57.02)SYDDY	- +						498.666	21.2481	38.25	2	TRUE
C(+57.02)QNPC(+57.02)C(+57.02)DAASC(+57.02)KL	- +						792.306	21.1569	48.08	2	TRUE
NC(+57.02)QNPC(+57.02)C(+57.02)DAASC(+57.02)KL	- +						849.326	21.2797	43.43	2	TRUE
LLEREEEC(+57.02)DC(+57.02)GSPE	- +						574.903	19.8936	42.84	3	TRUE
DC(+57.02)ESGPC(+57.02)C(+57.02)DNC(+57.02)KFLKE	- +						1009.89	24.7989	52.76	2	TRUE
FDEIVGGMDQLPTSMYR	+ +	653.637	50.5104	66.62	3	TRUE	979.951	50.3992	48.99	2	TRUE
NAQLITAVHL	- +						540.314	43.1415	41.01	2	TRUE
SADC(+57.02)PIDGFHANGQPC(+57.02)SHNLGY	- +						806.338	34.5535	36.27	3	FALSE
SC(+57.02)IMSPFISNPPPK	+ -	787.888	41.9751	62.59	2	TRUE
LTDYKPDC(+57.02)TLIRPPRTDIVSPPVC(+57.02)GNE	- +						779.14	40.9157	29.36	4	FALSE
GLTIGM(+15.99)APM(+15.99)AGM	- +						591.272	37.2623	33.91	2	FALSE
VAVTMVHEM	- +						508.748	30.559	37.01	2	FALSE
ADLC(+57.02)TGQSAEC(+57.02)PADQFQR	+ +	685.295	28.5114	71.92	3	TRUE	685.294	28.1372	61.22	3	TRUE
GYLGTMC(+57.02)DPQSSVA	- +						743.32	36.9007	49.56	2	TRUE
YQNFLTDYKPD	- +						702.327	39.7571	42.74	2	TRUE
LDC(+57.02)PIDHFHR	+ -	437.209	24.8147	45.81	3	FALSE
AGEYTANAHGWIDSTIK	- +						917.44	35.2212	59.01	2	TRUE
IWSNGDLITVTSSAR	- +						810.422	42.1194	51.41	2	TRUE
AITEDHSTDHLWVAATMAHE	- +						559.509	38.0489	52.29	4	TRUE
GMLHDTKF	- +						474.733	23.1888	40.14	2	FALSE
VEVGEDC(+57.02)DC(+57.02)GSPGYC(+57.02)R	+ +	620.571	21.6175	62.69	3	TRUE	930.353	21.3494	55.21	2	TRUE
GEGDFYC(+57.02)R	+ -	502.202	20.1205	54.02	2	TRUE
VHEMGHNLGISHDEK	+ -	568.269	16.3578	61.78	3	TRUE
MGHNLGIFHDVHQC(+57.02)	- +						832.874	28.78	64.16	2	TRUE
LGMNHDGNQC(+57.02)NC(+57.02)GAAGC(+57.02)IMSAIISQYR	+ -	1000.1	55.459	68	3	FALSE
HRDGKPC(+57.02)LSNY	- +						673.816	15.5478	39.96	2	TRUE
GYWHVDLKGVSIENK	- +						436.981	40.0967	55.26	4	TRUE
DC(+57.02)SRTNNVAC(+57.02)KYPL	- +						849.387	25.8192	47.22	2	TRUE
ADDKNPLEEC(+57.02)	+ +	595.752	20.3476	43.63	2	FALSE	595.753	20.1681	37.39	2	TRUE
YITTHNPPC(+57.02)ILNQA	- +						821.405	34.319	44.83	2	TRUE
SPVDHVVAVIIAHEM	- +						539.619	58.2618	27.21	3	FALSE
INFKPPLPPKKAH	- +						496.3	24.4235	53.5	3	TRUE
KNKYMVYPDSLC(+57.02)KEE	- +						476.729	28.3285	43.01	4	TRUE
MWQNDLHPIMIER	+ -	561.61	42.7261	63.85	3	TRUE
IPC(+57.02)APEDIKC(+57.02)GR	+ +	472.564	22.2663	52.96	3	FALSE	708.341	22.0195	43.43	2	TRUE
FQSHTPYGYR	+ -	419.2	19.4828	44.48	3	FALSE
DIVVVGAGM	+ +	430.73	41.4155	43.63	2	TRUE	430.731	41.3966	38.16	2	TRUE
LVAVTMAHE	- +						485.755	26.7206	29.21	2	TRUE
YM(+15.99)VYPDSLC(+57.02)KEESEK	+ -	631.947	27.902	52.86	3	FALSE
AVNLNGDTIGRA	- +						600.82	26.3771	33.82	2	FALSE
C(+57.02)ADIVFSDLSSIH	- +						488.566	48.5839	53.11	3	TRUE
LLEKGEEC(+57.02)DC(+57.02)GSPANC(+57.02)	- +						919.87	18.4795	48.08	2	TRUE
NHC(+57.02)NC(+57.02)GPNSC(+57.02)IM	- +						732.267	20.5783	47.63	2	TRUE
AC(+57.02)IMSPYLSDQPTKLF	- +						935.956	54.1693	53.62	2	TRUE
TDIISPPVC(+57.02)GNELLE	- +						828.91	50.5875	27.87	2	TRUE
FFIVVDHSM(+15.99)VTK	+ -	719.871	36.2516	53.89	2	TRUE
YPNFLC(+57.02)K	- +						471.231	34.044	33.85	2	TRUE
KKTSNPKDIVVVGAG	- +						756.94	20.4226	28.78	2	FALSE
FSVGVVEDYSPIER	+ +	532.934	45.5901	70.6	3	TRUE	798.899	45.3797	44.68	2	TRUE
SVGVIQDY	- +						440.724	33.4437	27.72	2	FALSE
M(+15.99)GHSLGMLHDTK	- +						448.213	17.7023	46.82	3	TRUE
AEATLNSFGEWR	+ +	690.829	41.0323	55.04	2	FALSE	690.83	40.8028	44.21	2	TRUE
MLNKYDTY	- +						524.244	24.3415	35.75	2	TRUE
DHSTDHLWVAATMA	- +						518.905	40.9646	53.63	3	TRUE
AHFGPDAVMAQDGC(+57.02)F	- +						811.84	42.3344	50.86	2	TRUE
FGDYISC(+57.02)LPC(+57.02)YR	- +						775.841	44.5044	44.09	2	TRUE
VAGGAEC(+57.02)DKNEHPFLVALHTAR	+ -	798.066	31.6153	71.52	3	TRUE
HALFGPNAAVAQDAC(+57.02)FEENKK	+ -	773.039	33.6936	81.48	3	TRUE
IRPPRTDIVSPPVC(+57.02)GNDLLEKGEEC(+57.02)DC(+57.02)GSPENC(+57.02)QNPC(+57.02)C(+57.02)DAASC(+57.02)K	- +						1013.24	36.7879	46.65	5	TRUE
NLGMTHDEQFC(+57.02)TC(+57.02)GAK	+ -	623.595	24.9182	44.14	3	FALSE
C(+57.02)IVDPPLRK	- +						549.31	23.6647	32.37	2	TRUE
TLDSFGEWRK	+ -	413.544	32.2777	49.3	3	FALSE
ALFGPNAAVAQDAC(+57.02)FEE	- +						905.406	48.4719	32.59	2	FALSE
DVDFDSESPR	+ -	583.751	23.4718	51.05	2	TRUE
SYGC(+57.02)FC(+57.02)GGGEK	+ -	611.235	19.7132	63.41	2	TRUE
YANLGPMRLPE	- +						630.823	41.3748	47.07	2	TRUE
LFPAAEC(+57.02)ADGPC(+57.02)C(+57.02)	- +						734.286	33.7853	42.99	2	FALSE
C(+57.02)DLPEYC(+57.02)TGQSADC(+57.02)PTDVF	- +						1117.94	46.4984	32.66	2	FALSE
MPQC(+57.02)ILIKPS	+ +	593.819	34.9308	53.33	2	TRUE	593.82	34.7241	44.49	2	FALSE
AVVGQDVC(+57.02)FEE	- +						626.779	35.4869	37.79	2	TRUE
GLAYTGSMC(+57.02)HPK	+ +	661.304	21.2628	65.93	2	TRUE	441.206	20.8783	50.61	3	TRUE
LYC(+57.02)FDNLPEHKNPC(+57.02)QIFYTPR	+ -	678.823	44.403	66.6	4	TRUE
KSVGINQDHSTVHLLVAVTM	- +						538.041	43.7955	40.21	4	FALSE
QDFLTIYHPD	- +						624.799	43.6861	33.42	2	TRUE
TNFRDTQYY	- +						604.271	26.4552	28.12	2	FALSE
NPC(+57.02)QIFYTPR	+ +	648.313	35.2001	74.3	2	TRUE	648.312	34.0395	43.31	2	TRUE
LGLHNFSPPNKE	- +						676.851	27.9887	44.75	2	TRUE
SGC(+57.02)VMSGELR	+ -	548.25	22.6242	55.19	2	TRUE
SEC(+57.02)DLPEYC(+57.02)TGQSLDC(+57.02)PIDHF	- +						848.342	47.4036	54.1	3	TRUE
GYLTASHM	- +						440.205	24.8813	35.07	2	TRUE
EILNSFGEWR	+ +	625.812	46.9753	54.71	2	TRUE	625.811	45.3584	37.22	2	TRUE
GHNLGISHDVPSC(+57.02)T	- +						747.344	22.8174	50.83	2	TRUE
INKPLRTDIISPPVC(+57.02)GNELLEREEEC(+57.02)DC(+57.02)GSPENC(+57.02)RDPC(+57.02)C(+57.02)DAASC(+57.02)K	- +						887.723	39.1274	70.54	6	TRUE
VDFDSESPRKPE	- +						469.223	19.8446	33.52	3	FALSE
FC(+57.02)EIVKNTC(+57.02)KY	- +						731.346	24.775	47.07	2	TRUE
SEKVLSENVF	- +						576.3	36.0241	30.87	2	FALSE
C(+57.02)SGTLIHEEW	- +						616.273	36.2909	41.98	2	TRUE
SEC(+57.02)DLPEYC(+57.02)TGQSAEC(+57.02)PK	+ -	1065.92	27.1642	89.19	2	TRUE
QGDLINVVSSADK	+ -	673.349	35.985	59.78	2	TRUE
TLNSFGEWR	+ -	555.272	36.9451	46.45	2	FALSE
GSQGDIALVK	- +						494.277	23.4075	34.16	2	TRUE
VLPGYENIYFAH	+ -	711.857	45.155	42.22	2	FALSE
AVAQDAC(+57.02)FEENK	+ -	691.304	19.8121	43.95	2	FALSE
LHPWVEC(+57.02)ETGEC(+57.02)C(+57.02)DQC(+57.02)R	+ +	1118.44	27.9649	97.24	2	TRUE	745.959	27.4575	63.46	3	TRUE
LLEKGEEC(+57.02)DC(+57.02)GSPE	- +						811.837	18.0558	38.55	2	TRUE
SYQFSDC(+57.02)SMNE	- +						684.247	30.9291	41.38	2	TRUE
KAHDNAHLITAMHFDAQTLGLAY	- +						635.319	48.1918	38.06	4	FALSE
DYSPVDHVVAVIIAHEM	- +						632.316	67.1896	42.66	3	FALSE
NIYMSSVPMKW	- +						678.328	49.5506	35.58	2	FALSE
TDIVSPPVC(+57.02)GNDLLEKGEEC(+57.02)DC(+57.02)GSPENC(+57.02)QNPC(+57.02)C(+57.02)DAASC(+57.02)KL	- +						1139.72	42.205	37.36	4	FALSE
YTYYPNFL	+ +	540.756	55.2585	43.87	2	TRUE	540.755	55.0985	34.25	2	TRUE
QC(+57.02)YALFGPK	+ -	542.268	35.2463	46.02	2	TRUE
LLEKGEEC(+57.02)DC(+57.02)GSPANC(+57.02)RYPC(+57.02)C(+57.02)DAASC(+57.02)K	- +						802.573	22.1769	52.59	4	TRUE
VLMGNIDLSKL	- +						601.844	52.2674	29.79	2	FALSE
IGHNLGMYHDE	- +						643.284	21.3494	54.72	2	TRUE
QILGM(+15.99)AHIATM	- +						601.306	35.4235	27.91	2	FALSE
C(+57.02)YNGIC(+57.02)PTMQ	- +						622.25	30.2537	29.02	2	TRUE
VIVADHAM	- +						428.223	22.7994	30.7	2	FALSE
NNELNC(+57.02)FVSK	+ +	612.786	29.2764	50.23	2	TRUE	612.786	28.8712	38.99	2	TRUE
DSFGEWR	- +						448.698	30.8575	30.65	2	TRUE
C(+57.02)TGQSADC(+57.02)PTDVFHR	+ +	584.246	25.0102	67.31	3	FALSE	584.248	24.6108	52.89	3	FALSE
RAYGDKGMVDPGTKC(+57.02)EDGK	- +						521.744	14.1372	57.83	4	TRUE
FGTMIIEE	- +						470.228	43.0107	29.77	2	TRUE
VGGMDQLPTSM	- +						568.259	40.0162	36.39	2	TRUE
QAIGGVIPVFDN	+ +	615.33	53.4367	52.34	2	FALSE	615.328	53.3731	37.42	2	TRUE
AVPGSWPWQVSLQDK	- +						849.435	52.6471	36.21	2	TRUE
MYAHFDGVLGM	- +						620.778	48.9071	28.26	2	FALSE
MGHNLGMYHDGNQC(+57.02)D	- +						583.556	20.2079	36.99	3	TRUE
TWEEAEKF	- +						520.24	31.9008	34.06	2	TRUE
C(+57.02)ILDPPLRK	+ +	556.318	28.3924	45.29	2	TRUE	556.318	27.7233	28.4	2	TRUE
DNAHLITAMHF	- +						423.874	42.3125	46.44	3	TRUE
SC(+57.02)IMYPFISDPPPMY	+ +	909.4	63.6776	42.28	2	FALSE	909.4	63.6911	32.64	2	TRUE
IRTAGTIC(+57.02)RPARDEC(+57.02)DVTEHC(+57.02)TGQSAEC(+57.02)PRNE	- +						750.134	19.253	41.86	5	FALSE
GMVDPGTKC(+57.02)EDGKVC(+57.02)SNGK	- +						510.48	15.0143	37.97	4	TRUE
YHFSDC(+57.02)SKNEY	- +						725.289	21.3467	47.33	2	TRUE
VYFAGEYTANAHGWIDSTIK	+ +	748.363	47.0558	75.08	3	TRUE	748.364	46.7717	57.61	3	FALSE
TIYKPDC(+57.02)TLIRPSR	- +						430.735	26.5065	32.12	4	TRUE
TANAHGWIDSTIKSGL	- +						557.621	40.2305	43.58	3	TRUE
NIHVPLVGLEFW	- +						712.389	68.025	41.19	2	FALSE
VHQC(+57.02)NC(+57.02)GANSC(+57.02)IM	- +						775.798	19.6617	53.71	2	TRUE
IIDYSVC(+57.02)R	- +						513.258	24.9842	34.56	2	TRUE
RINFKPPLPPKK	- +						478.97	24.0346	43.49	3	TRUE
VVAAIMAHEMGH	+ -	422.543	29.9165	59.88	3	TRUE
TLDSFGEWR	+ +	555.764	40.4376	59.26	2	TRUE	555.764	39.1449	37.66	2	TRUE
SLPSNPPSVGSH	- +						589.794	21.8402	41.41	2	FALSE
LITAVHLDNLIGY	- +						721.406	54.2665	41.3	2	FALSE
LITAMHFD	- +						474.236	37.7775	30.41	2	FALSE
DFSPIVHAVAATMA	- +						715.361	57.6965	39.49	2	TRUE
RFPC(+57.02)AAQDVKC(+57.02)GR	- +						522.253	17.7528	51.58	3	TRUE
ADIPIIQF	- +						458.761	58.5297	28.68	2	FALSE
NQC(+57.02)ISLFGSR	+ +	591.289	36.3374	61.67	2	TRUE	591.29	31.593	39.11	2	TRUE
C(+57.02)TGQSVDC(+57.02)PIDHF	- +						768.314	33.6734	49.63	2	TRUE
NWDSLMPNINKLK	- +						524.945	47.9099	43.92	3	TRUE
AGFIDDAFALAR	+ -	633.827	54.2202	49.72	2	FALSE
LVIVVDNVMYR	+ -	660.871	46.2476	52.95	2	FALSE
ETGKSPFPSYTSY	- +						732.337	36.4164	42.09	2	FALSE
SEC(+57.02)DLPEYC(+57.02)TGQSVDC(+57.02)PIDHFHR	+ +	706.295	36.1841	86.52	4	TRUE	706.295	35.6018	63.07	4	TRUE
GC(+57.02)IMSAIISQYR	+ -	699.844	48.557	58.76	2	TRUE
GLRSEC(+57.02)DLPEY	- +						669.802	29.9328	30.86	2	FALSE
MDSFGEWR	+ -	514.218	35.8048	48.56	2	TRUE
READYEEFLE	- +						650.788	39.4007	31.39	2	TRUE
DC(+57.02)LPDWSPYQGHC(+57.02)Y	- +						899.354	43.7077	32.78	2	TRUE
DGKPC(+57.02)LSNY	- +						527.237	21.9471	30.08	2	FALSE
LTAVLPFGGTF	- +						561.814	63.4795	33.05	2	TRUE
HNLGM(+15.99)NHDGNQC(+57.02)NC(+57.02)GAAGC(+57.02)I	- +						739.287	18.1873	33.65	3	FALSE
AIALPSIPFMY	- +						611.831	69.3266	45.22	2	TRUE
QC(+57.02)NC(+57.02)GANSC(+57.02)IMY	- +						739.268	29.5733	44.53	2	TRUE
C(+57.02)LPDWSPY	- +						519.223	46.3675	34.32	2	TRUE
AEDTLYSFGDWR	+ -	730.327	49.0586	65.51	2	TRUE
GIRSEC(+57.02)DLPEY	- +						669.802	29.9328	30.86	2	FALSE
FLGKDVVGVQESC(+57.02)	- +						719.355	32.148	49.59	2	TRUE
KMPQC(+57.02)IL	- +						445.236	32.2043	30.88	2	TRUE
NLGPMRIPE	- +						513.773	36.1627	29.17	2	FALSE
HNLGISHDVPSC(+57.02)TC(+57.02)QTK	+ +	489.228	20.1113	76.65	4	TRUE	651.965	19.7257	61.93	3	TRUE
HIELVIVVDHR	+ +	443.926	35.2356	76.62	3	TRUE	443.926	34.1942	50.54	3	TRUE
GLLEREEEC(+57.02)DC(+57.02)GSPE	- +						890.361	25.5409	29.1	2	TRUE
HFDAQTLGLAYTGSM(+15.99)C(+57.02)HPK	+ -	717.331	33.8615	81.53	3	TRUE
LDNYKPDC(+57.02)TL	- +						619.789	27.0057	42.55	2	TRUE
DIISPPVC(+57.02)GN	+ -	536.261	33.9137	42.96	2	FALSE
AHFDGVLGM	- +						473.726	40.6716	35.28	2	TRUE
NSFGEWR	- +						448.206	27.9585	32.71	2	TRUE
GIDYGYC(+57.02)RKE	- +						420.861	18.7069	42.03	3	TRUE
ITAVHLDNLIGY	- +						664.863	49.0092	42.31	2	TRUE
ANEEDKGMVDEGTK	- +						508.228	12.6741	40.16	3	TRUE
SQLNLTPE	- +						451.235	29.5793	28.14	2	TRUE
TIYKPDC(+57.02)TL	- +						555.778	28.1602	32.7	2	TRUE
DC(+57.02)ESGPC(+57.02)C(+57.02)DNC(+57.02)KF	+ +	824.778	21.9491	45.46	2	TRUE	550.188	21.6649	45.3	3	TRUE
GQGYFYC(+57.02)R	+ -	525.727	25.5995	47.73	2	TRUE
GTIC(+57.02)RPARDEC(+57.02)DVTEHC(+57.02)TGQSAEC(+57.02)PR	- +						613.263	17.8175	44.57	5	TRUE
NDVKIPC(+57.02)APEDVKC(+57.02)GRLF	- +						706.687	38.9755	48.17	3	TRUE
SKPDC(+57.02)ILIRPLK	+ -	480.618	29.5214	58.09	3	TRUE
GMAHIATM	- +						416.196	24.9706	35.08	2	TRUE
C(+57.02)YNGKC(+57.02)PITLY	- +						694.82	36.6967	41.55	2	TRUE
GVIPVFDNIMSEK	- +						724.877	54.5806	39.09	2	FALSE
HFSDC(+57.02)SKNEYQSY	- +						832.835	19.3977	50.67	2	TRUE
NAHLITAM	- +						435.729	28.4601	37.6	2	TRUE
TKNNNDLTAITTW	- +						746.372	43.2523	29.92	2	FALSE
LIIVVDHSMVT	- +						613.844	42.6391	39.51	2	TRUE
TNYKPDC(+57.02)TRI	- +						423.207	17.3402	29.39	3	TRUE
KRHDYAQLL	- +						572.317	24.2049	28.83	2	TRUE
ISPPVC(+57.02)GNELLER	+ -	495.257	37.0569	47.85	3	FALSE
TGDFHYVSTSR	+ +	423.867	20.1393	46.51	3	FALSE	635.294	19.9173	52.25	2	TRUE
C(+57.02)TGQSAEC(+57.02)PIDHF	- +						761.307	30.4303	48.78	2	TRUE
YLINKM(+15.99)PQC(+57.02)IL	- +						704.871	40.786	35.78	2	TRUE
FLGKDVVGV	- +						467.274	36.1394	32.87	2	TRUE
TEAIALPSIPF	- +						579.824	63.8759	38.67	2	TRUE
HSWVEC(+57.02)ESGEC(+57.02)C(+57.02)DQC(+57.02)R	+ +	700.253	20.8611	68.5	3	TRUE	700.252	20.5328	56.21	3	TRUE
IPAAQSQTC(+57.02)SNY	- +						670.299	20.6424	37.01	2	TRUE
TAIGFDRPTLGR	- +						652.358	29.4877	35.32	2	TRUE
RGDNMHDYC(+57.02)NGKTC(+57.02)DC(+57.02)PRNP	- +						617.498	14.061	49.08	4	TRUE
FTAYAINGPPVEK	+ -	703.869	34.9354	73.63	2	TRUE
MC(+57.02)HPQFSAAVVQDHNK	+ +	467.969	25.3034	58.38	4	FALSE	467.969	24.6743	49.5	4	TRUE
ESVGIVQDHSKTY	- +						488.244	21.8783	44.85	3	TRUE
C(+57.02)RNPC(+57.02)C(+57.02)DAATC(+57.02)K	- +						504.865	10.8424	60.09	3	TRUE
C(+57.02)MINKPLRTDIISPPVC(+57.02)GNELLER	+ +	707.115	45.0909	60.19	4	FALSE	707.118	44.7694	55.48	4	FALSE
LFSPSATVAQDSC(+57.02)FQR	+ -	907.427	37.8219	48.48	2	FALSE
KENDVPIPC(+57.02)AQEDVK	+ +	581.286	26.1551	76.47	3	TRUE	871.423	25.4766	36.23	2	TRUE
GYLGTMC(+57.02)DPQSSVAITEDHSTDHLW	- +						940.744	48.5154	44.12	3	TRUE
TC(+57.02)KYDYSEDPDYGMVGQGTKC(+57.02)EDGKVC(+57.02)	- +						791.324	28.802	49.34	4	TRUE
SYQFSDC(+57.02)SMNEY	- +						765.778	37.8542	36.14	2	TRUE
RAQDSYHFSDC(+57.02)SKNE	- +						461.697	15.985	59.72	4	TRUE
C(+57.02)RKENDVPIPC(+57.02)AQEDVK	- +						686.662	22.9737	55.67	3	TRUE
YTPRDEDKGM(+15.99)VDPGTKC(+57.02)E	- +						529.234	18.3557	43.41	4	TRUE
C(+57.02)ESGPC(+57.02)C(+57.02)DNC(+57.02)KFLKE	- +						635.253	23.2034	33.02	3	FALSE
VAQDAC(+57.02)FEENK	+ -	655.787	17.3763	52.91	2	TRUE
KIFLTC(+57.02)T	- +						441.742	29.043	31.35	2	FALSE
HANGQPC(+57.02)SHNLGYC(+57.02)Y	- +						889.361	22.4176	50.9	2	TRUE
EWAVGIAGK	+ -	465.756	33.6499	42.41	2	FALSE
VVAVIMAHE	- +						484.765	29.9521	38.78	2	TRUE
LTDYKPDC(+57.02)TL	- +						613.291	28.3998	43.58	2	TRUE
QC(+57.02)ILIKPSR	+ -	557.824	21.5787	50.26	2	TRUE
VHDC(+57.02)C(+57.02)YGSM(+15.99)PDC(+57.02)SPK	- +						610.228	20.141	58.24	3	FALSE
VIVADHAMVTK	+ +	592.327	21.2786	42.87	2	FALSE	592.328	21.0922	44.81	2	TRUE
KAC(+57.02)IMSPYLSDQPTK	+ -	580.288	31.2005	43.67	3	FALSE
AVVGQDVC(+57.02)FEENK	+ +	498.902	28.6313	68.29	3	TRUE	747.848	28.3069	50.93	2	TRUE
IKPSRTDIVSPPVC(+57.02)GN	- +						870.459	25.8402	41.46	2	TRUE
TLC(+57.02)AGVLEGGK	+ -	552.79	28.0796	51.39	2	TRUE
LKPGAEC(+57.02)GDGMC(+57.02)C(+57.02)D	- +						785.292	18.4047	33.25	2	TRUE
TAGTIC(+57.02)RPARDEC(+57.02)DVTEHC(+57.02)TGQSAEC(+57.02)PR	- +						539.9	14.0665	34.04	6	FALSE
IFLTC(+57.02)TKKFWEDDGIQGGK	- +						561.535	41.6381	37.95	4	FALSE
AGTLC(+57.02)RPARDDC(+57.02)DMAESC(+57.02)SGHSADC(+57.02)PIDGFHAN	- +						730.895	28.6288	35.7	5	FALSE
TRWDKDIMLIK	- +						473.6	36.3995	38.74	3	TRUE
NSAHIAPLSLPSSPPR	+ -	548.633	35.197	73.81	3	TRUE
TSNPKDIVVVGAGM	- +						694.365	36.0319	38.03	2	TRUE
IVVDHSMVE	- +						514.758	25.5589	35.96	2	TRUE
VEQILGMAHIATM(+15.99)	- +						715.362	42.0318	38.11	2	TRUE
IC(+57.02)EC(+57.02)DKAVAVC(+57.02)LR	+ +	531.923	26.6654	68.47	3	TRUE	797.38	26.1587	55.06	2	TRUE
DKNPLEEC(+57.02)FR	+ -	436.541	29.9389	52.78	3	TRUE
IWEEGEEC(+57.02)DC(+57.02)GSPEDC(+57.02)RNPC(+57.02)C(+57.02)DAE	- +						992.013	28.3998	47.97	3	TRUE
THDNAQLLTAVNLNGDTIGR	+ -	708.365	41.3674	48.29	3	FALSE
VPLVGVEFW	- +						523.289	65.6456	44.83	2	TRUE
SC(+57.02)IMYPF	+ +	459.199	52.2482	41.72	2	FALSE	459.198	51.9092	32.09	2	TRUE
ISGPASSISVLME	- +						645.833	51.6213	29.41	2	TRUE
EKRFDEIVGGMDQLPT	- +						612.304	42.9667	35.09	3	FALSE
TDIISPPVC(+57.02)GN	+ +	586.783	33.1943	58.52	2	TRUE	586.786	33.9531	35.35	2	TRUE
AVHLDNLIGYGY	- +						667.839	47.4562	39.54	2	FALSE
C(+57.02)QNPC(+57.02)C(+57.02)DAASC(+57.02)KLHSWIEC(+57.02)E	- +						842.33	36.466	28.38	3	FALSE
PTRSEC(+57.02)DLPE	- +						602.269	23.8712	32.9	2	TRUE
SC(+57.02)SGHSADC(+57.02)PIDGFHANGQPC(+57.02)	- +						758.629	25.8192	49.42	3	TRUE
C(+57.02)HPQFSAAVVQDHNKINFL	- +						557.028	42.0078	59.1	4	TRUE
RMEWYPE	- +						505.724	34.5962	33.15	2	TRUE
C(+57.02)ETKPNEC(+57.02)KHPYGDEGM(+15.99)VDPGTK	- +						667.037	18.5101	38.44	4	TRUE
YGSMPDC(+57.02)SPKTDIY	- +						817.344	32.0833	35.47	2	FALSE
THDNAQLITAVHL	- +						478.256	39.2324	44.08	3	FALSE
WNIHVPLVGLE	- +						638.855	58.7542	38.82	2	TRUE
GKSYFYC(+57.02)RKENDVKIPC(+57.02)APEDIK	- +						705.095	29.5562	34.06	4	FALSE
M(+15.99)LNKYDTY	- +						532.24	24.1996	29.65	2	FALSE
KHPYGDEGMVDPGTK	+ +	544.256	17.6018	66.73	3	TRUE	544.256	17.7783	38.92	3	FALSE
HLVIAC(+57.02)HYDSK	+ -	448.224	18.9216	63.67	3	TRUE
FYTSYGC(+57.02)YC(+57.02)GLGGK	+ -	816.841	36.0608	64.18	2	TRUE
MPQC(+57.02)ILIKPSRTDIVSPPVC(+57.02)GNSLVE	- +						970.833	47.313	47.77	3	TRUE
AGTEC(+57.02)RPARDEC(+57.02)DKADLC(+57.02)TGQSAEC(+57.02)PADQFQR	- +						740.718	23.8229	52.2	5	TRUE
MAPMAGMC(+57.02)QSER	+ -	684.779	24.5691	58.84	2	FALSE
HLVIAC(+57.02)HY	- +						506.754	23.8131	34.73	2	FALSE
LKYEAWAEE	- +						569.774	32.3465	28.7	2	FALSE
RILNIHITL	- +						546.848	44.7364	28.56	2	FALSE
LAGVVSWGDNC(+57.02)GEPNRPGVY	- +						1074	42.5752	31.59	2	FALSE
HC(+57.02)TGQSAEC(+57.02)PR	- +						434.848	5.3651	51.23	3	TRUE
GLRSEC(+57.02)DLPEYC(+57.02)TGQSVDC(+57.02)PIDH	- +						903.383	33.4439	45.48	3	FALSE
LTPGSQC(+57.02)ADGEC(+57.02)C(+57.02)DQC(+57.02)R	+ +	1007.38	15.9562	65.58	2	TRUE	671.921	16.0607	52.97	3	TRUE
C(+57.02)YNGIC(+57.02)PTMQNQC(+57.02)L	- +						879.856	38.4092	44.7	2	TRUE
LGYC(+57.02)YNGDC(+57.02)PIM(+15.99)R	+ -	817.838	30.4789	66.1	2	TRUE
TQGDLINVVS	- +						523.28	38.1929	35.48	2	TRUE
YMVYPDSLC(+57.02)KEESEKC(+57.02)	+ +	679.957	31.9551	71.4	3	TRUE	679.957	31.7116	38.59	3	TRUE
IRPSRTDIVSPPVC(+57.02)GNDLLE	- +						746.723	39.3509	44.64	3	TRUE
AC(+57.02)IMSPY	- +						421.182	33.1534	29.53	2	TRUE
LRPGSQC(+57.02)AEGMC(+57.02)C(+57.02)DQC(+57.02)RF	- +						744.63	22.859	32.13	3	FALSE
MQNQC(+57.02)HALF	- +						574.752	29.7568	39.21	2	TRUE
SSVPMKW	- +						417.712	31.8987	28.18	2	FALSE
AGMC(+57.02)QSER	- +						469.695	10.5544	30.12	2	FALSE
ESFGEWR	- +						455.706	29.8594	30.58	2	TRUE
DEC(+57.02)DKADLC(+57.02)TGQSAEC(+57.02)PADQF	- +						806.313	32.9421	40.11	3	FALSE
GLVQDYMPSEH	- +						638.286	35.3954	42.75	2	FALSE
MGHNLGMNHDGNQC(+57.02)NC(+57.02)GAAGC(+57.02)IMSAIISQY	- +						821.091	55.1001	38.55	4	FALSE
GPLWLLGATFIK	+ +	658.392	67.1902	75.43	2	TRUE	658.391	67.2369	28.3	2	FALSE
LAADDFR	+ -	404.203	22.3978	41.22	2	FALSE
TMDSFGEWR	+ -	564.744	37.3965	54.65	2	TRUE
C(+57.02)ANINILRY	- +						568.797	39.1666	41.09	2	TRUE
VGVVEDYSPIVRE	- +						731.382	37.529	34.48	2	TRUE
IVNDMIVMYR	+ -	627.324	41.5899	55.29	2	FALSE
VAPDVC(+57.02)FK	+ +	468.236	26.2102	41.2	2	FALSE	468.237	25.8624	30.86	2	TRUE
TGSSNLWVPSHQC(+57.02)SPL	- +						885.416	40.7365	39.48	2	TRUE
KVVFDTGSSNL	- +						583.806	31.3002	39.38	2	TRUE
LHPIMIE	- +						426.736	34.3155	28.63	2	FALSE
ITHDNAQLIT	- +						563.298	22.2689	33.01	2	TRUE
TDNGWYFVK	- +						565.269	40.2645	35.63	2	TRUE
AGTLC(+57.02)RPARDDC(+57.02)DM(+15.99)AESC(+57.02)SGH	- +						596.238	13.525	46.99	4	TRUE
QLPKNDIQKF	- +						615.845	24.3467	39.26	2	TRUE
RTDIISPPVC(+57.02)GNELLER	+ +	657.01	40.7162	62.92	3	TRUE	657.01	40.3681	52.05	3	TRUE
GSMPDC(+57.02)SPK	- +						489.705	12.7406	33.55	2	FALSE
NFDGPTAGLGY	- +						556.256	39.7188	35.27	2	TRUE
ALFGPNAAVAQDAC(+57.02)FEENKK	+ +	727.352	38.557	76.51	3	TRUE	727.352	37.9626	47.46	3	TRUE
VKIPC(+57.02)APEDIKC(+57.02)GR	- +						548.286	25.5226	38.7	3	FALSE
VVFDTGSSNLWVPSHQC(+57.02)SPLYSAC(+57.02)VSH	+ -	1012.13	49.0043	65.14	3	FALSE
AHDNAHLITAMHFD	- +						796.866	33.5915	61.45	2	TRUE
NPVFPVY	- +						418.221	45.8036	28.75	2	TRUE
RIYQLVNILNE	- +						687.89	49.9538	31.75	2	TRUE
MGHNLGIYHDE	- +						643.284	22.8833	47.23	2	TRUE
VVFDTGSSNLWVPSHQC(+57.02)SPL	- +						1115.53	51.6619	47.92	2	TRUE
GDNMHDYC(+57.02)NGK	- +						655.748	11.6464	57.49	2	TRUE
SNLWVPSR	- +						479.759	30.778	37.02	2	FALSE
IWEEGEEC(+57.02)DC(+57.02)GSPEDC(+57.02)R	+ +	709.927	25.5816	69.14	3	TRUE	709.927	25.3366	38.53	3	FALSE
C(+57.02)QDPC(+57.02)C(+57.02)DAASC(+57.02)KL	- +						528.869	21.7716	45.67	3	TRUE
GMNHDGNQC(+57.02)NC(+57.02)GAAGC(+57.02)IMSAIISQYR	- +						962.403	53.8189	62.84	3	TRUE
SHNLGYC(+57.02)YNGK	+ -	438.196	17.8222	66.23	3	TRUE
YTPRDEDKGM(+15.99)VDPGTK	- +						456.965	17.2741	30.88	4	FALSE
ISNPPPMYFSDC(+57.02)SQEQY	- +						1031.93	43.4916	40.25	2	TRUE
SNLWVPSH	- +						470.238	30.6063	40.26	2	TRUE
YWIQAER	+ -	483.245	29.2676	44.18	2	TRUE
NLPYGRPQVLQNHSK	+ -	438.489	24.0981	63.37	4	TRUE
AGTLC(+57.02)RPARDDC(+57.02)DMAESC(+57.02)SGHSADC(+57.02)PIDG	- +						796.068	24.013	40.08	4	FALSE
HSMVTKY	- +						433.215	13.5393	27.65	2	FALSE
QILGMAHIATM	- +						593.308	43.9554	36.06	2	TRUE
REEEC(+57.02)DC(+57.02)GSPENC(+57.02)RDPC(+57.02)C(+57.02)DAASC(+57.02)	- +						945.325	16.3817	54.9	3	FALSE
TESEAHNLPY	- +						580.763	23.7588	34.29	2	TRUE
WLLGATFIK	+ -	524.813	55.0589	50.24	2	TRUE
GMTHDEQFC(+57.02)TC(+57.02)	- +						693.248	20.3605	40.91	2	FALSE
SFGEWRE	- +						455.706	29.4078	29.35	2	TRUE
IIVVDQR	- +						421.758	21.8412	29.78	2	TRUE
NGIC(+57.02)PTMQNQC(+57.02)LAHFGPDAVMAQDGC(+57.02)FE	- +						1056.77	51.8602	36.25	3	FALSE
TANAHGWIDST	- +						586.77	25.3675	40.87	2	TRUE
KC(+57.02)VDVNTAY	+ +	535.252	20.0749	42.28	2	TRUE	535.253	19.8469	38.53	2	TRUE
NC(+57.02)RDPC(+57.02)C(+57.02)DAASC(+57.02)K	- +						538.536	10.9867	56.54	3	TRUE
NKYMVYPDSLC(+57.02)K	+ -	506.574	31.176	60.46	3	FALSE
KLKPGAEC(+57.02)GDGMC(+57.02)C(+57.02)DQC(+57.02)R	- +						536.221	14.0723	49.55	4	TRUE
GMTHDEQFC(+57.02)TC(+57.02)GAK	+ +	547.886	17.7552	44.16	3	FALSE	547.886	17.7186	61.7	3	TRUE
C(+57.02)FDNLPEHKNPC(+57.02)QIFY	- +						694.645	41.2861	33.45	3	TRUE
THNPPC(+57.02)ILN	- +						533.26	23.6748	35.11	2	TRUE
IAPISLPSNPPR	+ +	421.247	36.2492	64.46	3	TRUE	421.247	35.7742	37.01	3	TRUE
DSYHFSDC(+57.02)SKNE	- +						496.862	17.9036	53.58	3	TRUE
VAGGAEC(+57.02)DKNEHPFLVALH	- +						688.67	33.9146	45.42	3	TRUE
VIVADHSM	- +						436.221	21.5592	30.26	2	TRUE
AIALPSIPFM(+15.99)Y	- +						619.828	62.7859	38.03	2	TRUE
FIVVDHR	- +						443.25	20.9371	29.07	2	TRUE
NVDFDSESPRKPEIQNE	- +						668.646	26.084	33.59	3	TRUE
FIVVDHS	- +						408.716	25.1032	29.03	2	FALSE
KFWEDDGIQGGKSTTDLPSRF	- +						596.794	40.2794	52.06	4	TRUE
RAQDSYHFSDC(+57.02)SKNEY	- +						502.463	21.0584	37.73	4	TRUE
YTSYGC(+57.02)FC(+57.02)GGGEK	+ -	743.29	25.162	63.6	2	TRUE
ENDVPIPC(+57.02)AQEDVK	+ +	807.377	30.22	55.57	2	TRUE	807.376	29.7195	42.73	2	TRUE
NAQLITAVHLDNLIGY	- +						877.975	57.4648	49.02	2	TRUE
NVWIGLR	- +						429.254	38.6441	32.19	2	TRUE
AQDSYHFSDC(+57.02)SK	+ +	722.793	17.4934	71.38	2	TRUE	482.198	17.4292	53.91	3	TRUE
RTDIISPPVC(+57.02)GNGLLEREEE	- +						762.045	40.1466	47.71	3	TRUE
QMDC(+57.02)NWELQK	+ -	676.29	30.3468	58.52	2	TRUE
KTDIISPPVC(+57.02)G	- +						593.809	29.9211	38.9	2	TRUE
ADDKNPLEEC(+57.02)FREADYEE	- +						743.978	39.2754	35.53	3	TRUE
AHDNAHLITAMHFDAQTLGLAY	- +						603.296	51.5776	45.94	4	FALSE
C(+57.02)RHDIYEC(+57.02)RY	- +						491.212	18.0676	56.6	3	TRUE
SSTHIEPF	- +						459.222	28.5883	34.13	2	TRUE
YC(+57.02)YNGDC(+57.02)PIMR	+ -	724.793	29.3668	62.07	2	TRUE
NIHVPLVGLEF	- +						619.351	60.5426	39.37	2	TRUE
MVYPDSLC(+57.02)KEESEKC(+57.02)	- +						937.899	27.0713	33.86	2	FALSE
GLTIGMAPMAGMC(+57.02)Q	- +						719.32	49.8107	36.48	2	TRUE
C(+57.02)DKAVAVC(+57.02)LRE	- +						660.823	22.0912	44.88	2	TRUE
RIYQIVNILNE	- +						687.89	49.9538	31.75	2	TRUE
SSGDLIAVTSSAPTTL	- +						760.395	46.5637	35.12	2	TRUE
FWTQGDLINVV	- +						646.337	59.3971	39.73	2	TRUE
NPVFPVYFLN	+ -	605.318	64.3627	41.85	2	FALSE
C(+57.02)TGQSVDC(+57.02)PIDH	- +						694.78	18.1268	51.36	2	TRUE
AYM(+15.99)ESMC(+57.02)DPK	+ +	624.241	16.9898	64.31	2	TRUE	624.242	16.8842	46.22	2	TRUE
ASYLLNR	+ -	418.736	23.9051	42.29	2	TRUE
DILEQGEEC(+57.02)DC(+57.02)GSPEK	+ -	933.378	25.6462	64.55	2	TRUE
MQNQC(+57.02)HALFGPNAAVAQDAC(+57.02)FEENK	+ -	950.75	38.9617	82.86	3	TRUE
C(+57.02)RKENDVPIPC(+57.02)AQEDVKC(+57.02)GR	- +						608.537	21.4946	63.02	4	FALSE
WVAATMAHE	- +						508.237	26.5194	36.31	2	TRUE
LFDYSVC(+57.02)R	+ +	530.25	31.4862	48.14	2	TRUE	530.25	31.1426	31.61	2	TRUE
SSGDLIAVTSSAPTTLR	+ +	838.444	39.3034	68.18	2	TRUE	559.299	39.1449	56.04	3	TRUE
SFSDC(+57.02)SWNDY	- +						640.73	40.8138	40.34	2	TRUE
LGKMILQE	- +						466.268	29.1026	30.14	2	TRUE
TDIVSPPVC(+57.02)GNDLLEKGEEC(+57.02)DC(+57.02)GSPENC(+57.02)QNPC(+57.02)C(+57.02)DAASC(+57.02)K	- +						1481.59	38.673	52.21	3	TRUE
LGHNLGMDHDEN	- +						451.194	17.0376	33.74	3	TRUE
TKPNEC(+57.02)KHPYGDEGMVDPGTKC(+57.02)EDGKVC(+57.02)SNGK	- +						599.933	17.7405	40.94	6	TRUE
C(+57.02)HALFGPNAAVAQDAC(+57.02)FEENK	+ -	783.683	37.7436	43.29	3	FALSE
TQGDLINVVSSADKTL	- +						830.94	48.2557	53.84	2	TRUE
LAHFGPDAVMAQDGC(+57.02)FE	- +						932.904	44.376	36.57	2	TRUE
DDC(+57.02)DVAEHC(+57.02)TGQ	+ +	703.75	12.8838	56.43	2	TRUE	703.75	12.9552	49.26	2	TRUE
TPYQFQDYSK	+ -	638.795	28.1919	59.67	2	TRUE
LHSWVEC(+57.02)ESGEC(+57.02)C(+57.02)D	+ -	884.324	28.2925	43.99	2	FALSE
LFSNC(+57.02)SEIQYER	+ -	773.353	31.7233	59.62	2	TRUE
SRHSESNTGGEIILGGSDPSHY	- +						767.355	28.5936	59.67	3	TRUE
IYQIVNFLNE	- +						626.832	58.6811	36.19	2	TRUE
YIQLVIVADHAM(+15.99)VTK	- +						572.983	41.9671	33.01	3	FALSE
LGHNLGMDHDDDQC(+57.02)NC(+57.02)GATGC(+57.02)	- +						1173.94	18.8659	30.21	2	FALSE
KVVFDTGSSNLWVPSHQ	- +						634.324	40.542	42.58	3	FALSE
NLRC(+57.02)GDDYPFVC(+57.02)K	- +						548.581	30.2018	43.53	3	TRUE
DC(+57.02)DC(+57.02)GSPGY	- +						515.666	15.9734	29.13	2	TRUE
C(+57.02)GDGMC(+57.02)C(+57.02)DQC(+57.02)RF	- +						783.256	24.0813	51.79	2	TRUE
SHNLGYC(+57.02)Y	- +						507.21	23.5684	34.27	2	TRUE
C(+57.02)ANINILHY	- +						559.276	38.9269	39.35	2	FALSE
VAIVADYIM(+15.99)FR	- +						657.348	48.5374	28.59	2	TRUE
DVALVVPAK	- +						456.281	30.1703	40.79	2	TRUE
QFNSLGIDYGYC(+57.02)R	- +						796.86	39.8433	43.38	2	TRUE
AHFGPDAVM	- +						472.718	32.0406	27.91	2	TRUE
TIYKPDC(+57.02)TLIRPS	- +						521.944	29.9626	42.37	3	FALSE
AIGGVIPVFDN	- +						551.301	53.126	33.27	2	TRUE
DLNTLGITF	- +						497.266	58.2618	27.49	2	FALSE
VSPPVC(+57.02)GNDILEQGEEC(+57.02)DC(+57.02)GSPEK	+ +	1338.56	35.501	88.33	2	TRUE	892.711	35.18	63.69	3	TRUE
MHDYC(+57.02)NGKTC(+57.02)DC(+57.02)PRNP	- +						506.951	13.102	35.34	4	FALSE
FWEDDGIQGGK	+ +	626.285	31.2753	54.6	2	TRUE	626.285	30.2007	32.26	2	TRUE
YSFGDWR	- +						465.709	37.9626	30.07	2	TRUE
C(+57.02)DC(+57.02)GSPENC(+57.02)RDPC(+57.02)C(+57.02)DAASC(+57.02)KL	- +						844.641	22.3219	46.66	3	TRUE
AHEMGHNLGM	- +						548.736	19.533	38.06	2	TRUE
SSGDLITVTSSAPT	- +						668.334	34.8989	38.38	2	TRUE
RTDIISPPVC(+57.02)GNGLLEREEEC(+57.02)DC(+57.02)GSPENC(+57.02)RDPC(+57.02)C(+57.02)DAASC(+57.02)K	- +						937.592	36.4204	61.48	5	TRUE
HDNAQLFTGINLNGQTL	- +						928.467	51.2736	31.16	2	FALSE
VMVVDHSMVTK	+ +	415.882	23.4891	63.33	3	TRUE	623.319	23.1766	51.61	2	TRUE
LNC(+57.02)FVSKTTDNQWLR	- +						627.979	37.2255	35.88	3	TRUE
IC(+57.02)EC(+57.02)DKAAAVC(+57.02)F	- +						722.307	31.472	48.91	2	TRUE
TDIVSPPVC(+57.02)GNDLLEK	+ +	878.942	40.4216	73.93	2	TRUE	586.297	40.6933	49.37	3	TRUE
C(+57.02)QDPC(+57.02)C(+57.02)DAASC(+57.02)KLH	- +						574.555	16.4134	50.76	3	TRUE
C(+57.02)KYDYSEDPDYGMVGQGTK	- +						738.308	28.4381	46.72	3	FALSE
TDIISPPVC(+57.02)GNGLLEREEE	- +						710.011	44.1723	51.75	3	TRUE
HSWIEC(+57.02)E	- +						480.697	25.5674	29	2	TRUE
HPYGDEGMVDPGTKC(+57.02)EDGK	- +						697.962	19.0677	60.37	3	TRUE
WSDGGNVKY	- +						513.24	23.3071	36.85	2	TRUE
C(+57.02)IALFSPSATVAQDSC(+57.02)FQR	+ -	720.006	48.1323	54.3	3	FALSE
AADTLHSFGEWR	+ -	695.33	35.197	66.35	2	TRUE
GAITTFTPYQFQDYSK	+ -	933.948	46.7487	62.11	2	TRUE
LLEREEEC(+57.02)DC(+57.02)GSPENC(+57.02)RDPC(+57.02)C(+57.02)DAASC(+57.02)KL	- +						1144.12	26.4268	38.72	3	FALSE
TDIVSPPVC(+57.02)GNDLLEE	- +						879.416	47.3839	30.45	2	TRUE
LYC(+57.02)LDNSFKK	+ +	644.323	29.1865	54.21	2	TRUE	429.885	28.5457	43.07	3	TRUE
TWIYEMVN	+ -	528.246	50.5947	45.9	2	TRUE
YVIVC(+57.02)TTSR	+ +	549.785	23.9767	44.99	2	TRUE	549.784	23.7165	32.4	2	TRUE
DFDC(+57.02)PSGW	- +						492.182	42.2067	45.3	2	TRUE
C(+57.02)PITLYQC(+57.02)R	+ -	605.788	30.8313	72.55	2	TRUE
SVGINQDHSTVHLL	- +						760.396	34.2639	52.83	2	TRUE
ITSNIVPMFK	- +						575.32	42.836	37.63	2	TRUE
GTMC(+57.02)DPQSSV	- +						541.218	21.7125	49.63	2	TRUE
GWSAYDQHC(+57.02)Y	- +						643.748	34.2973	34.56	2	TRUE
GDNMHDYC(+57.02)NGKTC(+57.02)DC(+57.02)PR	- +						700.597	13.5151	62.74	3	TRUE
SC(+57.02)IMYPFISDPPPM	+ -	827.868	61.5222	42.83	2	FALSE
YC(+57.02)TGQSAEC(+57.02)PKDVF	- +						831.348	30.308	52.79	2	TRUE
IILGGSDPSHY	- +						579.793	30.8152	34.35	2	TRUE
GPNAAVAQDAC(+57.02)FEENKKGK	- +						509.249	19.4978	64.39	4	TRUE
TLGLAYTGSMC(+57.02)HPK	+ -	512.583	30.7371	69.45	3	TRUE
TGEC(+57.02)C(+57.02)DQC(+57.02)R	- +						593.207	5.359	48.89	2	TRUE
DDC(+57.02)DVAEHC(+57.02)TGQSAEC(+57.02)PR	+ +	702.935	17.3621	83.55	3	TRUE	702.934	16.2946	70.36	3	TRUE
LINKMPQC(+57.02)	- +						502.257	20.8356	38.18	2	TRUE
ITHDNAQLLT	- +						563.298	22.2689	33.01	2	TRUE
TIHWGEPTAFQK	+ -	472.243	34.3443	66.72	3	TRUE
MPQC(+57.02)ILIK	- +						501.777	33.1402	37.92	2	TRUE
AHFDGVLGMGYPK	+ +	464.564	38.9023	68.43	3	TRUE	696.342	38.1342	52.49	2	TRUE
LGKDVVGVQE	- +						522.29	22.1982	35.09	2	TRUE
VSLAFPMLK	+ +	503.294	51.3428	44.63	2	TRUE	503.293	51.0056	34.21	2	TRUE
LVGIVFWSNR	+ -	595.837	52.8215	50.39	2	TRUE
SSGDLITVTSSAPTTLR	+ +	853.451	38.6047	65.33	2	TRUE	853.452	38.3821	45.68	2	TRUE
LDRPVNNSPHIAPL	+ +	514.951	31.7011	42.8	3	TRUE	514.951	30.993	40.71	3	TRUE
IMAHEMGHSLGMLHDTK	+ -	954.45	26.5386	81.45	2	TRUE
LGTM(+15.99)C(+57.02)DPQSSV	- +						605.756	21.8772	31.18	2	TRUE
AFLGKDVVG	- +						453.259	31.171	28.21	2	FALSE
FDGVLGM(+15.99)GYPK	+ -	600.292	34.4537	52.95	2	TRUE
M(+15.99)GHNLGISHDEKY	- +						506.233	17.8704	51.75	3	TRUE
DYSEDPDYGMVGQGTKC(+57.02)EDGKVC(+57.02)SNR	- +						742.559	25.6706	38.99	4	FALSE
C(+57.02)FVHSC(+57.02)C(+57.02)YDK	+ -	688.265	18.251	50.59	2	FALSE
DYNDWIR	- +						491.225	35.4869	32.47	2	TRUE
AHDNAHLITAMHFDAQ	+ -	896.414	33.4054	71.28	2	TRUE
SYSDENKGIVEPGTK	- +						812.395	18.6969	59.85	2	TRUE
NELWGYFISHTPR	+ -	540.603	52.1761	55.04	3	TRUE
HYYQNFLTDYKPDC(+57.02)TLIRPPRTDIVSPPVC(+57.02)GNE	- +						793.984	48.6467	38.84	5	TRUE
EQYDALITSNIVPMFK	- +						934.975	59.1247	29.38	2	FALSE
C(+57.02)SGHSADC(+57.02)PIDGF	- +						711.773	31.2928	49.43	2	FALSE
IRPSRTDIVSPPVC(+57.02)GNDILEQGEEC(+57.02)DC(+57.02)GSPEK	- +						904.415	36.916	65.97	4	TRUE
C(+57.02)YNGIC(+57.02)PVM	- +						557.229	38.0675	27.79	2	FALSE
IDKVNLMVDQQW	- +						744.878	45.8126	27.67	2	FALSE
KLKPGAEC(+57.02)GNGEC(+57.02)C(+57.02)DNC(+57.02)KIR	- +						592.266	12.385	54.46	4	TRUE
GEISIGTPAQIFK	- +						680.876	46.4982	29.6	2	FALSE
SATKIFLTC(+57.02)TKKFWEDDGIQGGK	- +						658.336	41.9642	37.12	4	FALSE
HPC(+57.02)AQPLLPAFY	+ +	707.353	50.5676	57.31	2	TRUE	471.904	50.3247	45.82	3	TRUE
FHIPANVPYVR	+ -	438.244	39.7184	71.37	3	FALSE
SMKHDDIFAYE	- +						678.299	32.614	31.94	2	FALSE
IDYGYC(+57.02)R	- +						473.707	20.4227	28.27	2	TRUE
SVGVVEDFSPIVHAV	- +						777.911	52.8379	41.21	2	FALSE
TDIVSPPVC(+57.02)GNE	+ +	644.298	31.0033	41.77	2	FALSE	644.297	30.8151	41.45	2	TRUE
IFMNIRVPL	- +						551.825	56.4276	27.36	2	FALSE
TDIVSPPVC(+57.02)GND	- +						637.291	30.3878	33.7	2	FALSE
GMDHDENQC(+57.02)NC(+57.02)GASGC(+57.02)VM(+15.99)	- +						686.565	20.7807	28.95	3	FALSE
SGELRAQDSYHFSDC(+57.02)SKNE	- +						558.242	22.1351	59.86	4	TRUE
LINKMPQC(+57.02)ILIKPSR	- +						604.351	34.2855	46.64	3	TRUE
SAADTLHSFGEWR	+ -	738.843	38.4099	62.84	2	TRUE
LGHNLGISHDVPSC(+57.02)TC(+57.02)QTK	+ +	531.754	23.425	72.1	4	TRUE	1062.5	22.8986	65.42	2	TRUE
IHLGMHNF	- +						484.742	30.9267	27.61	2	FALSE
ADDKNPLEEC(+57.02)FREAD	- +						904.89	33.7978	27.76	2	TRUE
TANAHGWIDSTIK	+ +	471.91	29.7141	59.07	3	TRUE	707.358	29.1238	57.61	2	TRUE
C(+57.02)IVDPPLR	+ -	485.262	30.4072	48.5	2	FALSE
TADDTMDSFGEWR	+ +	765.811	41.5193	62.63	2	TRUE	765.812	41.0733	52.3	2	TRUE
VDFDSESPR	+ +	526.237	20.7378	51.36	2	TRUE	526.238	20.5783	30.33	2	FALSE
IAPQWLVTAAH	- +						603.835	42.2906	49.03	2	TRUE
VMVVDHSMVT	- +						559.272	29.3226	36.69	2	TRUE
DGKVC(+57.02)SNRHC(+57.02)VDVTTAY	- +						496.227	20.7262	37.55	4	TRUE
VLTAAHC(+57.02)EM(+15.99)E	- +						588.752	20.0367	37.53	2	FALSE
TFTPYQFQDYSK	+ -	762.852	39.5145	64.4	2	TRUE
SNRHC(+57.02)VDVNTAY	- +						479.218	18.3286	47.68	3	TRUE
IIDLHNSLR	- +						540.811	27.4148	27.97	2	FALSE
DC(+57.02)LPDWSPY	- +						576.736	49.0684	41.15	2	TRUE
RAQDSYHFSDC(+57.02)	- +						462.523	18.6182	35.32	3	FALSE
DAQTLGLAY	- +						476.243	39.7786	33.11	2	TRUE
TAVIMAHEM(+15.99)GHSLGMEHDSR	+ -	557.003	22.1743	81.29	4	TRUE
FVEVGEEC(+57.02)D	- +						542.218	26.5074	27.85	2	FALSE
THDNAQLLTAVHL	- +						478.256	39.2324	44.08	3	FALSE
SSAADTLHSFGEWR	+ -	521.911	39.0224	60.17	3	TRUE
NDLTAIR	+ -	401.724	21.0831	42.84	2	TRUE
LSNPPPM(+15.99)YF	- +						541.255	36.6798	34.6	2	TRUE
THLLTAIVF	- +						507.803	53.2698	36.32	2	TRUE
C(+57.02)DKAAAVC(+57.02)F	- +						521.228	25.8498	34.01	2	TRUE
LHSWIEC(+57.02)EFGEC(+57.02)C(+57.02)EQC(+57.02)R	+ +	1150.45	40.5429	91.14	2	TRUE	767.304	40.2161	64.12	3	FALSE
MPQC(+57.02)ILK	- +						445.236	25.1242	31.74	2	TRUE
DEDKGMVDPGTK	+ -	431.2	13.8794	42.92	3	FALSE
VHLDNLIGY	- +						522.28	42.0943	37.87	2	TRUE
KNHDHAQLF	- +						555.278	18.3938	28.43	2	FALSE
MAESC(+57.02)SGHSADC(+57.02)PID	- +						818.806	18.5454	45.17	2	TRUE
IVVDHSMY	- +						482.234	27.0722	29.25	2	TRUE
KAHDNAHLITAMHFDAQ	+ -	640.643	30.1839	68.38	3	FALSE
HSESNTGGEIILGGSD	- +						786.86	28.3955	42.23	2	TRUE
YIQLVIVADHAM	+ -	686.868	52.3971	55.11	2	FALSE
LDYKAWNNELNC(+57.02)FVSK	+ -	667.656	48.3016	66.35	3	TRUE
GPDAVMAQDGC(+57.02)FE	- +						698.778	34.744	53.91	2	TRUE
SVGLVQDYMPSEHVVAA	- +						901.441	45.1061	38.54	2	TRUE
LFC(+57.02)ETKPNEC(+57.02)	+ -	649.281	21.2596	48.68	2	TRUE
DMIVMYR	+ -	464.224	34.7197	49.91	2	FALSE
SASNVTLDSFGK	+ -	613.305	30.2497	70.41	2	TRUE
LDSTIKSGLTAAR	- +						444.921	22.7971	39.86	3	TRUE
DC(+57.02)ESGPC(+57.02)C(+57.02)DNC(+57.02)KFLK	- +						630.581	23.44	50.29	3	TRUE
C(+57.02)PIDGFHANGQPC(+57.02)SHNLGY	- +						715.307	32.4131	28.56	3	FALSE
LDNYKPDC(+57.02)TLIRPPR	- +						619.992	29.1236	38.97	3	TRUE
TM(+15.99)LDGLNDYC(+57.02)TGVTSDC(+57.02)PR	+ -	730.975	34.9995	45.72	3	FALSE
TNFRDTQY	- +						522.739	19.8103	27.68	2	FALSE
ITTHNPPC(+57.02)I	- +						526.764	23.2897	38.6	2	TRUE
WVLSAAHC(+57.02)DME	- +						659.781	36.3116	40.81	2	TRUE
GMVEPGTKC(+57.02)EDGKVC(+57.02)IN	- +						631.954	23.7588	39.52	3	TRUE
INKPLRTDIISPPVC(+57.02)GNELLEREEEC(+57.02)DC(+57.02)GSPE	- +						932.438	42.7044	34.14	4	FALSE
QFNSLGIDYGYC(+57.02)	- +						718.81	46.1274	32.33	2	FALSE
QDFLTIYHPDC(+57.02)TLIRPSR	- +						558.786	44.0589	46.36	4	TRUE
KLTPGSQC(+57.02)ADGEC(+57.02)C(+57.02)DQC(+57.02)RF	- +						763.642	23.0064	56.82	3	TRUE
ALQMADRTLGMLME	- +						790.385	52.3471	28.14	2	FALSE
KAGTEC(+57.02)RPARDDC(+57.02)DVAEHC(+57.02)TGQSAEC(+57.02)PRNEFQR	- +						652.118	18.6825	56.92	6	TRUE
SAVAGPEPVFS	- +						530.769	35.7282	35.65	2	FALSE
INFKPPLPPK	+ +	575.852	33.0273	59.12	2	TRUE	575.852	33.2533	35.64	2	TRUE
HDDIFAY	- +						440.695	35.7076	33.67	2	TRUE
WLEAEKSF	- +						505.254	35.7099	29.7	2	TRUE
VADIPIIQF	- +						508.295	61.3339	33.65	2	TRUE
TGQSVDC(+57.02)PIDHF	- +						688.3	33.4014	47.14	2	TRUE
TANAHGWIDSTIKSGLTAAR	- +						518.273	39.6428	63.11	4	TRUE
IC(+57.02)EC(+57.02)DKAAAVC(+57.02)FRE	- +						576.921	25.5798	53.31	3	TRUE
C(+57.02)IMSPYLSDQPTK	+ -	770.361	35.3861	55.29	2	TRUE
SC(+57.02)SGHSADC(+57.02)PIDGFHANGQPC(+57.02)SHNLGYC(+57.02)Y	- +						817.821	34.1285	47.02	4	TRUE
C(+57.02)DC(+57.02)GSPENC(+57.02)RDPC(+57.02)C(+57.02)D	- +						951.301	13.8046	30.54	2	TRUE
KENDVPIPC(+57.02)	+ -	536.26	25.5212	45.61	2	FALSE
TQGDLINVVSSADK	+ +	723.873	36.4599	66.5	2	FALSE	482.919	36.337	48.78	3	TRUE
VSPPVC(+57.02)GNDLLE	- +						650.316	39.0142	32.03	2	FALSE
MNIRVPL	- +						421.75	41.462	30.95	2	TRUE
NWDSLMPNIN	- +						602.276	53.1822	41.53	2	TRUE
SEC(+57.02)DLPEYC(+57.02)TGQSAEC(+57.02)PKDVFHR	- +						697.045	32.4419	59.13	4	FALSE
NLGISHDVPSC(+57.02)TC(+57.02)QTK	+ +	908.918	23.6947	57.8	2	TRUE	908.918	23.2044	65.42	2	TRUE
KYPVKPSEAGK	- +						401.896	11.2989	39.28	3	TRUE
LHSWVEC(+57.02)ESGEC(+57.02)C(+57.02)DQC(+57.02)R	+ +	737.951	23.911	86.07	3	TRUE	737.947	24.2065	63.25	3	TRUE
C(+57.02)ETKPNEC(+57.02)KHPYGDEGMVD	- +						567.236	18.4805	34	4	TRUE
LHSWVEC(+57.02)ESGEC(+57.02)C(+57.02)DQC(+57.02)K	+ -	728.612	24.3147	84.19	3	TRUE
VAIVADYLIFR	+ +	427.252	58.0826	56.25	3	TRUE	640.374	57.9864	37.03	2	TRUE
LFPAAEC(+57.02)ADGPC(+57.02)C(+57.02)HK	+ +	866.864	25.4133	69.46	2	TRUE	866.865	24.9083	59.34	2	TRUE
IHQIVND	- +						419.724	16.6938	28.23	2	TRUE
FHANGQPC(+57.02)SHNLGY	- +						534.568	21.5148	50.07	3	TRUE
IIALGHSGFLE	- +						578.822	44.7799	33.77	2	FALSE
NYITTHNPPC(+57.02)ILNQAL	+ -	934.969	46.0551	50.24	2	TRUE
LWVPSHQC(+57.02)SPL	- +						662.328	39.4379	29.43	2	TRUE
KENGINIPC(+57.02)AREDVKC(+57.02)GR	- +						424.013	22.6383	31.76	5	TRUE
LITAM(+15.99)HFDAQTLGLAYTGSMC(+57.02)HPK	+ -	670.574	44.4464	42.32	4	FALSE
RSYQFSDC(+57.02)SMNEY	- +						843.828	32.5926	52.25	2	TRUE
M(+15.99)GHNLGM(+15.99)YHDGNQC(+57.02)DC(+57.02)GAK	- +						549.962	17.9781	43.74	4	FALSE
ISHDVPSC(+57.02)TC(+57.02)QTK	+ +	511.566	13.2638	46.65	3	FALSE	511.566	13.2934	41.69	3	TRUE
SYTLWDKDIMLIK	+ -	542.625	52.4191	55.21	3	TRUE
FISDPPPMYF	- +						607.283	55.5488	28.49	2	FALSE
QNFLTIYKPDC(+57.02)TL	- +						806.905	49.216	42.07	2	TRUE
GIRSEC(+57.02)DLPEYC(+57.02)TGQ	- +						892.88	28.3955	44.58	2	FALSE
FIIVVDQR	- +						495.294	37.3126	33.1	2	TRUE
VGIVFWSNR	+ -	539.296	46.5333	43.37	2	TRUE
IKQYYIEFDRQNNR	- +						472.493	28.7794	45.93	4	TRUE
C(+57.02)TC(+57.02)GDKPC(+57.02)IM(+15.99)F	- +						702.772	32.9374	44.44	2	TRUE
FVHSC(+57.02)C(+57.02)YDKLPDC(+57.02)SPKTDR	- +						597.014	22.4496	43.12	4	FALSE
AQDSYHFSDC(+57.02)SKNEY	- +						925.867	23.6936	63.28	2	TRUE
NGTC(+57.02)PIMY	- +						478.204	31.7748	28.41	2	TRUE
NAQLITAVH	- +						483.772	25.1577	32.36	2	TRUE
SLDRYAMGAITTFTPY	- +						903.944	54.5445	38.5	2	TRUE
KGEEC(+57.02)DC(+57.02)GSPENC(+57.02)QDPC(+57.02)C(+57.02)DAASC(+57.02)KL	- +						983.034	22.7853	77.4	3	TRUE
LVIVADHSLFGR	+ -	663.88	42.2556	62.79	2	TRUE
KLKPGAEC(+57.02)GDGM(+15.99)C(+57.02)C(+57.02)DQC(+57.02)R	- +						540.221	14.0805	45.97	4	TRUE
AQYEDIAQK	+ -	533.265	17.8415	47.76	2	TRUE
YC(+57.02)TGQSADC(+57.02)PTDVFHRDGKPC(+57.02)LSNY	- +						737.815	34.3075	36.91	4	FALSE
MAVDIPPPLGPLW	- +						703.381	69.409	37.39	2	FALSE
LNLTPEQQR	+ +	549.798	22.8223	43.4	2	TRUE	549.797	22.3131	34.65	2	TRUE
VSPPVC(+57.02)GNDLLEE	- +						714.836	39.676	36.81	2	TRUE
VSPPVC(+57.02)GNDLLEK	+ -	714.362	33.0068	48.8	2	TRUE
NGKPC(+57.02)LNNYGY	- +						650.292	25.3353	36.25	2	TRUE
VLKFSDETE	- +						534.266	25.2254	35.63	2	TRUE
SPPVC(+57.02)GNELLE	- +						607.789	35.0064	32.65	2	TRUE
MVYPDSLC(+57.02)K	+ +	556.759	29.2142	50.56	2	TRUE	556.759	28.7348	38.99	2	TRUE
NGQPC(+57.02)LNNYGY	- +						650.275	32.0621	37.69	2	TRUE
TLHSFGEW	- +						488.73	39.2524	29.94	2	TRUE
NYITTHNPPC(+57.02)ILNQA	+ +	878.426	36.834	57.81	2	TRUE	878.426	36.9979	49.54	2	TRUE
GIRNEC(+57.02)DLPEYC(+57.02)TGQ	- +						906.387	28.1184	39.33	2	FALSE
LFC(+57.02)ETKPNE	- +						569.266	20.4712	39.43	2	TRUE
MVNTVNEIYLPLNIR	+ -	894.986	55.5033	60.93	2	FALSE
SMKHDDIFAYEKR	- +						410.703	22.7278	58.27	4	TRUE
NC(+57.02)QNPC(+57.02)C(+57.02)DAATC(+57.02)	- +						735.746	13.2434	35.48	2	FALSE
PC(+57.02)C(+57.02)DAASC(+57.02)KL	- +						591.241	17.9815	38.59	2	TRUE
GTEC(+57.02)RPARDEC(+57.02)DKADLC(+57.02)TGQSAEC(+57.02)PADQFQR	- +						726.51	23.7165	47.27	5	TRUE
YVQLVIVADHSMVTKN	- +						606.325	41.0733	32.93	3	FALSE
IWSSGDLIAVTSSAPT	- +						802.91	50.6627	34.93	2	TRUE
YNNDLTAIR	+ +	540.278	26.3053	57.63	2	TRUE	540.277	25.9779	41.46	2	TRUE
VGTMC(+57.02)HPQFSAAVVQDHNK	+ +	532.253	28.03	67.58	4	TRUE	709.335	27.2848	64.78	3	TRUE
C(+57.02)NC(+57.02)GADSC(+57.02)IM	- +						594.201	24.3314	31.01	2	TRUE
YANLGPMRLPEKHR	- +						421.23	24.1468	40.92	4	FALSE
VESMKHDDIFAY	- +						727.835	35.2662	36.36	2	TRUE
ENDVKIPC(+57.02)APEDIKC(+57.02)GRL	- +						529.265	34.8971	28.16	4	FALSE
GGIDTC(+57.02)LGDSGGPL	- +						659.801	41.4577	41.29	2	TRUE
SC(+57.02)SGHSADC(+57.02)PIDGFHAN	- +						611.241	23.9943	63.56	3	TRUE
ANAHGWIDSTIK	- +						438.226	28.3743	38.54	3	FALSE
QYQNFLTIYKPDC(+57.02)TL	- +						952.465	52.6198	27.74	2	FALSE
LGTMC(+57.02)DPQ	- +						461.194	20.7527	30.63	2	TRUE
AHDNAHLITAM(+15.99)HF	- +						747.35	24.8576	56.22	2	TRUE
SVGIFEDY	- +						465.216	46.6142	29.61	2	FALSE
VAIVADYLI	- +						488.789	57.684	28.56	2	FALSE
GLLEREEE	- +						487.742	20.7841	28.77	2	TRUE
TWEEAERFC(+57.02)E	+ -	678.78	33.0648	47.73	2	FALSE
ISHDVPSC(+57.02)TC(+57.02)Q	- +						652.273	15.5488	36.87	2	FALSE
GKRFPC(+57.02)AAQDVK	- +						459.575	15.1369	33.08	3	TRUE
SPPVC(+57.02)GNGLLEREEE	- +						843.392	30.2587	41.6	2	TRUE
VVGVQESC(+57.02)FQYNR	+ -	793.372	30.7005	73.14	2	TRUE
ATC(+57.02)VLPTQSW	- +						581.782	43.3148	36.57	2	TRUE
VC(+57.02)AKPHAPGLY	- +						606.814	21.7075	49.19	2	TRUE
SPPVC(+57.02)GNY	- +						447.194	20.6751	36.17	2	TRUE
IPC(+57.02)APEDIK	+ +	521.765	25.4178	56.72	2	TRUE	521.766	24.3203	35.38	2	TRUE
REEEC(+57.02)DC(+57.02)GSPENC(+57.02)RDPC(+57.02)C(+57.02)DAASC(+57.02)KL	- +						769.54	21.3465	41.45	4	FALSE
TLNNDITLLK	- +						572.832	36.488	39.22	2	TRUE
SPPVC(+57.02)GNDILE	- +						600.782	33.8537	33.75	2	TRUE
VVFDTGSSNLWVPSR	+ +	832.425	46.4015	75.91	2	TRUE	832.423	46.1707	55.86	2	TRUE
LC(+57.02)EC(+57.02)DKAAAVC(+57.02)FRE	- +						576.921	25.5798	53.31	3	TRUE
LLEEGEEC(+57.02)DC(+57.02)GSRANC(+57.02)RNPC(+57.02)C(+57.02)DAASC(+57.02)K	- +						805.32	18.9788	27.62	4	FALSE
SC(+57.02)SGHSADC(+57.02)PIDGFHANGQPC(+57.02)SHNL	- +						682.029	27.9585	38.91	4	FALSE
FWPGSEVK	- +						475.242	31.3442	28.59	2	FALSE
RIC(+57.02)EC(+57.02)DKAVAVC(+57.02)LRE	- +						626.97	24.7922	44.94	3	TRUE
PPVC(+57.02)GNELLEK	+ -	628.321	28.0581	43.36	2	FALSE
WSDGAKLDYKAW	- +						480.57	38.07	40.72	3	TRUE
SLVEVGEDC(+57.02)DC(+57.02)GSPGYC(+57.02)R	+ +	1030.41	30.7458	77.81	2	TRUE	1030.41	30.3227	47.13	2	TRUE
FSPSATVAQDSC(+57.02)F	- +						708.808	39.049	32.43	2	FALSE
RTDIISPPVC(+57.02)GNELLEREEEC(+57.02)DC(+57.02)GSPENC(+57.02)RDPC(+57.02)C(+57.02)DA	- +						1078.19	40.2161	56.93	4	FALSE
GHNLGMNHDGNQC(+57.02)NC(+57.02)GAAGC(+57.02)IMSAIISQYR	- +						827.354	51.1676	48.05	4	FALSE
C(+57.02)PLGWSSYEGHC(+57.02)YK	+ -	581.912	33.0695	45.93	3	FALSE
AVAVC(+57.02)LRENLQTYNK	+ -	593.645	31.397	43.42	3	FALSE
FFLDNYKPDC(+57.02)TLIRPPR	+ -	538.781	46.0266	59.61	4	FALSE
HRDGKPC(+57.02)LNNYGY	- +						531.912	20.4081	32.8	3	TRUE
WIEC(+57.02)EFGEC(+57.02)C(+57.02)DQC(+57.02)R	+ -	650.239	35.6503	52.53	3	TRUE
SYDQYNKY	- +						540.734	20.2508	42.91	2	FALSE
SNGDLITVTSSARE	- +						725.361	28.7376	51.27	2	TRUE
MARGDNMHDYC(+57.02)NGKTC(+57.02)DC(+57.02)PRNPY	- +						708.782	20.0244	57.96	4	TRUE
VIVADHSLLGRY	- +						448.255	35.9018	32.01	3	TRUE
C(+57.02)MINKPLRTDIISPPVC(+57.02)GNELLEREEEC(+57.02)DC(+57.02)GSPENC(+57.02)RDPC(+57.02)C(+57.02)DAASC(+57.02)K	- +						936.237	41.6163	40.55	6	TRUE
LHLWVQC(+57.02)E	- +						542.766	38.9756	33.49	2	FALSE
HNLGMNHDGNQC(+57.02)NC(+57.02)GAAGC(+57.02)IMSAIISQYR	+ -	813.101	51.6016	43.75	4	FALSE
YTANAHGWIDSTIK	+ +	526.262	32.8904	59.97	3	TRUE	788.889	32.804	60.8	2	TRUE
LGHNLGMDHDENQC(+57.02)NC(+57.02)GASGC(+57.02)VMSGEL	- +						988.057	34.5317	38.55	3	FALSE
ENDVKIPC(+57.02)APED	- +						693.814	28.2031	48.95	2	TRUE
DYSEDPDYGMVGQGTKC(+57.02)EDGK	- +						784.317	26.526	52.3	3	TRUE
ISDPPPMY	- +						460.215	31.1951	41.24	2	TRUE
GRHPC(+57.02)AQPLLPAFY	- +						813.913	44.6648	39.54	2	TRUE
LYSFGDWR	- +						522.251	43.6441	30.92	2	FALSE
LFC(+57.02)EIVPNIC(+57.02)RR	+ +	526.274	40.8405	51.32	3	FALSE	526.275	40.5636	32.55	3	TRUE
HDVHQC(+57.02)NC(+57.02)GANSC(+57.02)IM	- +						601.566	18.4586	33.09	3	FALSE
YM(+15.99)VYPDSLC(+57.02)KEE	- +						775.33	31.2968	45.08	2	TRUE
C(+57.02)TGQSLDC(+57.02)PIDHFHR	+ -	461.455	27.2266	60.81	4	FALSE
GYWHVDL	- +						445.213	44.5085	34.83	2	TRUE
GPNAAVAQDAC(+57.02)FEENK	- +						860.881	25.1611	61	2	TRUE
TDYKPDC(+57.02)TL	- +						556.749	23.877	38.62	2	TRUE
VGEVKKDPGLL	- +						577.842	24.1861	41.9	2	TRUE
ANEEDKGMVDEGTKC(+57.02)GEGKVC(+57.02)SN	- +						629.269	17.6642	38.85	4	FALSE
NC(+57.02)QYPC(+57.02)C(+57.02)DAASC(+57.02)K	+ -	817.295	16.3634	52.02	2	FALSE
C(+57.02)YDKLPDC(+57.02)SPK	+ +	691.805	20.3682	72.67	2	TRUE	691.805	20.0455	53.58	2	TRUE
EGWYANLGPMRIPEKHR	- +						514.265	37.197	29.53	4	TRUE
KENNVTIPC(+57.02)ASEDIK	+ -	573.284	26.7101	54.98	3	TRUE
ADLC(+57.02)TGQSAEC(+57.02)PADQF	+ +	885.358	34.8373	48.48	2	TRUE	885.358	34.7164	44.98	2	FALSE
C(+57.02)DC(+57.02)GSPANC(+57.02)QYHC(+57.02)C(+57.02)DAASC(+57.02)KL	- +						845.308	22.4148	46.83	3	TRUE
LDC(+57.02)PIDHF	- +						508.73	35.0918	34.66	2	FALSE
IWEEGEEC(+57.02)DC(+57.02)GSPE	- +						848.806	27.8792	39.45	2	TRUE
VPLVGVEF	- +						430.25	53.1621	27.78	2	FALSE
IGLKNPWK	- +						478.288	29.2088	32.29	2	TRUE
LDADQHKGMVEPGTKC(+57.02)EDGKVC(+57.02)INR	- +						715.088	22.9343	28.04	4	FALSE
IGLKNPW	- +						414.242	37.5728	30.22	2	TRUE
QFNSLGIDY	- +						528.754	44.758	30.43	2	TRUE
YQNFLTDYKPDC(+57.02)TL	- +						889.406	47.39	42.51	2	TRUE
DFSYSDENKGIVEPGTKC(+57.02)EDGK	- +						619.529	26.2662	49.95	4	TRUE
DQEC(+57.02)LPGWSFYE	- +						765.813	55.9499	38.24	2	TRUE
KFSDETEC(+57.02)TVAF	- +						717.315	35.0484	36.03	2	TRUE
RITHDNAQLI	- +						590.824	22.1982	29.76	2	FALSE
SLSSSTYVLK	+ -	542.798	28.4267	44.48	2	TRUE
RITHDNAQLL	- +						590.824	22.1982	29.76	2	FALSE
C(+57.02)NC(+57.02)GASGC(+57.02)VMSGELR	+ -	829.329	25.435	60.31	2	FALSE
TKPNEC(+57.02)KHPYGDEGMVDPGTKC(+57.02)EDGK	- +						590.662	17.3232	55.41	5	TRUE
IYQIVNILNE	- +						609.839	55.9531	30.66	2	TRUE
NKYMVYPDSLC(+57.02)KEESEKC(+57.02)	- +						760.67	28.9784	58.02	3	TRUE
WVLTAVHC(+57.02)YVE	- +						688.836	46.1164	30.13	2	FALSE
KAHDNAHLITAM	+ +	661.337	22.2881	50.76	2	TRUE	661.337	21.8783	50.47	2	TRUE
MSSVPMKW	- +						483.233	37.4415	37.85	2	TRUE
SVPPPKEFSSC(+57.02)SY	- +						742.838	28.3529	31.43	2	TRUE
YC(+57.02)TGQSAEC(+57.02)PVDHF	- +						835.832	33.7892	39.01	2	TRUE
RAYGDKGMVDPGTKC(+57.02)E	- +						446.708	16.4975	54.91	4	TRUE
C(+57.02)GDGKVC(+57.02)SNRHC(+57.02)VDVTTAY	- +						550.49	20.3791	35.18	4	TRUE
AETC(+57.02)ELFPAAEC(+57.02)ADGPC(+57.02)C(+57.02)HK	+ -	774.978	33.5199	68.37	3	FALSE
TTDNQWLR	+ +	517.258	26.3727	60.77	2	TRUE	517.256	25.4704	38.01	2	TRUE
GSDLLNQK	+ -	437.735	17.5739	44.75	2	TRUE
ILVATTMAHE	- +						543.287	31.0216	30.63	2	FALSE
LHSWVEC(+57.02)QS	- +						573.256	24.5155	37.53	2	TRUE
GWYANLGPMRLPE	- +						752.372	52.4827	38.2	2	TRUE
FPC(+57.02)AAQDVK	+ +	518.249	21.3134	53.61	2	TRUE	518.25	21.0499	38.68	2	TRUE
VGSLC(+57.02)MPK	- +						446.224	23.6486	34.84	2	TRUE
FWTQGDLINVVSSADK	+ +	593.967	53.5251	62.65	3	TRUE	890.449	53.7325	52.45	2	TRUE
SPPVC(+57.02)GNDILEQGEEC(+57.02)DC(+57.02)GSPEKC(+57.02)QDPC(+57.02)C(+57.02)DAASC(+57.02)K	- +						1008.14	31.2787	32.7	4	FALSE
SWVEC(+57.02)ESGEC(+57.02)C(+57.02)DQC(+57.02)R	+ -	981.348	23.8834	60.4	2	TRUE
AESC(+57.02)SGHSADC(+57.02)PIDGFH	- +						616.241	24.0257	33.3	3	TRUE
AGTEC(+57.02)RAARDDC(+57.02)DVPEHC(+57.02)TGQSAEC(+57.02)PRNEF	- +						699.889	22.1731	30.37	5	FALSE
C(+57.02)C(+57.02)FVHDC(+57.02)C(+57.02)	- +						579.185	18.8549	32.83	2	FALSE
EWVLSAAHC(+57.02)DMENMK	- +						607.597	39.4597	36.06	3	TRUE
WTQGDLINVVSSADK	+ +	816.916	46.4772	66.48	2	TRUE	544.946	46.2145	47.35	3	TRUE
DDC(+57.02)DVAEHC(+57.02)TGQSAEC(+57.02)PRNE	- +						783.963	16.8047	54.08	3	TRUE
C(+57.02)KLHSWIEC(+57.02)E	- +						681.301	28.3784	44	2	TRUE
DYSENPNYGMVEEGTK	- +						916.884	29.0044	49.31	2	FALSE
HDGC(+57.02)TATIDTGTSF	- +						741.811	29.4457	43.12	2	TRUE
YC(+57.02)TGQSADC(+57.02)PTDVFH	- +						879.347	30.7259	48.07	2	TRUE
METIGATLSR	+ +	539.781	29.004	41.95	2	FALSE	539.782	28.5071	38.28	2	TRUE
TSNPKDIVVVGAGMS	- +						737.882	33.9754	27.78	2	FALSE
LVILGFPC(+57.02)NQFGK	+ -	746.902	53.6429	44.14	2	FALSE
MQNQC(+57.02)HALFGPNAAVAQDAC(+57.02)FEENKK	+ +	745.337	35.6935	73.3	4	TRUE	993.451	35.3733	48.22	3	FALSE
LFC(+57.02)EIVPNIC(+57.02)R	+ +	710.857	46.1708	67.56	2	TRUE	474.241	45.5707	48.74	3	TRUE
TLDNDIMLIK	+ -	588.321	43.076	53.2	2	TRUE
ISC(+57.02)LPC(+57.02)YR	- +						534.751	26.8977	32.28	2	TRUE
RIC(+57.02)EC(+57.02)DKAVAVC(+57.02)LR	- +						583.956	23.8114	55.53	3	FALSE
LGHNLGMDHDENQC(+57.02)NC(+57.02)GASGC(+57.02)	- +						782.628	18.9116	45.19	3	TRUE
TKNNNDLTALTTW	- +						746.372	43.2523	29.92	2	FALSE
QLFEFAR	+ -	455.743	39.533	41.79	2	FALSE
SFGDYISC(+57.02)LPC(+57.02)	+ +	659.775	50.3964	51.51	2	TRUE	659.775	50.2431	41.66	2	TRUE
INFKPPLPPKKAHAL	- +						418.508	28.9575	45.39	4	TRUE
TAVIMAHEMGHSLGM(+15.99)EHDSR	+ -	742.333	24.4327	71.63	3	TRUE
FWTQGDLINVVSSADKTLD	- +						1055.03	60.587	43.05	2	TRUE
DVVGVQESC(+57.02)FQY	+ -	715.816	42.4702	47.31	2	TRUE
VIVADHSM(+15.99)VTK	- +						405.885	20.3611	34.5	3	TRUE
HSESNTGGEIILGGSDPSHYTGD	+ -	777.341	32.2563	79.99	3	FALSE
NTC(+57.02)KYDYSEDPDYGMVGQGTKC(+57.02)EDGK	- +						755.061	26.7206	56.64	4	TRUE
NSLGIDYGYC(+57.02)RK	- +						723.345	26.8544	37.78	2	TRUE
GDNMHDYC(+57.02)NGKTC(+57.02)DC(+57.02)PRNP	- +						770.961	16.0523	69.4	3	TRUE
AVHLDNLIGY	- +						557.798	43.9461	37.71	2	FALSE
VKIPC(+57.02)APEDVKC(+57.02)GR	- +						407.962	23.3918	34.53	4	FALSE
HPDC(+57.02)TLIRPSR	- +						451.236	17.168	30.82	3	FALSE
LFC(+57.02)EIIENTC(+57.02)K	+ -	476.228	39.6347	59.05	3	TRUE
HKNGQPC(+57.02)LNNYGY	- +						522.237	23.1126	38.97	3	TRUE
MLNKYDTYSTKEY	- +						552.591	25.6012	29.47	3	TRUE
KTWADAEKF	- +						548.277	27.017	37.53	2	TRUE
NYITTHNPPC(+57.02)ILN	+ +	778.878	35.7275	51.36	2	TRUE	778.879	35.6647	48.14	2	TRUE
QNFLTNYKPDC(+57.02)TL	- +						807.382	42.3779	45.16	2	TRUE
AAAVC(+57.02)FRENLK	+ -	639.834	24.6389	59.45	2	TRUE
QYYQDFLTIY	- +						677.321	59.3513	34.28	2	TRUE
KDFSYSDE	- +						495.705	18.4463	30.63	2	TRUE
TGMNFDGPTAGLGY	- +						700.81	46.4846	44.8	2	TRUE
INKMPQC(+57.02)IL	- +						558.798	35.7718	35.54	2	TRUE
YTLDLFGK	+ -	478.758	45.9524	41.77	2	TRUE
KLHSWVEC(+57.02)ESGEC(+57.02)C(+57.02)DQC(+57.02)RF	- +						829.667	29.9211	62.73	3	TRUE
ERFLTQYNPK	- +						432.563	24.7922	45.66	3	TRUE
IC(+57.02)EC(+57.02)DKAVAVC(+57.02)LRENL	- +						650.645	36.3796	44.89	3	TRUE
GHNLGMGHDIEYC(+57.02)TC(+57.02)G	- +						455.932	26.3553	30.21	4	FALSE
SGELRAQDSY	- +						563.261	18.0776	41.75	2	TRUE
GYWHVDLK	- +						509.26	33.0022	36.48	2	TRUE
YC(+57.02)TGQSAEC(+57.02)PID	- +						700.774	23.5591	33.29	2	FALSE
RIC(+57.02)EC(+57.02)DKAAAVC(+57.02)F	- +						800.357	27.8336	34.9	2	FALSE
LAFPMLK	- +						410.244	45.3829	27.76	2	FALSE
C(+57.02)DKAAAVC(+57.02)FREN	- +						480.884	19.0476	43.81	3	TRUE
DIHYATVYWLEAEK	+ -	579.954	48.7855	70.68	3	TRUE
TLHSFGEWR	+ -	566.778	30.314	54.21	2	TRUE
SSC(+57.02)SYDQYNKY	- +						707.782	22.6402	45.38	2	TRUE
HSESNTGGEIILGGSDPSHY	- +						1028.96	31.907	61.29	2	TRUE
AKISNPPPMY	- +						559.289	25.9247	38.55	2	TRUE
ILNSFGEWR	- +						561.29	41.008	35.8	2	TRUE
YC(+57.02)VDLNVAY	- +						558.754	44.4118	30.83	2	FALSE
DYSPIER	- +						440.213	20.0244	29.04	2	TRUE
SYSDENKGIVEPGTKC(+57.02)EDGKVC(+57.02)INR	- +						714.586	22.9891	44.22	4	FALSE
FC(+57.02)TEQANGGHLASFH	+ -	559.247	27.0723	50.52	3	FALSE
GDKGMVDPGTKC(+57.02)EDGKVC(+57.02)INR	- +						584.775	19.418	56.39	4	TRUE
TKPNEC(+57.02)KHPYGDEGMVDPGTKC(+57.02)E	- +						883.716	18.7255	53.7	3	TRUE
KIPC(+57.02)EPQDVKC(+57.02)GR	- +						529.598	17.9943	33.68	3	FALSE
IGMAPMAGMC(+57.02)QSER	+ -	769.83	33.2304	50.69	2	FALSE
IGGAEC(+57.02)DINEHR	+ -	457.543	15.9958	45.09	3	TRUE
LINVVSSADKTLDSFGEWR	- +						713.034	55.6555	36.78	3	FALSE
LTPGSQC(+57.02)ADGEC(+57.02)C(+57.02)DQC(+57.02)RF	- +						720.945	25.6697	55.93	3	TRUE
VVGQDVC(+57.02)FEENKRGE	- +						589.276	22.6723	47.92	3	FALSE
EMGHNLGISHDEKY	- +						408.189	22.147	34.26	4	TRUE
SC(+57.02)IMAPQISDPPPMYF	- +						927.416	59.2739	34.54	2	TRUE
IRPPRTDIVSPPVC(+57.02)GNDLLEKGEEC(+57.02)DC(+57.02)GSPE	- +						874.906	38.83	34.46	4	FALSE
ITTNPPVEDHC(+57.02)	- +						641.79	19.4114	29.26	2	FALSE
VVEDFSPIVHA	- +						606.817	39.4254	43.33	2	TRUE
IILGGSDPSHYTGDFHYVSTSR	- +						603.042	38.2647	36.07	4	FALSE
QWVLTAAHC(+57.02)E	- +						607.785	33.8757	42.07	2	TRUE
DNMHDYC(+57.02)NGKTC(+57.02)DC(+57.02)PR	- +						511.444	13.9326	52.76	4	TRUE
IWSSGDLITVTSSAPTTL	- +						924.982	56.9505	35.42	2	FALSE
YTYYPNFLC(+57.02)KGEPEKC(+57.02)	+ +	690.309	40.0169	56.36	3	TRUE	690.309	39.5899	46.85	3	TRUE
YLVWLEK	- +						475.771	44.3249	28.75	2	TRUE
HKNPC(+57.02)QIFY	- +						603.79	26.8816	32.15	2	TRUE
RAVGDDMDDYC(+57.02)SGITPDC(+57.02)PR	- +						767.317	30.0198	52.73	3	FALSE
IYLGLHNLSLPNKDQQK	+ -	661.032	38.223	63.22	3	FALSE
VIPVFDN	- +						402.219	39.4869	29.76	2	TRUE
KNNNDLTALTTW	- +						695.851	43.1415	36.12	2	TRUE
M(+15.99)PQC(+57.02)ILIKPSR	+ +	679.866	24.5275	67.19	2	TRUE	453.581	24.1628	34.84	3	FALSE
RFDEIVGGMDQLPTSM(+15.99)YR	+ -	711.004	43.1696	63.83	3	FALSE
DAQTLGLAYTGSMC(+57.02)HPK	- +						617.289	33.9146	55.32	3	TRUE
WVEC(+57.02)ESGEC(+57.02)C(+57.02)QQGR	+ -	892.842	18.788	70.8	2	TRUE
TIGATLSRGDY	- +						577.295	28.2032	34.42	2	TRUE
RGGIDTC(+57.02)LGDSGGPL	- +						737.851	35.9296	39.57	2	TRUE
ITHDNAQLITAVH	- +						478.256	25.0474	47.11	3	TRUE
DQEC(+57.02)LPGWSFY	- +						701.291	58.1821	36.56	2	TRUE
DSDQSKC(+57.02)IDNKPL	- +						507.239	18.4448	45.66	3	TRUE
LVALAMAHE	- +						477.757	33.0666	34.34	2	TRUE
NNNDLTALTTWIH	+ -	756.875	54.6412	65.45	2	TRUE
YTGDFHYVSTSR	+ +	478.221	24.7162	61.6	3	TRUE	478.222	24.2049	30.59	3	FALSE
LSLPSNPPRL	- +						547.321	39.3386	32.62	2	TRUE
EFVAQLLSK	- +						517.798	41.6365	35.57	2	TRUE
MYAHFDGVLGMGYPK	+ +	562.598	44.8465	44.2	3	FALSE	562.599	44.7614	46.41	3	TRUE
AVMAQDGC(+57.02)FEWNKK	+ -	561.925	31.3537	43.57	3	FALSE
WVEC(+57.02)ESGEC(+57.02)C(+57.02)DQC(+57.02)R	+ -	937.83	19.9156	59.41	2	TRUE
SDLSSIHQLPKNDIQKF	- +						657.351	33.9827	48.16	3	TRUE
IWSSGDLIAVT	- +						581.311	50.7822	31.29	2	TRUE
KAVVGQDVC(+57.02)FEENK	+ -	541.599	24.1463	59.44	3	FALSE
ANEEDKGMVDEGTKC(+57.02)GEGKVC(+57.02)	- +						771.664	17.837	52.43	3	TRUE
GDNC(+57.02)GEPNRPGVY	- +						717.806	19.2604	54.7	2	FALSE
VGC(+57.02)ELMLASK	+ -	554.281	30.6656	42.69	2	FALSE
ETPVLSNPGPYLEFR	+ -	859.938	48.461	69.96	2	TRUE
C(+57.02)DKNEHPFLVALH	- +						527.261	32.2995	48.21	3	TRUE
VC(+57.02)SNRHC(+57.02)VDVTRAY	- +						434.954	17.928	33.12	4	TRUE
NQC(+57.02)DC(+57.02)GANSC(+57.02)IMSPF	- +						880.827	44.0203	53.04	2	TRUE
AKISNPPPMYFSDC(+57.02)SQEQY	- +						754.666	39.5033	36.97	3	TRUE
RTDIVSPPVC(+57.02)GNSLVE	- +						871.938	37.551	35.8	2	FALSE
GSMPDC(+57.02)SPKTDIY	- +						735.814	28.142	42.28	2	TRUE
LVIVADHSLLGRY	- +						485.949	43.2517	39.58	3	TRUE
GEISIGTPAQIF	- +						616.829	54.3357	38.6	2	TRUE
ISDPPPMYF	- +						533.749	48.15	33.9	2	TRUE
TGKSPFPSYT	- +						542.769	29.1335	42.43	2	TRUE
TDIISPPVC(+57.02)GNELLER	+ -	604.977	45.2742	67.52	3	TRUE
C(+57.02)GAAGC(+57.02)IM	- +						420.163	24.6686	32.94	2	TRUE
ITTHNPPC(+57.02)ILNQ	- +						704.355	28.2489	40.43	2	TRUE
FIVVDHSMVT	- +						574.295	36.9007	38.65	2	TRUE
TDIISPPVC(+57.02)GNGLLE	- +						792.899	49.9972	38.69	2	TRUE
QNFLTNYKPDC(+57.02)TLIRPSR	- +						556.539	37.8212	46.67	4	TRUE
KENDVPIPC(+57.02)AQE	- +						700.33	26.3227	41.07	2	FALSE
TGVFQDSSE	- +						485.212	22.814	30.43	2	TRUE
HLITAMHF	- +						485.253	35.2013	29.67	2	FALSE
TDIISPPVC(+57.02)GNELLEK	+ -	595.641	44.13	70.87	3	TRUE
NEHPFLVALHTAR	+ -	502.272	32.1388	75.62	3	TRUE
RSVNPTASNML	- +						595.303	27.1099	37.52	2	TRUE
KRFDEIVGGMDQLPTSMY	- +						696.336	49.2701	35.09	3	TRUE
SC(+57.02)TC(+57.02)GDKPC(+57.02)IMF	+ +	738.293	38.1003	47.19	2	TRUE	738.29	38.0937	46.01	2	TRUE
QYQFFLDNYKPDC(+57.02)TL	- +						976.448	53.3302	40.22	2	TRUE
GISHDVPSC(+57.02)TC(+57.02)	- +						616.755	18.2644	41.38	2	TRUE
LC(+57.02)GGTLIHE	- +						500.251	25.9378	28.87	2	TRUE
ANLGPMRLPEKHR	- +						759.919	20.8136	29.93	2	FALSE
IC(+57.02)EC(+57.02)DKAVAVC(+57.02)LREN	- +						612.951	26.1278	45.2	3	TRUE
SPPVC(+57.02)GNDLLEE	- +						665.303	35.9442	36.76	2	TRUE
DLINVVSSA	- +						459.25	44.5717	32.61	2	TRUE
TLGM(+15.99)LMEGLK	+ -	554.791	43.4319	48.6	2	FALSE
SPPVC(+57.02)GNDLLEK	+ -	664.829	28.7631	57.23	2	TRUE
ITHDNAQLITAVHL	- +						773.422	40.6896	52.78	2	TRUE
LYIIEQIPK	+ -	558.838	43.1265	46.02	2	FALSE
IIALGHSGFLEDQR	+ +	519.279	38.4025	62.77	3	TRUE	519.278	37.8266	43.08	3	TRUE
AHELGHNLGISHDVPSC(+57.02)TC(+57.02)QTK	+ +	821.048	23.4898	56.04	3	TRUE	616.039	23.2037	68.95	4	TRUE
C(+57.02)EDGKVC(+57.02)SNRHC(+57.02)VDVTTAY	- +						568.495	21.0499	48.73	4	TRUE
ISNPPPMYFSDC(+57.02)SQE	- +						886.368	39.4906	53.25	2	TRUE
C(+57.02)ETKPNEC(+57.02)KHPYGDEGMVDPGTKC(+57.02)EDGKVC(+57.02)SNGK	- +						555.669	18.185	57.19	7	TRUE
GC(+57.02)TATIDTGTSF	- +						615.767	33.4616	29.12	2	FALSE
YVC(+57.02)QYC(+57.02)PAGNIIGK	- +						821.886	34.0227	52.87	2	TRUE
SLDC(+57.02)PIDHFHR	+ +	466.22	26.0492	51.42	3	TRUE	466.219	25.3781	38.47	3	TRUE
IPAFYYNQK	+ +	572.294	33.169	52.52	2	FALSE	572.295	32.7958	34.14	2	FALSE
KSVGINQDHSTVH	- +						474.576	11.5896	27.82	3	FALSE
SPPVC(+57.02)GNSLVE	- +						579.775	28.3529	33.54	2	TRUE
SEC(+57.02)DLPEYC(+57.02)TGQSADC(+57.02)PTDVF	- +						1225.97	46.3674	38.65	2	TRUE
KVVFDTGSSNLWVPSHQC(+57.02)SPLY	- +						841.076	48.5995	45.43	3	TRUE
DIASPAVC(+57.02)GNEIWE	- +						780.853	47.0799	34.95	2	TRUE
SNIISTLNPLAK	- +						635.871	46.6324	34.5	2	TRUE
TGEC(+57.02)C(+57.02)DQC(+57.02)RF	- +						666.742	18.1994	54.28	2	TRUE
HYYQNFLT	- +						543.256	34.4448	34.41	2	FALSE
TIYHPDC(+57.02)TLIRPS	- +						524.933	30.1725	44.39	3	FALSE
VSFVESMKHDDIF	- +						518.582	45.6625	32.81	3	FALSE
KISNPPPMYF	- +						597.303	40.4276	29.09	2	FALSE
QIVNDMIVMYR	+ -	691.351	45.0742	55.59	2	FALSE
YC(+57.02)TGQSAEC(+57.02)PLD	- +						700.774	23.5591	33.29	2	FALSE
DEDKGMVDPGTKC(+57.02)EDGKVC(+57.02)INGK	- +						638.788	20.4062	56.94	4	FALSE
C(+57.02)RYDYSENPNYGMVEEGTK	- +						771.324	28.909	58.75	3	FALSE
SYYDNFR	+ +	482.71	22.8427	51.5	2	TRUE	482.712	26.2662	36.08	2	TRUE
GEEC(+57.02)DC(+57.02)GSPENC(+57.02)QNPC(+57.02)C(+57.02)DAASC(+57.02)K	+ -	902.306	17.4412	70.87	3	TRUE
AMHFDAQTLGLAYTGSMC(+57.02)HPK	+ -	584.771	43.2132	74.2	4	FALSE
C(+57.02)NC(+57.02)GADSC(+57.02)IMYPQ	- +						788.288	31.4758	43.76	2	TRUE
TAVIMAHEMGHSL	+ -	698.84	31.7019	67.04	2	TRUE
EEVDFVVK	+ -	482.753	31.3105	41.71	2	TRUE
GIRNEC(+57.02)DLPEYC(+57.02)TGQSAEC(+57.02)PIDRSH	- +						988.758	28.9731	63.02	3	TRUE
AHELGHNLGMDHDE	- +						525.559	18.7185	46.98	3	TRUE
ERFLTQY	- +						478.746	30.4583	33.67	2	TRUE
NMAYIMAHE	- +						540.237	32.2815	45.7	2	TRUE
GLRSEC(+57.02)DLPEYC(+57.02)TGQSVDC(+57.02)PIDHF	- +						952.405	42.4683	44.73	3	TRUE
YVSFVESMK	+ -	545.268	35.9432	53.07	2	FALSE
LGHNLGMDHDENQ	- +						740.317	17.1083	52.47	2	TRUE
SPLVHAVAATM	- +						548.795	32.4327	42.55	2	TRUE
ARGDNLHDYC(+57.02)TGISSDC(+57.02)PR	- +						549.24	23.0684	71.06	4	TRUE
TGDIIAIK	- +						415.753	28.0665	34.88	2	TRUE
GISHDVPSC(+57.02)TC(+57.02)Q	- +						680.782	18.1243	45.65	2	TRUE
GKVC(+57.02)SNGYC(+57.02)VDLNVAY	- +						909.909	40.4118	31.99	2	FALSE
YISC(+57.02)LPC(+57.02)YR	+ +	616.282	32.8708	59.6	2	TRUE	616.281	32.6428	42.83	2	TRUE
SWIEC(+57.02)EFGEC(+57.02)C(+57.02)EQC(+57.02)R	+ -	1025.38	41.5439	46.87	2	FALSE
ENDVLIPC(+57.02)EPEDIK	+ -	835.898	39.4285	58.81	2	TRUE
TIGMAPMAGMC(+57.02)QSER	+ +	820.355	34.8409	61.04	2	TRUE	820.354	34.5962	32.81	2	FALSE
INKMPQC(+57.02)ILIKPSRTDIVSPPVC(+57.02)GNSLVE	- +						817.182	45.1404	28.13	4	FALSE
FSAIDIPPPR	+ -	556.809	36.5813	49.67	2	FALSE
LFPAAEC(+57.02)ADGPC(+57.02)C(+57.02)H	- +						802.816	29.2313	55.03	2	TRUE
GYC(+57.02)YNGDC(+57.02)PIMR	+ -	753.3	30.314	65.44	2	TRUE
HPYGDEGMVDPGTKC(+57.02)E	- +						896.367	21.5429	49.09	2	TRUE
MAQDGC(+57.02)FEWNK	+ -	693.283	31.7019	41.99	2	FALSE
GYC(+57.02)YNGDC(+57.02)PIMK	+ -	739.299	29.342	47.04	2	TRUE
EGEEC(+57.02)DC(+57.02)GSRANC(+57.02)RNPC(+57.02)C(+57.02)DAASC(+57.02)K	- +						716.517	13.2802	34.27	4	FALSE
IWSSGDLIAV	- +						530.786	53.6684	28.93	2	FALSE
TLC(+57.02)AGILGR	+ +	480.768	32.4733	47.45	2	TRUE	480.769	31.9687	31.34	2	TRUE
LGMAFIDGMC(+57.02)K	+ -	621.787	45.553	62.48	2	FALSE
HDENQC(+57.02)DC(+57.02)GANSC(+57.02)IM	- +						905.815	21.3232	57.42	2	TRUE
NPVFPVYF	+ +	491.756	61.7033	42.34	2	FALSE	491.756	61.6143	36.04	2	TRUE
GIVEPGTKC(+57.02)EDGKVC(+57.02)	- +						550.261	18.9715	37.39	3	TRUE
FVHSC(+57.02)C(+57.02)YDKLPDC(+57.02)SPK	- +						671.627	23.9918	54.99	3	TRUE
RSYQFSDC(+57.02)SMN	- +						697.777	24.6887	41.55	2	TRUE
GHNLGMNHDGNQC(+57.02)NC(+57.02)GAAGC(+57.02)IM	- +						796.643	25.9066	39.5	3	FALSE
RAYGDKGMVDPGTKC(+57.02)EDGKVC(+57.02)INR	- +						455.218	20.2991	72.79	6	TRUE
DHSTDHLWVAA	- +						417.863	32.1404	40.03	3	TRUE
VVAVIMAHEMGH	+ -	431.886	32.4328	67.85	3	TRUE
IWSSGDLITVTSSAPT	- +						817.916	49.092	32.96	2	FALSE
LDRPVNNSPHIAP	+ +	477.257	23.0412	47.37	3	FALSE	477.255	22.734	34.71	3	TRUE
MAYIMAHEMGHSLGMLHDTK	+ -	569.013	38.0408	68.85	4	TRUE
SIHQLPKNDIQ	- +						646.851	19.0677	45.56	2	TRUE
IHDYTHLL	- +						506.266	32.6624	31.92	2	TRUE
IIGGAEC(+57.02)NINEHR	+ +	494.909	19.3664	60.54	3	TRUE	494.908	19.0813	48.93	3	TRUE
IVGGMDQLPTSMYR	+ +	784.381	41.4155	42.52	2	FALSE	784.384	41.1173	52.31	2	TRUE
C(+57.02)YDKLPDC(+57.02)SPKTDRY	- +						480.216	22.9904	58.67	4	TRUE
MGHNLGIFHDVHQC(+57.02)NC(+57.02)GANSC(+57.02)IMYAK	- +						1012.1	33.8896	55.59	3	TRUE
MGHSLGMLHDTK	+ +	442.881	20.2264	71.32	3	TRUE	663.818	19.9107	58.72	2	TRUE
GIVEPGTKC(+57.02)EDGKVC(+57.02)INRK	- +						540.777	19.1243	42.18	4	TRUE
FLTQYNPK	+ +	505.769	26.3896	50.95	2	TRUE	505.769	25.3381	31.15	2	TRUE
ATVAEDSC(+57.02)F	+ +	500.21	27.1911	42.31	2	FALSE	500.208	26.8603	38.28	2	TRUE
PDC(+57.02)ILIRPLK	+ -	408.909	34.3226	47.45	3	TRUE
IYQIVNILNQIYR	+ -	825.471	64.4258	78.17	2	TRUE
ITTHNPPC(+57.02)ILNQAL	- +						796.417	40.9289	41.33	2	TRUE
LHSWVEC(+57.02)ESGEC(+57.02)C(+57.02)DQC(+57.02)RF	- +						786.969	33.5847	51.26	3	TRUE
TIHWGEPTAF	- +						579.782	43.6697	45.29	2	TRUE
VNLMVDQQW	- +						566.776	48.3775	39.17	2	TRUE
C(+57.02)SGITPDC(+57.02)PR	- +						581.753	17.2579	44.1	2	FALSE
SLDRYAM	- +						428.206	24.0943	28.25	2	TRUE
FSQDIVR	- +						432.732	23.3976	27.45	2	FALSE
EIIC(+57.02)ESGTSC(+57.02)EK	+ -	706.804	17.7331	51.88	2	TRUE
MGHNLGISHDE	- +						605.269	17.8867	58.24	2	TRUE
MGHNLGIFHDVHQC(+57.02)NC(+57.02)GANSC(+57.02)IM	- +						891.371	36.4425	40.61	3	FALSE
IYERLNTVNE	- +						625.821	23.8559	36.29	2	TRUE
DQEC(+57.02)LPGW	- +						502.711	45.2806	34.62	2	TRUE
C(+57.02)ELFPAAEC(+57.02)ADGPC(+57.02)C(+57.02)HK	+ -	674.603	31.767	79.47	3	FALSE
YIQLVIVADH	- +						585.83	44.4554	39.37	2	FALSE
KGEEC(+57.02)DC(+57.02)GSPANC(+57.02)RYPC(+57.02)C(+57.02)D	- +						778.947	18.0267	36.12	3	FALSE
KKTSNPKDIVVVGAGMSGLSAAY	- +						574.061	39.9772	38.12	4	TRUE
DDC(+57.02)DMAESC(+57.02)SGHSADC(+57.02)PIDGFHANGQPC(+57.02)SHNLGY	+ +	946.106	35.3861	58.09	4	TRUE	946.107	35.0268	60.46	4	TRUE
TIFRPDC(+57.02)TL	- +						561.784	35.9463	34.54	2	TRUE
NHDNTQLLTGMNFDGPTAGLGY	+ +	1168.53	53.1059	57.7	2	FALSE	1168.53	52.9757	56.21	2	TRUE
RSYQFSDC(+57.02)SM(+15.99)NE	- +						770.295	20.343	46.81	2	TRUE
IILGGSDPSH	- +						498.261	22.4129	36.13	2	TRUE
IQQNAEKVRVTY	- +						483.599	21.5784	40.82	3	TRUE
SGYC(+57.02)YNGIC(+57.02)PVMR	+ -	788.836	35.7414	58.48	2	TRUE
GPMRIPE	- +						400.209	24.6168	34.83	2	TRUE
C(+57.02)KHDIYEC(+57.02)RY	- +						481.876	17.4823	48.35	3	TRUE
GHNLGISHDVPSC(+57.02)TC(+57.02)QTK	- +						503.482	19.9088	65.15	4	TRUE
SADC(+57.02)PIDGFHANGQPC(+57.02)SH	- +						657.268	25.71	54.48	3	TRUE
AGTEC(+57.02)RPARDDC(+57.02)DVAEHC(+57.02)TGQSAEC(+57.02)PRNE	- +						837.841	16.1854	47.31	4	TRUE
GQGYIEGFLSQDIVR	- +						841.43	53.126	34.88	2	FALSE
ITHDNAQLITAV	+ +	648.352	33.7316	43.01	2	TRUE	648.351	35.2413	42.28	2	TRUE
LVALAMAHEL	- +						534.3	45.7905	32.2	2	TRUE
MGHNLGIFHDVH	- +						688.829	29.0164	56.98	2	TRUE
IHDIKWNFEK	+ -	443.904	30.9154	61.47	3	TRUE
AAAVC(+57.02)FRE	- +						462.224	22.1769	38.55	2	TRUE
PNYGMVEEGTK	+ -	612.782	22.4351	60.24	2	TRUE
FGEC(+57.02)C(+57.02)DQC(+57.02)R	- +						616.217	13.5758	46.45	2	TRUE
IMGWGSITSPNEK	+ +	710.35	40.5648	64.29	2	TRUE	710.35	40.1834	46.38	2	TRUE
VVAAIMAHE	- +						470.75	26.1803	35.48	2	TRUE
VYFAGEYTANAHGW	- +						793.356	43.2291	34.66	2	FALSE
NLGISHDVPSC(+57.02)TC(+57.02)	- +						730.317	27.238	52.95	2	TRUE
C(+57.02)GANSC(+57.02)IMY	- +						538.203	29.85	41.42	2	TRUE
SVGVVEDFSPIVH	- +						462.242	45.1998	39.18	3	FALSE
DGKPC(+57.02)LSNYGY	+ -	637.28	29.6289	42.11	2	FALSE
GQFQGIVAWGR	+ -	609.823	42.8841	54.43	2	TRUE
KLKPGAEC(+57.02)GDGMC(+57.02)C(+57.02)DQC(+57.02)RF	- +						763.648	22.3675	62.29	3	FALSE
LIKNMPQC(+57.02)ILK	- +						679.386	32.2485	33.11	2	TRUE
GIVFWSNR	+ -	489.762	41.6993	41.87	2	FALSE
HVDLKGVSIENK	- +						669.872	22.0469	54.81	2	TRUE
VADIPITQFFTEA	+ -	726.374	66.1044	42.69	2	FALSE
DYSPIVR	- +						425.226	23.3501	32.03	2	TRUE
TIFRPDC(+57.02)TLIRPL	- +						534.632	46.3148	36.58	3	TRUE
YTGDIIAIK	+ +	497.284	33.8912	49.63	2	TRUE	497.284	33.5948	33.72	2	TRUE
AHDNAHLITAM(+15.99)HFD	+ +	536.912	24.381	45.55	3	FALSE	804.864	24.013	58.92	2	TRUE
FGQC(+57.02)C(+57.02)DQC(+57.02)K	- +						601.722	12.2371	29.98	2	FALSE
SATLSC(+57.02)EGSY	- +						537.724	23.5231	31.13	2	TRUE
TDIVSPPVC(+57.02)GNSLVE	- +						793.891	42.3344	35.8	2	TRUE
VLTAAHC(+57.02)EME	- +						580.756	20.0553	38.59	2	TRUE
AHEMGHNLGMNHDGNQC(+57.02)NC(+57.02)GAAGC(+57.02)IM	- +						952.701	26.4981	33.26	3	TRUE
LNRPVNNSPHIAP	- +						476.928	21.4351	44.17	3	TRUE
TWEEAEK	+ -	446.706	15.0599	46.03	2	TRUE
VLTAVHC(+57.02)YVE	- +						595.797	29.8171	43.6	2	TRUE
MPQC(+57.02)ILIKPSRTDIVSPPVC(+57.02)GN	- +						828.091	41.632	41.83	3	TRUE
NC(+57.02)GAAGC(+57.02)IM	- +						477.184	25.1583	32.39	2	FALSE
VC(+57.02)SNRHC(+57.02)VDVTTAY	- +						841.374	21.2212	39.78	2	TRUE
DDC(+57.02)DMAESC(+57.02)SGHSADC(+57.02)PIDGFHAN	+ -	889.984	31.3169	60.58	3	TRUE
ILDYSVC(+57.02)R	- +						513.258	24.9842	34.56	2	TRUE
FSAAVVQDHNK	+ -	608.309	18.7206	57.67	2	TRUE
IKPSRTDIVSPPVC(+57.02)GNSLVEVGEDC(+57.02)DC(+57.02)GSPGYC(+57.02)R	- +						945.931	38.745	55.98	4	TRUE
FDNGLDGLLDPLLK	- +						765.413	63.7784	44.07	2	TRUE
LGHNLGISHDVPSC(+57.02)T	- +						803.884	26.1991	60.35	2	TRUE
MVHEMGHNLGMYHDGNQC(+57.02)DC(+57.02)GAK	+ -	666.018	21.5787	72.93	4	TRUE
VGTMC(+57.02)HPQFSAA	- +						653.289	27.0692	46.46	2	FALSE
FWTQGDLINVVSSADKT	- +						940.971	54.042	41.05	2	TRUE
LC(+57.02)EC(+57.02)DKAAAVC(+57.02)	- +						648.772	16.6303	41.32	2	FALSE
LVMVVDHSM	- +						515.755	34.337	39.31	2	TRUE
NDVKIPC(+57.02)APEDIKC(+57.02)GR	- +						624.641	26.7758	49.8	3	TRUE
EFSSC(+57.02)SYDQYNKY	- +						845.838	30.6509	28.04	2	FALSE
VPLVGIVFWSNR	+ -	693.897	60.6373	71.41	2	TRUE
VVFDTGSSNLWVPSHQC(+57.02)SPLYSAC(+57.02)VSHNR	+ -	1102.18	45.2307	92.99	3	TRUE
VTLNLFGEWR	+ +	617.832	56.3331	49.38	2	TRUE	617.832	56.2121	28.82	2	FALSE
NYITTHNPPC(+57.02)I	+ -	665.316	32.7963	58.94	2	TRUE
YC(+57.02)TGQSAEC(+57.02)P	- +						586.721	16.7146	33.66	2	TRUE
HPWVEC(+57.02)E	- +						478.7	22.0111	29.35	2	TRUE
TDLVSPPVC(+57.02)GN	- +						579.776	29.5476	43.24	2	TRUE
C(+57.02)ILDPPLR	+ +	492.271	36.0081	54.16	2	TRUE	492.271	35.2273	28.62	2	TRUE
NGDC(+57.02)PIML	- +						460.205	40.7919	32.59	2	FALSE
NHDNTQLLTGMN	+ -	679.312	29.1609	46.71	2	FALSE
M(+15.99)AESC(+57.02)SGHSADC(+57.02)PIDGF	- +						928.845	28.503	51.63	2	TRUE
LFGPNAAVAQDAC(+57.02)FEENKK	- +						703.673	35.4019	35.04	3	FALSE
YTPRDEDKGMVDPGTKC(+57.02)ENGK	- +						600.025	16.1947	51.62	4	TRUE
YTPRDEDKGMVDPGTK	- +						452.968	17.3044	43.21	4	TRUE
LYC(+57.02)LDNSS	- +						486.21	27.3516	27.52	2	FALSE
NEC(+57.02)DLPEYC(+57.02)TGQ	+ -	743.283	28.8203	49.35	2	TRUE
HDDIFAYEKRFDE	- +						562.259	35.6808	43.13	3	TRUE
TIHWGEPTAFQKE	- +						515.256	34.7482	51.67	3	FALSE
C(+57.02)NQINLLPDISF	- +						717.358	65.0397	35.06	2	TRUE
SC(+57.02)SGHSADC(+57.02)PIDGFHANGQPC(+57.02)SHNLGY	- +						982.396	31.0216	64.93	3	TRUE
QYNRLGNTY	- +						564.774	20.7074	33.78	2	FALSE
KPEIQNEIIDLHNSLR	+ -	480.513	39.1093	80.41	4	TRUE
TNNVAC(+57.02)KYPL	+ +	590.294	27.3981	55.33	2	TRUE	590.294	27.1035	43.99	2	TRUE
SSTHIEPFSLPSSPPSVGSVC(+57.02)R	+ +	776.712	43.6645	75.5	3	TRUE	776.715	43.5391	60.83	3	TRUE
YIQLVIVADHA	+ -	621.347	46.5113	53	2	FALSE
VSPPVC(+57.02)GNDILEQGEEC(+57.02)DC(+57.02)GSPEKC(+57.02)QDPC(+57.02)C(+57.02)DAASC(+57.02)K	- +						1032.91	33.8537	44.72	4	TRUE
KISNPPPMY	- +						523.77	25.031	36.34	2	TRUE
RNYITTHNPPC(+57.02)ILNQA	- +						956.48	32.5333	57.54	2	TRUE
GM(+15.99)VEPGTKC(+57.02)EDGKVC(+57.02)INRK	- +						549.266	18.2076	37.21	4	TRUE
TPVPAGC(+57.02)YDSK	+ +	597.777	18.5454	70.51	2	TRUE	597.777	18.4176	42.47	2	TRUE
AHGWIDSTIK	+ +	564.295	28.037	59.29	2	TRUE	564.296	27.3937	43.92	2	TRUE
NDVKIPC(+57.02)APEDVK	- +						495.585	26.8114	44.79	3	TRUE
NTC(+57.02)KYDYSEDPDYGMVGQGTK	- +						1214.51	28.6312	60.59	2	TRUE
SNGDLITVT	- +						460.239	32.5495	31.11	2	TRUE
DEDKGMVDPGTKC(+57.02)E	- +						790.831	16.2601	53.56	2	TRUE
WYANLGPMR	+ -	554.273	38.9573	53.23	2	TRUE
FLTNSKPDC(+57.02)ILIRPLK	+ -	639.031	39.0192	66.56	3	TRUE
DYEEFLEIAK	+ -	628.806	48.7993	47.69	2	FALSE
GM(+15.99)VEPGTKC(+57.02)EDGKVC(+57.02)INR	- +						517.242	17.7186	42.8	4	TRUE
AALPEAELK	+ -	471.268	26.7101	54.04	2	TRUE
LLEREEEC(+57.02)DC(+57.02)GSPENC(+57.02)RDPC(+57.02)C(+57.02)DAASC(+57.02)K	- +						830.071	20.5387	87.97	4	TRUE
NHDNTQLLTGMNF	- +						752.847	45.6883	48.32	2	TRUE
VAVTMVHE	- +						443.229	23.4202	27.23	2	FALSE
HDDIFAYEKR	+ -	431.879	23.9204	50.91	3	FALSE
SGLSAAYVLAGAGHK	+ -	701.377	35.1263	59.82	2	TRUE
C(+57.02)RPARDEC(+57.02)DKADLC(+57.02)TGQSAEC(+57.02)PADQFQR	- +						669.088	23.2662	54.19	5	TRUE
SMDGFRAGYLE	- +						623.283	37.197	28.32	2	FALSE
ISNPPPKYF	- +						531.784	28.7	35.4	2	TRUE
NRHC(+57.02)VDVTTAY	- +						668.308	19.6117	47.78	2	TRUE
PPPMYFSDC(+57.02)SQE	- +						729.289	37.2682	39.37	2	FALSE
LVMVVDHSM(+15.99)VTKY	- +						513.264	31.4704	33.41	3	FALSE
LYC(+57.02)LDNSF	- +						516.229	44.376	31.11	2	TRUE
DDSSTTFRTAVIMAHEMGHSLGMEHDSR	+ -	780.348	51.0964	81.75	4	TRUE
C(+57.02)IVNGGGIR	- +						473.25	21.3871	31.67	2	FALSE
ANLGPMRIPEKH	- +						454.915	24.3333	32.77	3	TRUE
VNHYTIVTGLYPE	- +						753.385	42.8368	40.24	2	TRUE
SEC(+57.02)DVPEYC(+57.02)TGQSAEC(+57.02)PIDHF	- +						834.326	42.8573	35.53	3	TRUE
ITHDNAQLITAVHLDN	- +						887.957	35.4079	53.77	2	TRUE
C(+57.02)HALFGPNAAVAQDAC(+57.02)FEENKKGK	- +						888.089	31.2335	34.53	3	FALSE
IMGWGTTTTTK	+ +	598.802	31.8163	47	2	FALSE	598.802	31.0898	41.71	2	TRUE
YITTHNPPC(+57.02)ILN	- +						721.858	32.4922	37.71	2	TRUE
LGYVGTMC(+57.02)HPQFSAAVVQDHNK	+ -	615.543	36.1763	43.23	4	FALSE
DFSPIVHA	- +						443.227	34.1258	30.66	2	TRUE
NDVKIPC(+57.02)APEDVKC(+57.02)GRL	- +						657.663	31.472	40.65	3	TRUE
AHELGHNLGMDHDENQC(+57.02)NC(+57.02)GASGC(+57.02)VM	- +						729.035	26.3032	54.34	4	TRUE
KLHPWVEC(+57.02)ETGEC(+57.02)C(+57.02)DQC(+57.02)R	- +						788.658	23.7129	66.88	3	TRUE
VLKYSDETEC(+57.02)TVAF	- +						831.388	38.0418	47.87	2	TRUE
SLPSNPPSVGSHC(+57.02)R	+ +	498.909	19.5928	46.24	3	TRUE	747.859	19.3111	39.69	2	TRUE
HDVHQC(+57.02)NC(+57.02)GANSC(+57.02)IMY	- +						655.919	23.641	57.34	3	TRUE
RTDIISPPVC(+57.02)GNGLLEREEEC(+57.02)DC(+57.02)GSPE	- +						1030.46	40.786	43.14	3	TRUE
C(+57.02)TEQANGGHLASF	- +						696.304	25.75	43.97	2	TRUE
PC(+57.02)QIFYTPR	+ -	591.291	32.4661	64.41	2	TRUE
ITAMHFDAQTL	- +						624.307	40.8798	39.76	2	TRUE
GGIDSC(+57.02)KADTGGPLIC(+57.02)NGE	- +						960.924	28.9731	57.91	2	TRUE
YIQLVIVADHAMVTK	+ +	850.973	48.0938	67.54	2	TRUE	850.973	47.717	51.27	2	TRUE
SVVELGKMIIQETGK	+ -	544.639	47.7129	67.65	3	TRUE
HFDAQTLG	- +						444.714	22.2221	29	2	FALSE
PGGGFVPNF	- +						446.221	47.7188	30.06	2	TRUE
RGDNMHDYC(+57.02)NGKTC(+57.02)DC(+57.02)PRNPY	- +						658.264	18.7255	54.44	4	FALSE
GIRSEC(+57.02)DLPEYC(+57.02)TGQSVDC(+57.02)PIDHFHR	- +						787.845	34.7265	69.58	4	TRUE
NEC(+57.02)DLPEYC(+57.02)TGQSAEC(+57.02)PIDR	+ +	1207.49	32.5184	72.32	2	TRUE	805.327	32.2995	59.2	3	TRUE
MGHNLGMY	- +						461.699	26.6408	29.09	2	TRUE
AIEQNLHDLGLLNNY	- +						863.941	50.2461	39.59	2	TRUE
KYTYYPNF	+ +	548.26	37.8241	45.7	2	FALSE	548.262	37.5599	34.76	2	TRUE
IRPSRTDIVSPPVC(+57.02)GNDILE	- +						746.723	39.3509	44.64	3	TRUE
HGWIDSTIK	+ -	528.777	27.6536	46.66	2	TRUE
VESMKHDDIF	- +						610.783	26.9666	37.01	2	TRUE
AEVC(+57.02)AKPHAPGLY	- +						706.852	24.0792	52.53	2	TRUE
ELGHNLGISHDVPSC(+57.02)TC(+57.02)QTK	+ -	751.685	26.2602	69.41	3	TRUE
AESYFYC(+57.02)R	+ -	548.232	27.1857	49.43	2	TRUE
KAHDNAHLITAMHFDAQTLGLAYTGSMC(+57.02)HPK	+ +	573.612	47.2197	52.13	6	TRUE	573.611	44.823	59.61	6	FALSE
VAIAMAHE	- +						421.216	23.2897	28.18	2	TRUE
NKGIVEPGTKC(+57.02)EDGKVC(+57.02)IN	- +						706.681	21.4292	35.72	3	FALSE
IRPPRTDIVSPPVC(+57.02)GNELLEKGEEC(+57.02)DC(+57.02)GSPANC(+57.02)RYPC(+57.02)C(+57.02)DAASC(+57.02)K	- +						1019.85	37.1541	38.44	5	TRUE
TGQSAEC(+57.02)PLDVFQR	+ -	804.378	41.3199	66.1	2	FALSE
KDPGLLKYPVKPSEAGK	- +						457.514	23.8559	56.23	4	TRUE
RTDIISPPVC(+57.02)GNELLEREEE	- +						786.052	41.4403	53.63	3	TRUE
GLRSEC(+57.02)DLPEYC(+57.02)TGQS	- +						936.396	28.1602	44.81	2	TRUE
NIRVPLVGIVF	- +						613.885	65.5236	33.14	2	FALSE
TKPNEC(+57.02)KHPYGDEGMVDPGTK	- +						590.771	17.7405	49.85	4	TRUE
YFIVVDHR	+ +	524.783	29.8267	61.53	2	TRUE	524.783	29.2726	42.51	2	TRUE
QAIGGVIPVF	- +						500.795	59.1914	30.76	2	TRUE
IMAHEMGHNLGIR	+ -	493.584	24.6388	59.65	3	FALSE
AHELGHNLGMY	- +						621.29	25.8834	50.31	2	TRUE
SQDILMPLWSSY	- +						720.347	65.6752	48.15	2	TRUE
WSNGAQLDYK	- +						591.28	25.7742	38.37	2	TRUE
YM(+15.99)VYPDSLC(+57.02)K	+ -	646.286	30.314	66.97	2	TRUE
IGHYGKRFPC(+57.02)AAQDVK	- +						462.489	18.9337	39.15	4	TRUE
ALFGPNAAVAQDAC(+57.02)FEENK	+ -	1026.48	42.4088	76.42	2	TRUE
VAIVADYLIFRK	+ +	469.95	49.7014	61.8	3	TRUE	469.95	49.519	37.77	3	TRUE
DHSTDHLWVAATMAHE	- +						455.956	36.2693	66.82	4	TRUE
VEQILGM(+15.99)AHIATM	- +						715.362	40.4493	37.07	2	TRUE
SMKHDDIFAYEK	- +						495.234	25.4514	54.9	3	TRUE
SVGLIRDDSSTTFR	+ +	518.602	29.8407	57.11	3	TRUE	777.398	29.4457	47.39	2	TRUE
KWSDGAKLDYK	- +						655.84	21.4328	47.01	2	TRUE
ENDVKIPC(+57.02)APE	- +						636.3	28.4465	43.21	2	TRUE
ITAVHLDN	- +						441.738	21.7934	30.96	2	TRUE
INLLPDITFH	- +						591.83	56.3179	34.69	2	TRUE
NGEIIC(+57.02)ENSTSC(+57.02)K	- +						756.326	18.265	52.23	2	TRUE
DTGSSNLWVPSR	- +						659.821	33.2185	53.66	2	TRUE
KRIC(+57.02)EC(+57.02)DKAVAVC(+57.02)LRE	- +						502.504	21.5158	29.07	4	FALSE
LGHNLGMDHDE	- +						619.266	17.8917	52.23	2	TRUE
TLRSFGEW	- +						498.251	40.1903	34.2	2	TRUE
LLTAVHLDNLIGY	- +						721.406	54.2665	41.3	2	FALSE
C(+57.02)C(+57.02)FVHDC(+57.02)C(+57.02)Y	- +						660.715	26.105	47.87	2	TRUE
VALAMAHEL	- +						477.757	36.42	31.76	2	TRUE
KGEEC(+57.02)DC(+57.02)GSPANC(+57.02)R	- +						547.213	10.7382	29.08	3	FALSE
FPC(+57.02)AAQDVKC(+57.02)GR	- +						470.221	19.6109	49.18	3	TRUE
NQKMTWADAEKF	- +						490.234	34.307	50.56	3	TRUE
SDEPNC(+57.02)F	- +						434.661	21.9471	34.66	2	TRUE
DDKNPLEEC(+57.02)FR	+ -	474.882	32.4328	52.01	3	TRUE
C(+57.02)HPQFSAAVVQDHNKINF	- +						528.757	35.7724	63.99	4	TRUE
YDYSENPNYGMVEEGTK	+ +	665.946	31.767	71.11	3	TRUE	665.947	31.6525	32.27	3	FALSE
SEC(+57.02)DLPEYC(+57.02)TGQSLDC(+57.02)PIDHFHR	+ +	709.8	38.7044	74.27	4	TRUE	709.799	38.295	61	4	TRUE
YTYYPNFLC(+57.02)K	+ +	684.818	44.4174	69.21	2	TRUE	684.818	44.185	40.02	2	TRUE
GWYANLGPMR	+ +	582.785	41.1333	57.67	2	TRUE	582.785	40.9506	41.67	2	TRUE
AYGDKGMVDPGTKC(+57.02)E	- +						543.241	18.7499	52.01	3	TRUE
MTWADAEKF	- +						549.75	41.8368	40.99	2	TRUE
M(+15.99)AESC(+57.02)SGHSADC(+57.02)PIDGFH	- +						665.253	24.0388	51.91	3	FALSE
FDSLGM(+15.99)AFIDGMC(+57.02)K	- +						804.347	50.0482	47.9	2	TRUE
TDIVSPPVC(+57.02)GNELLE	- +						821.902	47.3214	36.97	2	TRUE
TDIISPPVC(+57.02)GNELLEREEE	- +						1100.52	45.4476	34.86	2	TRUE
NVDFDSESPR	+ +	583.26	21.9537	48.57	2	TRUE	583.258	21.6696	41.75	2	TRUE
YVQLVIVADHSM(+15.99)VTK	+ +	859.96	36.765	64.61	2	TRUE	573.643	36.4623	42.34	3	TRUE
M(+15.99)TWADAEKF	- +						557.747	34.3769	41.63	2	TRUE
WVEC(+57.02)ETGEC(+57.02)C(+57.02)DQC(+57.02)R	+ -	944.838	21.2741	50.78	2	TRUE
DPC(+57.02)C(+57.02)DAASC(+57.02)KL	- +						648.753	20.9585	58.1	2	TRUE
NGIC(+57.02)PTMQNQC(+57.02)L	- +						718.309	34.5547	41.73	2	TRUE
VHDC(+57.02)C(+57.02)YGSMPDC(+57.02)SPKTDIY	- +						768.971	31.2802	64.64	3	TRUE
MAESC(+57.02)SGHSADC(+57.02)PIDGFH	- +						989.379	25.9884	67.46	2	TRUE
VNRITHDNAQLL	- +						465.257	24.9288	37.77	3	TRUE
LTPGSQC(+57.02)ADGE	- +						567.74	14.9925	30.55	2	FALSE
TYAQGYIK	- +						472.248	21.5798	34.43	2	TRUE
VNRITHDNAQLI	- +						465.257	24.9288	37.77	3	TRUE
YDTYSTK	+ -	439.2	12.1885	49.36	2	TRUE
SPFPSYTSYGC(+57.02)FC(+57.02)GGGEK	+ -	667.609	41.5245	70.93	3	TRUE
DYSDWIK	- +						463.717	37.0839	30.24	2	TRUE
AC(+57.02)IMSPYLSDQPTKL	- +						862.422	44.6132	42.47	2	TRUE
RVADIPIIQF	- +						586.345	54.8508	31	2	TRUE
MAESC(+57.02)SGHSADC(+57.02)PIDG	- +						847.315	18.6727	58.24	2	TRUE
HELGHNLGISHDVPSC(+57.02)TC(+57.02)QTK	+ +	598.279	22.9427	53.59	4	TRUE	598.28	22.4617	62.27	4	TRUE
LGMYHDGNQC(+57.02)DC(+57.02)GAK	- +						575.897	16.9934	39.54	3	TRUE
NLQGSYYGYC(+57.02)R	+ -	690.803	27.2805	71.74	2	TRUE
VSKTTDNQWLR	- +						449.905	22.3202	47.46	3	TRUE
NDVRIPC(+57.02)APEDIKC(+57.02)GR	- +						633.977	27.3937	58.18	3	TRUE
VSKTTDNQWLRW	- +						511.932	42.2034	50.6	3	TRUE
QVPVVQAYAFGK	+ -	653.861	38.9786	62.36	2	TRUE
RSYQFSDC(+57.02)S	- +						575.234	19.2978	44.73	2	TRUE
SKESVPPPKEFSSC(+57.02)SYDQY	- +						745.666	30.0833	35.53	3	TRUE
C(+57.02)HPQFSAAVVQDHNK	+ +	579.942	21.6391	82.46	3	TRUE	869.409	21.1224	64.45	2	TRUE
LDNYKPDC(+57.02)T	- +						563.248	16.5779	33.39	2	FALSE
YVEFIIVVDQR	+ +	690.879	51.6016	66.92	2	TRUE	690.879	51.3844	44.82	2	TRUE
KYEAWAEE	- +						513.233	24.0346	33.34	2	TRUE
LHSWVEC(+57.02)ESGE	+ +	666.779	27.6418	56.76	2	TRUE	666.78	27.1399	47.38	2	TRUE
NSGYC(+57.02)YNGIC(+57.02)PVMR	+ -	845.859	35.4081	76.8	2	TRUE
LNLNNQAKTESE	- +						680.837	17.8917	45.44	2	TRUE
C(+57.02)DKADLC(+57.02)TGQSAEC(+57.02)PADQ	- +						675.936	18.8121	37.13	3	TRUE
LGTMC(+57.02)DPQSSVA	- +						633.278	27.8169	41.16	2	TRUE
SVPPPKEFSSC(+57.02)SYDQYNKY	- +						766.013	32.2617	38.14	3	TRUE
LGHNLGM(+15.99)THDEQFC(+57.02)TC(+57.02)GAK	- +						548.741	24.1213	54.07	4	FALSE
GQLYQEALGK	+ -	553.795	28.1838	45.42	2	TRUE
C(+57.02)ETKPNEC(+57.02)KHPYGDEGMVDPGTK	- +						663.039	18.5454	52.97	4	TRUE
C(+57.02)ETKPNEC(+57.02)KHPYGDEGMVDPGTKC(+57.02)E	- +						588.448	19.4465	65.67	5	TRUE
IVNGEEAVPGSWPWQATLQEK	- +						780.393	54.5806	36.62	3	FALSE
MIIQETGK	+ -	460.25	19.5893	42.75	2	TRUE
RNYITTHNPPC(+57.02)ILN	- +						856.929	30.9999	48.16	2	TRUE
YKPDC(+57.02)TLIRPSR	+ -	502.602	21.5787	48.16	3	FALSE
IGMHNKNERTEDEMMR	- +						498.477	16.2073	44.31	4	FALSE
C(+57.02)QDPC(+57.02)C(+57.02)DAASC(+57.02)K	+ +	736.255	17.8222	47.39	2	TRUE	736.257	17.8015	53.7	2	TRUE
GDNM(+15.99)HDYC(+57.02)NGKTC(+57.02)DC(+57.02)PRNPY	- +						623.237	17.9347	63.5	4	TRUE
AHFGPDAVMAQDG	- +						658.29	31.0354	42.12	2	TRUE
M(+15.99)AGLSAAYVLAGAGHK	+ -	511.601	40.1265	63.45	3	TRUE
QAIGGVIPVFD	- +						558.308	55.9741	33.73	2	TRUE
RTDIISPPVC(+57.02)GNGLLE	- +						870.951	44.3865	43.79	2	TRUE
NAHLITAMHF	- +						577.792	37.7423	43.29	2	TRUE
RFHC(+57.02)TGTLIGK	+ -	430.564	19.1455	51.89	3	TRUE
KAHDNAHLITAM(+15.99)HFDAQTL	- +						717.353	30.708	33.52	3	FALSE
MHYLNADQHK	+ +	419.533	13.4156	68.6	3	TRUE	419.533	13.4846	51.59	3	TRUE
LINKMPQC(+57.02)ILIKPS	- +						552.318	38.2868	43.02	3	TRUE
LSQDIVR	- +						415.74	19.8455	28.2	2	TRUE
LLEREEEC(+57.02)D	- +						596.761	16.3254	34.53	2	FALSE
RTDIISPPVC(+57.02)GNGLLEREE	- +						719.031	40.1193	44.75	3	FALSE
GYLGTMC(+57.02)DPQSSVAITE	- +						914.908	43.0756	47.89	2	TRUE
DRPVNNSPHIAPL	- +						477.256	28.6083	28.52	3	TRUE
LLEREEEC(+57.02)DC(+57.02)GSPEN	- +						918.87	18.9047	39.55	2	FALSE
IYC(+57.02)LDNSF	- +						516.229	44.376	31.11	2	TRUE
RTAVIMAHEMGHSLGMEHDSR	- +						473.825	24.8195	59.07	5	TRUE
HIKVAIVADY	- +						564.823	32.6641	31.8	2	FALSE
YC(+57.02)TGQSAEC(+57.02)PIDRS	- +						822.341	19.9107	52.65	2	TRUE
KAGTEC(+57.02)RPARDDC(+57.02)DVAEHC(+57.02)TGQSAEC(+57.02)PR	- +						809.094	13.9882	60.8	4	TRUE
C(+57.02)ETKPNEC(+57.02)KHPYGDEGMVDPGTKC(+57.02)EDGKVC(+57.02)	- +						700.294	20.1016	51.53	5	FALSE
IPC(+57.02)APQDVKC(+57.02)GR	- +						467.564	18.4226	41.6	3	FALSE
DEC(+57.02)DVPEHC(+57.02)TGQ	+ -	723.766	14.3734	46.6	2	TRUE
TDIVSPPVC(+57.02)GNDILEQGEEC(+57.02)DC(+57.02)GSPEK	+ +	752.078	41.7623	87.56	4	TRUE	1002.43	41.6811	39.34	3	TRUE
IWSSGDLIAVTS	- +						624.827	49.497	31.5	2	TRUE
DIASPAVC(+57.02)GNGIWEEGEEC(+57.02)DC(+57.02)GSPEDC(+57.02)ENPC(+57.02)C(+57.02)DAATC(+57.02)	- +						1397.84	45.3314	45.38	3	FALSE
DGKPC(+57.02)LNNYGYC(+57.02)Y	- +						812.33	32.6384	27.28	2	FALSE
AGTEC(+57.02)RAARDDC(+57.02)DVPEHC(+57.02)TGQSAEC(+57.02)PR	- +						777.072	16.0163	38.93	4	TRUE
ARGDNMHDYC(+57.02)NGKTC(+57.02)DC(+57.02)PR	- +						466.189	12.4478	27.7	5	FALSE
LVIVVDHSM	- +						506.778	36.5705	32.32	2	TRUE
WVPSHQC(+57.02)SPLY	- +						687.32	34.0263	30.82	2	TRUE
SPHIAPISLPSNPPR	+ +	528.294	35.5638	60.87	3	TRUE	528.293	35.1735	53.04	3	FALSE
C(+57.02)GENIYM(+15.99)SSVPMK	+ -	766.333	29.0403	42.66	2	FALSE
DGC(+57.02)FEWNK	+ -	528.216	29.4293	51.03	2	TRUE
VVQDHNKINF	- +						607.32	22.1937	34.59	2	FALSE
YDTYSTKEYLLK	+ -	508.592	30.5987	62.17	3	FALSE
SVDC(+57.02)PIDHF	- +						545.236	32.8716	40.54	2	TRUE
SVDC(+57.02)PIDHFHR	+ +	461.547	23.0801	58.26	3	TRUE	461.547	22.7761	43.69	3	TRUE
NNDLTAIRT	- +						509.27	24.099	40.43	2	TRUE
NTYQTQGIDLF	- +						650.314	50.417	39.08	2	FALSE
HDDIFAYEK	+ +	569.265	27.815	58.03	2	TRUE	569.264	26.7471	45.82	2	TRUE
HSWVEC(+57.02)E	- +						473.689	21.0008	30.93	2	TRUE
VFSSC(+57.02)SYDDYRMY	- +						846.835	39.3426	63.17	2	TRUE
ISDPPPMYFSDC(+57.02)SQEQYQK	+ -	774	37.6606	66.67	3	FALSE
AQGYIKGF	- +						442.235	30.1703	33.01	2	FALSE
VKKDPGLLKYPVKPSEAGK	- +						411.646	21.4351	55.95	5	TRUE
DC(+57.02)GSPENC(+57.02)RDPC(+57.02)C(+57.02)DA	- +						906.804	16.1947	42.54	2	TRUE
ITHDNAQLLTAVNLNGDTIGR	+ +	1118.59	42.2814	76.62	2	TRUE	746.06	42.1198	60.98	3	FALSE
NHDGNQC(+57.02)NC(+57.02)GAAGC(+57.02)IM	- +						889.824	22.0893	55	2	TRUE
YDTYSTKEYLIK	+ -	508.592	30.5987	62.17	3	FALSE
GLAYTGSM(+15.99)C(+57.02)HPK	- +						446.537	20.8407	42.39	3	TRUE
KNHDNTQLLTGM	+ +	457.895	27.9883	42.48	3	FALSE	457.894	27.607	34.83	3	TRUE
MFEQSDSFFK	+ -	633.278	41.3778	51.39	2	TRUE
SEC(+57.02)DLPEYC(+57.02)TGQSADC(+57.02)PTDVFHRDGKPC(+57.02)LSNY	- +						945.392	40.14	32.42	4	FALSE
MNHDGNQC(+57.02)NC(+57.02)GAAGC(+57.02)I	- +						889.824	18.3151	51.86	2	TRUE
IGLKNPWKEC(+57.02)KWE	- +						422.721	34.9403	37.8	4	TRUE
IVLC(+57.02)HDGC(+57.02)TAT	+ -	623.78	20.362	51.36	2	TRUE
FLDNYKPDC(+57.02)TL	- +						693.324	38.8013	42.54	2	TRUE
AYGDKGMVDPGTK	- +						669.82	17.3695	54.84	2	TRUE
IPC(+57.02)APEDVK	+ +	514.758	21.8617	57.85	2	TRUE	514.758	21.0497	37.82	2	TRUE
VVAVIMAHEMGHN	+ -	469.9	31.2666	59.52	3	FALSE
IWEEGEEC(+57.02)DC(+57.02)GSPEDC(+57.02)RNPC(+57.02)C(+57.02)DAETC(+57.02)E	- +						1122.05	29.4005	42.3	3	FALSE
SPFPSYTSY	- +						524.735	40.7835	34.97	2	TRUE
SDC(+57.02)SMNEY	- +						503.169	19.1395	30.86	2	TRUE
MNHDGNQC(+57.02)NC(+57.02)GAAGC(+57.02)IMSAIISQYR	+ -	943.397	53.9059	69.2	3	FALSE
LKPGAEC(+57.02)GDGM(+15.99)C(+57.02)C(+57.02)DQC(+57.02)RF	- +						726.281	21.3436	47.85	3	TRUE
KAGTEC(+57.02)RPARDDC(+57.02)DVAEHC(+57.02)TGQSAEC(+57.02)PRNE	- +						580.246	14.4137	51.59	6	TRUE
ADDKNPLEEC(+57.02)F	- +						669.287	37.322	47.02	2	TRUE
GDYVIDC(+57.02)NQIN	+ -	655.787	32.4517	45.17	2	FALSE
SNGDLITVTS	- +						503.757	31.2823	35.54	2	TRUE
GMVDPGTKC(+57.02)EDGKVC(+57.02)INRK	- +						433.612	18.6756	41.1	5	TRUE
DDC(+57.02)DMAESC(+57.02)SGH	- +						692.215	12.7101	47.52	2	TRUE
KVLLPSFL	- +						458.797	54.2359	30.06	2	TRUE
SVGLIRDDSSTTF	- +						699.348	37.3316	44.64	2	TRUE
MGHSLGMEHDSR	- +						678.792	13.2956	35.94	2	TRUE
IAPQWLVTAAHC(+57.02)FPK	- +						580.308	49.763	48.24	3	TRUE
GLTIGMAPM(+15.99)AGM	- +						583.274	44.1723	38.13	2	TRUE
FFIVVDHSM	+ -	547.77	46.9241	55.23	2	TRUE
LTAVHLDNLIGY	- +						664.863	49.0092	42.31	2	TRUE
GWYANLGPM	- +						504.734	50.443	34.15	2	TRUE
GWLDSTIK	+ +	460.247	34.2792	46.26	2	TRUE	460.247	34.1045	35.65	2	TRUE
SIIAGNTDATC(+57.02)PP	+ +	658.811	29.8228	54.68	2	TRUE	658.81	29.5156	38.65	2	TRUE
HSWIEC(+57.02)EFGEC(+57.02)C(+57.02)DQC(+57.02)R	+ -	724.936	37.0859	67.68	3	TRUE
GWSDEPNC(+57.02)F	- +						556.21	38.1281	31.67	2	TRUE
YC(+57.02)TGQSVDC(+57.02)PIDRFH	- +						927.898	30.4732	49.03	2	TRUE
QDFLTIYHPDC(+57.02)TLIRPS	- +						692.678	47.9135	35.93	3	FALSE
C(+57.02)GSPANC(+57.02)RYPC(+57.02)C(+57.02)DAASC(+57.02)K	- +						711.94	17.0817	40.33	3	TRUE
NRLGNTYAY	- +						536.264	23.0546	28.12	2	FALSE
LIPSPFPR	- +						463.777	37.5658	28.44	2	TRUE
FC(+57.02)SEQANDGHL	+ -	639.262	20.7208	58.5	2	FALSE
C(+57.02)TLIRPSRTDIVSPPVC(+57.02)GN	- +						714.696	35.2185	34.17	3	FALSE
IGMSDFWR	- +						506.24	46.8223	34.82	2	TRUE
IVKNTC(+57.02)KYDYSEDPDYGMVGQGTKC(+57.02)EDGKVC(+57.02)	- +						724.119	27.6521	45.48	5	TRUE
NVDFDSESPRKPE	- +						760.351	20.579	46.77	2	TRUE
DIVSPPVC(+57.02)GNDILE	- +						764.372	46.8682	39.33	2	TRUE
ITHDNAQLLTAV	+ +	648.352	33.7316	43.01	2	TRUE	648.351	35.2413	42.28	2	TRUE
WEDDGIQGGK	- +						552.751	20.2192	37.44	2	TRUE
DPNYGMVDEGTK	+ +	663.286	24.0442	64.38	2	TRUE	663.285	23.8131	52.35	2	TRUE
YTYYPNFLC(+57.02)KGEPE	- +						890.897	44.6434	42.61	2	TRUE
ANLGPM(+15.99)RIPE	- +						557.289	25.4205	35.93	2	TRUE
LTIYKPDC(+57.02)TLIRPSR	- +						459.007	33.5285	35.55	4	TRUE
NFDGPTAGLGYVGTM	- +						750.346	49.91	32.22	2	FALSE
GPNAAVAQDAC(+57.02)	- +						537.238	15.7079	35.99	2	TRUE
RTDIISPPVC(+57.02)GNELLEREEEC(+57.02)DC(+57.02)GSPENC(+57.02)RDPC(+57.02)C(+57.02)DAASC(+57.02)	- +						1157.72	40.0564	65.81	4	TRUE
GESYFYC(+57.02)R	+ -	541.223	26.9746	46.66	2	TRUE
FSPSATVAQDSC(+57.02)FQR	+ +	850.888	31.8945	64.3	2	TRUE	850.887	31.5583	43.92	2	FALSE
WSDGAKLDYK	- +						591.793	23.2037	39.84	2	TRUE
QWVLTAAR	+ -	472.769	46.9157	45.9	2	TRUE
KC(+57.02)TNVNTAY	- +						535.751	14.5707	28.23	2	FALSE
RVPLVGIVF	- +						500.32	56.0673	42.6	2	TRUE
C(+57.02)KKDFSYSDENKGIVEPGTKC(+57.02)EDGK	- +						723.587	19.9601	50.09	4	FALSE
DEC(+57.02)DVTEHC(+57.02)TGQSAEC(+57.02)PRNE	- +						798.638	16.63	45.54	3	TRUE
MENDVRIPC(+57.02)APE	- +						715.824	32.1914	35.55	2	FALSE
VLMGNIDLSK	+ +	545.302	36.6577	47.19	2	TRUE	545.303	36.247	36.36	2	TRUE
SKESVPPPKEFSSC(+57.02)	- +						526.92	20.0803	44.16	3	TRUE
FC(+57.02)NPSVIQK	+ +	546.778	24.1313	60.52	2	TRUE	546.779	23.4934	37.61	2	TRUE
LIIVVDHSMVTK	- +						677.891	35.1554	45.52	2	TRUE
FSLPSSPPSVGSVC(+57.02)R	+ -	788.892	40.3015	41.89	2	FALSE
NAQLLTAVHLDNLIGY	- +						877.975	57.4648	49.02	2	TRUE
EWVLTAVHC(+57.02)Y	- +						639.302	46.0311	38.41	2	TRUE
IIVVDQRMY	- +						568.811	36.3777	27.87	2	TRUE
VHSC(+57.02)C(+57.02)YDKLPDC(+57.02)SPKTD	- +						521.223	20.9642	60.93	4	TRUE
C(+57.02)ILDPPLRKDIASPAVC(+57.02)GNK	- +						742.056	35.0713	36.47	3	FALSE
KAHDNAHLITAM(+15.99)	- +						669.335	21.8265	42.01	2	TRUE
GLRSEC(+57.02)DLPEYC(+57.02)TGQSVDC(+57.02)PIDHFH	- +						748.824	37.2327	38.13	4	FALSE
DKLPDC(+57.02)SPKTDRY	- +						532.256	18.1884	32.76	3	FALSE
KLHPWVEC(+57.02)E	- +						599.289	25.1705	42.92	2	TRUE
LKPGAEC(+57.02)GDGMC(+57.02)C(+57.02)DQ	+ +	849.321	18.1403	50.3	2	FALSE	849.321	18.0484	38.47	2	TRUE
SSGDLIAVT	- +						431.731	32.9779	29.08	2	TRUE
IGMVEPGTK	+ -	466.25	22.1527	44.6	2	FALSE
GWYANLGPMRLPEKHR	- +						482.005	35.7724	43.2	4	TRUE
DKLPDC(+57.02)SP	- +						466.214	17.7839	28.96	2	TRUE
GMVDPGTKC(+57.02)EDGKVC(+57.02)INGK	- +						688.986	20.6213	56.93	3	TRUE
QFNSLGIDYGY	- +						638.795	47.6709	42.06	2	TRUE
SKESVPPPKEF	- +						622.829	20.4712	43.13	2	TRUE
SVGVVQDF	- +						425.719	37.7123	33.99	2	FALSE
AVDIPPPLGPL	- +						544.821	55.5364	40.26	2	TRUE
VAEHC(+57.02)TGQSAEC(+57.02)PRNEF	- +						664.614	19.6531	27.37	3	FALSE
DIVSPPVC(+57.02)GNELLE	- +						771.378	48.0228	28.73	2	FALSE
IGLRDFWRE	- +						596.317	44.758	27.25	2	FALSE
IANMMADSGKTW	- +						662.803	35.707	41.84	2	TRUE
KFGLELNE	- +						475.253	35.3735	30.39	2	TRUE
TPVPAGC(+57.02)Y	- +						432.7	24.4183	36.63	2	TRUE
YC(+57.02)LDNSFK	+ +	523.735	28.6313	44.76	2	FALSE	523.734	28.1595	35.13	2	TRUE
MTHDEQFC(+57.02)TC(+57.02)GAK	+ -	528.879	16.2474	47.92	3	FALSE
YAM(+15.99)GAITTFTPYQFQDYSK	+ -	750.013	48.7543	71.3	3	TRUE
VQDYMPSEH	- +						553.233	21.5358	40.13	2	TRUE
C(+57.02)M(+15.99)INKPL	- +						446.224	25.7625	33.72	2	FALSE
C(+57.02)YNGTC(+57.02)PIM(+15.99)Y	- +						647.748	31.8199	29.09	2	FALSE
NKGIVEPGTKC(+57.02)EDGKVC(+57.02)	- +						630.973	16.2946	51.27	3	TRUE
AHDNAHLITAMHFDAQTL	+ +	502.245	41.8958	51.34	4	TRUE	669.322	41.8543	56.46	3	TRUE
TLWDKDIM	- +						511.255	42.5521	29.18	2	FALSE
LEQEIATYR	+ -	561.792	24.0877	44.93	2	FALSE
VLSAAHC(+57.02)DME	- +						566.742	19.1459	36.88	2	TRUE
AMGAITTFTPY	- +						586.786	48.6467	38.57	2	TRUE
NPSPDIQVILVEEVIK	+ -	897.005	62.1276	73.53	2	FALSE
GRKIPC(+57.02)APEDVKC(+57.02)GR	- +						436.475	16.3038	29.49	4	FALSE
AVNLNGDTIGR	+ +	565.301	24.8245	46.21	2	TRUE	565.3	24.4729	33.64	2	FALSE
DTFQSHTPY	- +						548.242	24.3719	29.5	2	FALSE
TDIVSPPVC(+57.02)GNELLEK	+ -	590.971	41.1731	68.64	3	TRUE
NFDFVTMKPVL	- +						655.844	56.231	46.13	2	TRUE
MGHNLGIFHDVHQC(+57.02)NC(+57.02)GAN	- +						545.985	27.5851	68.32	4	TRUE
C(+57.02)C(+57.02)FVHSC(+57.02)C(+57.02)Y	- +						646.718	25.2007	46.19	2	TRUE
IYLPLNIR	- +						501.31	47.5937	30.64	2	TRUE
MVSLAFPM	- +						448.224	58.4123	28.13	2	FALSE
QANGGHLASF	- +						501.243	23.4626	35.99	2	TRUE
LLVALTMAHE	- +						549.305	42.5075	36.13	2	TRUE
SAGQLYQEALGKAVEE	- +						846.925	40.9615	47.8	2	TRUE
QFFLDNYKPDC(+57.02)TL	- +						830.886	49.9514	40.4	2	TRUE
YMVYPDSLC(+57.02)KE	- +						702.811	35.1162	42.44	2	TRUE
TSYGC(+57.02)YC(+57.02)GLGGK	+ -	661.779	25.1867	61.75	2	TRUE
NAAVAQDAC(+57.02)FE	- +						598.255	27.0612	36.2	2	FALSE
GIRSEC(+57.02)DLPEYC(+57.02)TGQSLDC(+57.02)PIDHFHR	- +						791.351	37.0458	62.35	4	TRUE
SVGVVEDYSPIVRE	+ +	774.898	39.0521	45.59	2	TRUE	774.897	38.9357	39.66	2	TRUE
KNHDNTQLLTGMNFDGPTAGLGY	- +						822.056	49.0724	33.25	3	FALSE
LLDYSVC(+57.02)R	- +						513.258	24.9842	34.56	2	TRUE
SPLYSAC(+57.02)VSHNR	+ -	464.223	19.415	61.81	3	TRUE
NPC(+57.02)C(+57.02)DAASC(+57.02)KL	- +						648.262	19.418	47.49	2	TRUE
KAC(+57.02)IMSPY	- +						485.23	26.5194	32.57	2	TRUE
C(+57.02)NQWDGGHL	- +						543.725	26.282	46.28	2	TRUE
C(+57.02)RPARDDC(+57.02)DMAESC(+57.02)SGHSADC(+57.02)PIDGFHANGQPC(+57.02)SHNLGY	- +						885.151	30.5804	47.82	5	FALSE
SNTGGEIILGGSDPSHY	- +						852.396	35.4656	51.76	2	TRUE
TYYPNFL	- +						459.224	51.1016	30.86	2	TRUE
KAHDNAHLITAM(+15.99)HFD	- +						434.959	20.924	37.47	4	TRUE
FVVLTSC(+57.02)E	- +						477.734	36.4877	36.54	2	TRUE
NAQLITAVHLD	- +						597.827	39.6866	39.15	2	TRUE
QFSDC(+57.02)SMNEY	- +						640.731	30.8437	35.95	2	TRUE
SHGIIDNNIY	- +						573.283	32.3682	40.24	2	FALSE
LKPGAEC(+57.02)GNGEC(+57.02)C(+57.02)DNC(+57.02)KIR	- +						746.655	14.4386	64.49	3	TRUE
VHSC(+57.02)C(+57.02)YDKLPDC(+57.02)SPKTDRY	- +						481.013	22.5797	64.02	5	TRUE
FLAGVVSWGDNC(+57.02)GEPNRPGVY	- +						765.359	50.5961	37.95	3	FALSE
SLPSNPPRL	- +						490.779	29.5373	31.77	2	TRUE
LTAVHLDN	- +						441.738	21.7934	30.96	2	TRUE
TRWDKDIMLIKL	- +						511.294	48.8054	31.76	3	TRUE
YLINKMPQC(+57.02)ILIKPSR	- +						658.705	40.3137	56.16	3	TRUE
AHFGPDAVM(+15.99)AQDGC(+57.02)FEWNK	+ -	732.647	38.9814	61.74	3	TRUE
VPHC(+57.02)ANIEIIDY	- +						722.351	41.1957	40.85	2	TRUE
SC(+57.02)SGHSADC(+57.02)PIDGFHANGQPC(+57.02)SHN	- +						653.756	22.2954	53.77	4	FALSE
GLRSEC(+57.02)DLPEYC(+57.02)TGQ	- +						892.88	28.3955	44.58	2	FALSE
KNNNDLTAITTW	- +						695.851	43.1415	36.12	2	TRUE
ADIVWIGLR	+ -	521.806	50.0381	54.67	2	TRUE
HC(+57.02)VDVTRAY	- +						560.765	18.3366	36.11	2	TRUE
SC(+57.02)SGHSADC(+57.02)PIDGFHANGQPC(+57.02)SH	- +						625.245	22.6035	61.12	4	TRUE
QNFLTDYKPDC(+57.02)TL	- +						807.877	44.1018	43.34	2	TRUE
LLLQIDNAR	+ -	528.314	34.8025	43.94	2	FALSE
DIVVVGAGMSGLSAA	+ -	673.852	49.0866	50.52	2	FALSE
GMNHDGNQC(+57.02)NC(+57.02)GAAGC(+57.02)IM	- +						983.857	24.2679	50.3	2	TRUE
C(+57.02)RKENDVKIPC(+57.02)APEDIK	- +						518.762	24.3181	42.05	4	FALSE
MHFDAQTLG	- +						510.234	31.3214	32.7	2	TRUE
VHSC(+57.02)C(+57.02)YDKLPDC(+57.02)SPKTDR	- +						448.4	18.9865	61.85	5	TRUE
KISNPPPMYFSDC(+57.02)SQE	- +						950.417	35.1341	32.01	2	TRUE
AYGDKGM(+15.99)VDPGTKC(+57.02)EDGK	- +						486.717	16.6303	30.81	4	FALSE
HPYGDEGMVDPGTK	+ +	501.557	20.857	80.16	3	TRUE	501.556	20.2107	55.49	3	TRUE
LFC(+57.02)RHDIYE	- +						626.793	25.6913	37.86	2	TRUE
GKSPFPSYTSY	- +						617.293	35.6764	34.09	2	FALSE
INTAC(+57.02)VC(+57.02)VISR	+ -	646.826	28.8995	55.06	2	TRUE
KHDDIFAYEK	+ +	422.543	23.425	48.83	3	TRUE	422.544	22.7928	41.52	3	TRUE
TC(+57.02)ELFPAAE	- +						519.234	38.8846	39.52	2	TRUE
FDEIVGGMDQLPT	- +						711.333	48.6492	38.43	2	TRUE
QNSVNPC(+57.02)YDPVTC(+57.02)QPK	+ -	953.922	31.8979	54.8	2	FALSE
SGDLIAVTSSAPTTLR	+ -	794.93	38.8292	59.72	2	TRUE
GIRSEC(+57.02)DLPEYC(+57.02)TGQSVDC(+57.02)PIDHFHRN	- +						816.357	33.764	27.36	4	FALSE
ISNPPPM(+15.99)YF	- +						541.255	36.6798	34.6	2	TRUE
STTDLPSRF	- +						512.258	29.5277	29.57	2	TRUE
NNDLTALTTW	- +						574.783	50.2471	38.2	2	TRUE
IPC(+57.02)APKDE	- +						465.223	15.908	30.32	2	FALSE
LGISHDVPSC(+57.02)TC(+57.02)QTK	+ +	851.897	22.1743	55.99	2	TRUE	851.897	21.7503	61.06	2	TRUE
YHQC(+57.02)YALFGPK	+ -	461.889	32.3473	43.93	3	FALSE
DVVGVQESC(+57.02)FQYNR	+ +	850.887	34.697	80.67	2	TRUE	850.886	33.8537	37.14	2	FALSE
VEPGTKC(+57.02)EDGKVC(+57.02)INR	- +						466.227	16.5193	34.27	4	TRUE
ENNVTIPC(+57.02)ASEDIK	+ +	795.376	30.6636	58.31	2	TRUE	795.376	30.3698	36.1	2	TRUE
SAEC(+57.02)PADQFQR	+ +	654.785	20.8844	56.11	2	TRUE	654.783	20.6213	39.74	2	TRUE
VAIVADYLIF	- +						562.323	68.5303	34.27	2	TRUE
LRTDIISPPVC(+57.02)GNGLLE	- +						927.489	48.317	29.67	2	FALSE
YGEISIGTPAQIF	- +						698.362	57.4892	31.41	2	TRUE
LTNSKPDC(+57.02)ILIRPL	- +						547.312	40.0967	43	3	TRUE
IC(+57.02)EC(+57.02)DKAVAV	- +						582.773	21.7028	35.24	2	TRUE
GNHEFDNGLDGLLDPLLK	- +						656.333	59.6229	31.1	3	FALSE
ADDKNPLEEC(+57.02)FR	+ +	498.561	31.6864	78.5	3	TRUE	498.561	30.6223	42.63	3	TRUE
LTAVHLDNL	- +						498.28	36.5501	29.13	2	FALSE
TIGATLSDGDYVIDC(+57.02)K	- +						576.61	38.8666	52.65	3	TRUE
GIWEEGEEC(+57.02)DC(+57.02)GSPEDC(+57.02)ENPC(+57.02)C(+57.02)DAATC(+57.02)K	+ -	1112.39	33.0312	47.88	3	FALSE
INLLPDISFH	- +						584.821	55.8791	32.6	2	TRUE
NPVFPVYFLNTAR	+ -	769.411	57.7683	66.08	2	TRUE
AGTLC(+57.02)RPARDDC(+57.02)DMAESC(+57.02)SGH	- +						592.24	17.8055	50.52	4	TRUE
C(+57.02)FVHSC(+57.02)C(+57.02)Y	- +						566.703	23.7924	48.15	2	TRUE
RTDIISPPVC(+57.02)GNELLEREEEC(+57.02)DC(+57.02)GSPENC(+57.02)RDPC(+57.02)C(+57.02)DAASC(+57.02)K	- +						951.994	37.9503	90.77	5	TRUE
VDFMVSL	- +						405.707	56.0674	28.24	2	FALSE
ATVAEDSC(+57.02)FQQNLNGSEHGYC(+57.02)AK	+ -	862.705	29.0403	82.88	3	TRUE
IDENKGMVDPGTK	- +						702.345	17.666	33.92	2	TRUE
DNM(+15.99)HDYC(+57.02)NGKTC(+57.02)DC(+57.02)PRNP	- +						568.217	12.7825	49.23	4	TRUE
C(+57.02)YNGTC(+57.02)PIMY	- +						639.752	37.4789	40.64	2	TRUE
EGWYANLGPMRLPE	- +						816.893	53.4667	51.56	2	TRUE
FLTQYNPKC(+57.02)	- +						585.785	26.8441	36.52	2	TRUE
SSTFTLTNIVPQFIK	+ -	848.468	62.9075	63.31	2	FALSE
FC(+57.02)EIIENTC(+57.02)K	+ -	657.297	28.5664	70.12	2	FALSE
TGMNFDGPTAGLGYVG	- +						778.86	39.2448	38.61	2	FALSE
SMPDC(+57.02)SPKTDIY	- +						707.304	27.9585	35.51	2	TRUE
SSGDLIAVTSSAP	- +						602.807	37.5229	29.66	2	FALSE
TASTILTNFR	+ +	562.309	37.2825	53.83	2	TRUE	562.309	36.466	39	2	TRUE
SAREILNSFGEW	- +						704.845	52.3714	33.36	2	TRUE
QANLNFNGNHAC(+57.02)GATL	- +						851.39	32.699	40.55	2	TRUE
HSESNTGGEIILGGSDPSHYTGDFHYVSTSRE	- +						688.112	38.6564	48.55	5	FALSE
C(+57.02)NPSVIQK	- +						473.245	14.4422	35.86	2	TRUE
TGINLNGQTL	- +						515.78	38.548	32.24	2	TRUE
FVAQLLSK	- +						453.276	34.044	31.5	2	TRUE
RYPGSPGSY	- +						492.233	19.476	34.95	2	TRUE
LIRPSRTDIISPPVC(+57.02)GNE	- +						1012.54	34.2897	45.59	2	FALSE
GC(+57.02)VMSGELR	+ +	504.734	22.4571	43.49	2	FALSE	504.734	22.1686	39.43	2	TRUE
REEEC(+57.02)DC(+57.02)GSPENC(+57.02)RDPC(+57.02)C(+57.02)DAASC(+57.02)K	- +						741.268	14.4502	71.46	4	TRUE
FPSYTSYGC(+57.02)FC(+57.02)GGGEK	+ -	908.87	38.632	56.97	2	TRUE
DIVVVGAGMSGLSAAY	- +						755.383	53.772	41.77	2	TRUE
LINKMPQC(+57.02)IL	- +						615.34	41.4837	37.33	2	TRUE
SC(+57.02)KLHSWIEC(+57.02)E	- +						724.817	28.8017	40.33	2	FALSE
HFDAQTLGLAY	- +						618.306	43.1616	41.24	2	TRUE
LC(+57.02)EC(+57.02)DKAAAVC(+57.02)F	- +						722.307	31.472	48.91	2	TRUE
LINVVSSADKTLD	- +						687.877	36.4227	46.89	2	TRUE
VVAVIMAHEMGHNLGIYHDENHC(+57.02)NC(+57.02)GPN	+ -	797.854	38.9581	53.28	4	FALSE
FLGKDVVGVQE	- +						595.825	32.6624	35.04	2	TRUE
HVVAAIMVHE	- +						553.294	26.2449	48.23	2	TRUE
SPPVC(+57.02)GNELLEREEE	- +						879.403	32.0763	36.07	2	FALSE
KYDYSEDPDYGMVGQGTK	- +						684.963	27.9956	54.36	3	TRUE
GPNAAVAQDAC(+57.02)F	- +						610.772	31.7162	51.48	2	TRUE
SYNFDFVTMKPVL	- +						780.891	59.3749	54.53	2	TRUE
SVHEWPVGF	- +						529.258	45.3147	38.88	2	TRUE
SYQFSDC(+57.02)SMNEYR	+ +	843.83	33.0185	91.96	2	TRUE	562.889	32.2088	57.9	3	TRUE
KENDVLIPC(+57.02)EPEDIK	+ -	600.303	34.7536	49.63	3	TRUE
MAFIDGMC(+57.02)K	- +						536.734	36.1176	45.36	2	TRUE
NLGYC(+57.02)YNGK	+ -	544.745	21.3805	50.97	2	TRUE
KLHSWIEC(+57.02)E	- +						601.286	27.1716	42.41	2	TRUE
NPC(+57.02)QIFY	+ +	471.212	39.5474	45.1	2	FALSE	471.212	39.2937	31.91	2	TRUE
MSATLSC(+57.02)EGSYR	+ -	681.295	23.8295	66.88	2	FALSE
HSWVEC(+57.02)ESGE	- +						610.237	21.6423	38.92	2	TRUE
SSAPYTLDLFGK	+ -	649.835	48.7312	59.75	2	TRUE
ILNEIYLPWNIR	+ -	515.293	60.8861	47.15	3	TRUE
YSDENKGIVEPGTK	- +						512.923	17.5392	48.35	3	TRUE
C(+57.02)DKAVAVC(+57.02)L	- +						518.252	28.9784	31.34	2	TRUE
SAIDIPPPRGPLW	- +						709.893	51.4485	32.13	2	FALSE
DFSYSDENKGIVEPGTKC(+57.02)E	- +						725.655	29.3366	37.8	3	TRUE
GC(+57.02)YC(+57.02)GSGGQGKPKDATDRC(+57.02)C(+57.02)F	- +						595.994	22.1847	41.62	4	TRUE
ILEQGEEC(+57.02)DC(+57.02)GSPEK	+ -	875.866	18.3398	51.74	2	FALSE
FSKESVPPPKEF	- +						696.364	26.1322	34.46	2	FALSE
C(+57.02)SEQANDGHLVSIE	- +						779.843	27.3516	46.7	2	TRUE
FGPNAAVAQDAC(+57.02)FEENKK	+ -	665.979	30.6787	60.8	3	TRUE
YC(+57.02)TGQSAEC(+57.02)PIDHF	- +						842.84	33.8132	57.95	2	TRUE
SDIFRPSC(+57.02)VAVLR	+ +	507.272	39.4701	57.22	3	TRUE	507.272	39.2137	43.56	3	TRUE
EAVPGSWPW	- +						514.745	54.8431	30.01	2	FALSE
YC(+57.02)TGQSVDC(+57.02)PIDH	- +						776.313	22.4918	55.34	2	TRUE
TAYYSTTGFSQI	+ -	669.814	43.2559	45.66	2	TRUE
YSTGVFQDSSEINIF	- +						853.898	58.9522	27.92	2	FALSE
ANLGPM(+15.99)RIPEK	- +						414.561	19.1965	33.09	3	TRUE
SC(+57.02)TC(+57.02)GDKPC(+57.02)IM(+15.99)F	+ +	746.289	33.5057	47.51	2	FALSE	746.288	32.9387	46.25	2	TRUE
YDYSEDPDYGMVGQGTKC(+57.02)EDGKVC(+57.02)	- +						925.04	31.2353	37.94	3	TRUE
QILGMAHIA	- +						477.265	36.7449	29.6	2	TRUE
TDIVSPPVC(+57.02)GNDL	+ +	693.83	40.9055	52.04	2	FALSE	693.831	40.7365	36.84	2	FALSE
SC(+57.02)KLHSWVEC(+57.02)E	- +						717.808	24.9443	45.38	2	FALSE
KIHDYTHLL	- +						570.314	28.78	32.59	2	TRUE
LGHNLGMTHDEQFC(+57.02)TC(+57.02)	- +						960.393	27.7911	52.2	2	TRUE
AEC(+57.02)PLDRF	- +						504.233	29.3585	37.23	2	TRUE
INVVSSADKTLD	- +						631.334	28.6939	37.29	2	TRUE
TDIVSPPVC(+57.02)GNDI	+ +	693.83	40.9055	52.04	2	FALSE	693.831	40.7365	36.84	2	FALSE
TNYKPDC(+57.02)TLIRPSR	- +						430.976	22.6008	28.31	4	TRUE
SDLSSIHQLPK	- +						612.832	24.8536	46.83	2	TRUE
GDYISC(+57.02)LPC(+57.02)YR	- +						702.307	38.1225	47.43	2	TRUE
DYISC(+57.02)LPC(+57.02)YR	- +						673.796	38.8731	41.2	2	TRUE
DEC(+57.02)DKADLC(+57.02)TGQ	+ -	706.276	16.0387	41.93	2	FALSE
TGKSPFPSY	- +						492.245	29.9849	35.6	2	TRUE
ADLC(+57.02)TGQSAEC(+57.02)PADQ	+ -	811.823	20.5244	44.31	2	TRUE
SAVAGPEPVF	- +						487.254	39.5124	41.54	2	TRUE
FC(+57.02)SEQANDGHLVSIE	+ +	853.376	32.8904	52.24	2	FALSE	853.375	32.7831	50.67	2	TRUE
YIAATDHEPTDAR	+ -	487.232	16.8126	46.03	3	FALSE
IIVVDHSMVTK	+ +	414.569	26.859	51.5	3	TRUE	621.349	26.3544	37.92	2	TRUE
ANLGPMRIPE	- +						549.292	37.8761	38.48	2	TRUE
MPSEHVVAAIMVHE	- +						517.255	38.9124	50.47	3	TRUE
LAGMC(+57.02)QAYR	+ +	535.25	22.0046	46.55	2	TRUE	535.25	21.5994	31.71	2	FALSE
GEEC(+57.02)DC(+57.02)GSPEDC(+57.02)ENPC(+57.02)C(+57.02)DAATC(+57.02)K	- +						907.635	19.3826	30.76	3	FALSE
DC(+57.02)LPGWSSY	- +						542.723	45.0189	34.66	2	TRUE
FNSLGIDYGYC(+57.02)R	+ -	732.832	38.8705	46.76	2	TRUE
GVPILHLIPSPFPR	+ +	771.96	57.6614	44.16	2	TRUE	771.96	57.5243	33.62	2	FALSE
IGLRDFW	- +						453.745	51.5371	29.11	2	TRUE
LIKLDRPVNNSPHIAPL	- +						475.03	36.7595	34.58	4	TRUE
KIPC(+57.02)APQDVKC(+57.02)GR	- +						510.262	17.2828	41.33	3	TRUE
VVFDTGSSNLW	- +						612.798	52.1175	30.25	2	FALSE
SEC(+57.02)DLPEYC(+57.02)TGQSADC(+57.02)PTDVFH	+ -	863.336	40.4536	56.36	3	TRUE
VTYPDVPHC(+57.02)AN	+ -	636.787	26.0236	55.6	2	TRUE
QFQDYSKAL	- +						550.275	31.0432	35.55	2	TRUE
QVPVVQAY	- +						452.252	32.555	35.8	2	FALSE
NIRAPLVGIEFWNQR	- +						605	52.6619	61.74	3	TRUE
LTAVNLNGDTIGR	+ -	672.367	33.2456	59.46	2	TRUE
ITHDNAQLITAVHLD	- +						830.935	37.7183	59.88	2	TRUE
SAPYTLDLFGK	+ -	606.318	48.9635	51.37	2	TRUE
YDKLPDC(+57.02)SPK	- +						611.793	17.5778	35.01	2	TRUE
IGGVIPVFDNI	- +						572.324	62.5252	29.05	2	FALSE
NTC(+57.02)KYDYSEDPDYGMVGQGTKC(+57.02)E	- +						906.362	29.2939	46.94	3	TRUE
GIRNEC(+57.02)DLPEYC(+57.02)TGQSAEC(+57.02)PIDR	- +						685.798	31.3002	47.78	4	TRUE
HPDC(+57.02)TLIRPS	- +						598.299	19.418	30.48	2	FALSE
[truncated: 1,663 more rows]

## Sheet: Protein View
			PEAKS 43 [2022-02-01 14:01]						PEAKS 69 [2022-02-01 16:59]
Protein_ID	Protein Description	Cover Map	Score	#Spec	#Pep	#Uniq	%Pep	%Cov	Score	#Spec	#Pep	#Uniq	%Pep
tr|A0A2D4MBV2|A0A2D4MBV2_9SAUR		+ -	63.59	2	2	2	7.14	4.4
tr|A0A6J1UP62|A0A6J1UP62_9SAUR		+ -	47.73	1	1	1	0.6	0.59
tr|A0A346CM32|A0A346CM32_9SAUR	Metalloproteinase 22 (Fragment) OS=Ahaetulla prasina OX=499056 PE=2 SV=1								48.77	4	2	1	∞
Q9IAX6|VM2M2_DEIAC	Zinc metalloproteinase/disintegrin (Fragment) OS=Deinagkistrodon acutus OX=36307 PE=2 SV=1								70.33	12	4	1	∞
tr|A0A1B3AXS5|A0A1B3AXS5_BITAR	C-type lectin-like protein OS=Bitis arietans OX=8692 PE=2 SV=1								61.84	5	3	1	∞
tr|V8P5G7|V8P5G7_OPHHA		+ -	47.73	1	1	1	1.05	1.13
tr|A0A670JZC0|A0A670JZC0_PODMU		+ -	70.07	2	1	1	3.85	2.71
Q8UVG0|VM3BE_BOTER	Zinc metalloproteinase-disintegrin-like berythractivase OS=Bothrops erythromelas OX=44710 PE=1 SV=1								157.47	64	19	2	∞
tr|A0A077L7G2|A0A077L7G2_PROEL		+ -	138.55	22	5	2	100	26.76
tr|A0A194AS97|A0A194AS97_SISMB	C-type lectin 10b OS=Sistrurus miliarius barbouri OX=8759 PE=4 SV=1								33.92	2	1	1	∞
tr|E9JG84|E9JG84_ECHCO		+ -	238.23	96	26	1	23.64	20.19
tr|K0IXA2|K0IXA2_GLOBL	Peptidase S1 domain-containing protein OS=Gloydius blomhoffii OX=242054 PE=2 SV=1								87.88	10	3	1	∞
tr|V8NTI2|V8NTI2_OPHHA		+ -	64.55	2	2	1	4.17	3.47
P0DQQ4|PDE_CRODO	Venom phosphodiesterase CdcPDE OS=Crotalus durissus collilineatus OX=221569 PE=1 SV=1	+ +	215.91	33	12	8	14.46	14.6	179.84	72	31	16	∞
tr|E9JGH2|E9JGH2_ECHCS	Metalloproteinase OS=Echis carinatus sochureki OX=124223 PE=2 SV=1								82.75	9	4	2	∞
Q2UXR0|VM3E1_ECHOC	Zinc metalloproteinase-disintegrin-like Eoc1 OS=Echis ocellatus OX=99586 GN=Svmp3-Eoc1 PE=2 SV=1	+ +	378.56	268	73	51	110.61	48.7	331.72	537	169	99	∞
Q6X1T6|VM3E6_ECHOC	Zinc metalloproteinase-disintegrin-like EoMP06 (Fragment) OS=Echis ocellatus OX=99586 PE=2 SV=1	+ +	314.85	162	45	11	81.82	40.19	309.47	386	128	28	∞
P0DM88|VM3_PROJR	Zinc metalloproteinase-disintegrin-like jerdohagin (Fragments) OS=Protobothrops jerdonii OX=242841 PE=1 SV=1								112.88	26	7	1	∞
tr|T2HQN1|T2HQN1_OVOOK		+ -	72.73	2	2	2	2.04	2.62
tr|E9JG98|E9JG98_ECHCO	Metalloproteinase OS=Echis coloratus OX=64175 PE=2 SV=1	+ +	215.62	45	13	1	19.7	12.97	216.09	92	29	1	∞
tr|T2HS20|T2HS20_PROFL	Peptidase S1 domain-containing protein OS=Protobothrops flavoviridis OX=88087 PE=2 SV=1								104.07	13	5	3	∞
tr|Q2QA03|Q2QA03_CRODD	Metalloproteinase P-II OS=Crotalus durissus durissus OX=31150 PE=2 SV=1								64.31	6	3	1	∞
P81111|SLA1_TRIAB		+ -	95.8	2	2	2	11.11	11.45
tr|E9JGD0|E9JGD0_ECHPL	Metalloproteinase (Fragment) OS=Echis pyramidum leakeyi OX=38415 PE=2 SV=1	+ +	222.34	38	14	1	35	25.39	227.8	144	54	5	∞
P00980|VKTHA_DENAN	Kunitz-type serine protease inhibitor homolog alpha-dendrotoxin OS=Dendroaspis angusticeps OX=8618 PE=1 SV=1								34.14	1	1	1	∞
tr|A0A286S0D6|A0A286S0D6_GLOIT	Serine protease 4 OS=Gloydius intermedius OX=44732 GN=SP4 PE=2 SV=1								87.88	10	3	1	∞
B5U6Y7|SL125_ECHOC	Snaclec CTL-Eoc125 OS=Echis ocellatus OX=99586 PE=2 SV=1	+ +	200.71	18	7	6	43.75	66.67	145.57	54	23	23	∞
P30894|NGFV_DABRR		+ -	77.93	4	2	2	14.29	15.38
tr|A0A1B3AXS3|A0A1B3AXS3_BITAR	C-type lectin-like protein OS=Bitis arietans OX=8692 PE=2 SV=1								113.54	16	6	3	∞
tr|E9JGH1|E9JGH1_ECHCS	Metalloproteinase OS=Echis carinatus sochureki OX=124223 PE=2 SV=1	+ +	119.35	6	2	1	4.26	5.72	156.76	42	14	3	∞
tr|V8NMR8|V8NMR8_OPHHA		+ -	46.03	2	1	1	1.67	1.18
tr|V8NYV8|V8NYV8_OPHHA		+ -	122.47	7	5	5	2.02	1.64
tr|A0A182C6D0|A0A182C6D0_9SAUR		+ -	42.41	1	1	1	4	4.23
tr|R4FJZ4|R4FJZ4_9SAUR	SVMP-Hop-15 (Fragment) OS=Hoplocephalus bungaroides OX=83403 PE=2 SV=1								51.92	2	2	1	∞
tr|A0A1W7RH88|A0A1W7RH88_AGKCO		+ -	203.26	27	11	1	27.5	26.36
tr|A0A081DUA8|A0A081DUA8_ECHCO		+ -	77.93	4	2	2	7.14	7.38
tr|A0A140DC05|A0A140DC05_BITAR	C-type lectin 1b OS=Bitis arietans OX=8692 PE=2 SV=1								61.84	5	3	1	∞
tr|A0A3G1E3T4|A0A3G1E3T4_ECHOC	Venom metalloprotease PIII-SVMP EOC00089 OS=Echis ocellatus OX=99586 PE=4 SV=1	+ +	307.85	198	35	5	70	38.71	251.79	237	74	5	∞
P81017|SLA_ECHCS	Snaclec echicetin subunit alpha OS=Echis carinatus sochureki OX=124223 PE=1 SV=1								94.2	9	3	2	∞
tr|V9I1K1|V9I1K1_DABRR		+ -	77.93	4	2	2	6.67	7.41
tr|J3S3U5|J3S3U5_CROAD	C-type lectin 12a OS=Crotalus adamanteus OX=8729 PE=2 SV=1								33.92	2	1	1	∞
tr|A0A6J1UII7|A0A6J1UII7_9SAUR		+ -	47.73	1	1	1	0.68	0.69
J3SDW6|VM32D_CROAD	Zinc metalloproteinase-disintegrin-like 2d OS=Crotalus adamanteus OX=8729 PE=1 SV=1								129.34	32	14	1	∞
tr|J3SBQ0|J3SBQ0_CROAD	Metalloproteinase (Type III) 4c OS=Crotalus adamanteus OX=8729 PE=2 SV=1								129.34	32	14	1	∞
B5U6Y8|OXLA_ECHOC	L-amino-acid oxidase OS=Echis ocellatus OX=99586 PE=1 SV=1	+ +	322.87	247	54	24	85.71	46.23	306.82	549	176	121	∞
tr|E9JG42|E9JG42_ECHCS	Metalloproteinase (Fragment) OS=Echis carinatus sochureki OX=124223 PE=2 SV=1								175.74	48	16	5	∞
tr|E9JG29|E9JG29_ECHCS	Metalloproteinase OS=Echis carinatus sochureki OX=124223 PE=2 SV=1	+ +	212.38	45	10	1	18.87	5.6	269.39	118	40	1	∞
tr|A0A077L6M9|A0A077L6M9_PROEL	C-type lectin B subunit OS=Protobothrops elegans OX=88086 PE=2 SV=1								96.79	17	5	5	∞
tr|R4FJM6|R4FJM6_9SAUR	SVMP-Ech-32 OS=Echiopsis curta OX=529692 PE=2 SV=1								137.68	22	9	1	∞
tr|E9JG86|E9JG86_ECHCO	Metalloproteinase OS=Echis coloratus OX=64175 PE=2 SV=1								245.02	203	60	1	∞
tr|A0A182C6B2|A0A182C6B2_9SAUR	Metalloproteinase (Fragment) OS=Phalotris mertensi OX=1260334 PE=4 SV=1								70.06	5	3	1	∞
tr|B5KLC1|B5KLC1_PSEAU		+ -	42.41	1	1	1	4	4.74
tr|E9KJZ3|E9KJZ3_ECHOC	Group III snake venom metalloproteinase (Fragment) OS=Echis ocellatus OX=99586 GN=Eoc00073 PE=2 SV=1	+ +	300.14	143	35	5	125	59.17	280.77	252	90	4	∞
tr|A0A077L7I7|A0A077L7I7_PROFL		+ -	173.24	20	6	2	22.22	19.31
tr|E9KJW7|E9KJW7_ECHOC	Group II snake venom metalloproteinase (Fragment) OS=Echis ocellatus OX=99586 GN=Eoc00006 PE=2 SV=1	+ +	332.03	152	46	1	209.09	48.2	319.91	555	183	6	∞
tr|E9JGA0|E9JGA0_ECHCO	Metalloproteinase OS=Echis coloratus OX=64175 PE=2 SV=1								239.52	111	37	2	∞
E5L0E3|VSPAF_DABSI	Alpha-fibrinogenase-like OS=Daboia siamensis OX=343250 PE=2 SV=1	+ +	107.86	4	2	1	8.33	12.02	111.82	23	9	1	∞
Q8JIR2|VM3HA_PROFL		+ -	200.06	70	12	1	19.67	11.33
F8RKW2|VESP_DRYCN		+ -	42.41	1	1	1	4.17	4.74
Q8AYA4|SLB1_DEIAC	Snaclec agglucetin subunit beta-1 OS=Deinagkistrodon acutus OX=36307 PE=1 SV=1								61.84	5	3	1	∞
tr|E9JG02|E9JG02_ECHOC		+ -	218.52	40	12	1	52.17	34.84
P67861|TXVE_DABRR	Snake venom vascular endothelial growth factor toxin VR-1 OS=Daboia russelii OX=8707 PE=1 SV=2	+ +	104.22	6	3	3	17.65	9.03	62.14	3	2	2	∞
tr|E9JGB7|E9JGB7_ECHPL	Metalloproteinase OS=Echis pyramidum leakeyi OX=38415 PE=2 SV=1								163	55	23	8	∞
tr|A0A6J1UY34|A0A6J1UY34_9SAUR	chymotrypsinogen 2-like OS=Notechis scutatus OX=8663 GN=LOC113420275 PE=3 SV=1								64.91	6	3	2	∞
tr|E9JG71|E9JG71_ECHCO	Metalloproteinase OS=Echis coloratus OX=64175 PE=2 SV=1								245.02	203	60	1	∞
P0DJ62|PA2A_BOTLC	Acidic phospholipase A2 (Fragment) OS=Bothrops leucurus OX=157295 PE=1 SV=1								88.53	9	5	1	∞
Q6WP39|OXLA_TRIST	L-amino-acid oxidase OS=Trimeresurus stejnegeri OX=39682 PE=1 SV=1	+ +	201.46	51	11	1	17.74	11.82	199.68	100	34	1	∞
tr|E9JGH3|E9JGH3_ECHCS	Metalloproteinase OS=Echis carinatus sochureki OX=124223 PE=2 SV=1								82.75	9	4	2	∞
tr|U3FCT9|U3FCT9_MICFL	Endonuclease domain-containing 1 protein OS=Micrurus fulvius OX=8637 PE=2 SV=1	+ +	105.67	7	3	1	11.54	11.68	36.07	3	1	1	∞
tr|B5KLC2|B5KLC2_HOPST		+ -	42.41	1	1	1	3.85	4.74
tr|A0A194ASL2|A0A194ASL2_SISTE	Metalloproteinase type II 4 OS=Sistrurus tergeminus OX=8757 PE=4 SV=1								112.22	16	7	4	∞
tr|A0A2D4Q3W4|A0A2D4Q3W4_MICSU		+ -	52.82	2	1	1	1.96	3.28
tr|E9JG96|E9JG96_ECHCO	Metalloproteinase OS=Echis coloratus OX=64175 PE=2 SV=1								158.67	58	22	2	∞
tr|V8NYL7|V8NYL7_OPHHA	Mitogen-activated protein kinase kinase kinase 14 (Fragment) OS=Ophiophagus hannah OX=8665 GN=MAP3K14 PE=4 SV=1								29.48	1	1	1	∞
Q6T7B5|SL3_BITGA	Snaclec 3 OS=Bitis gabonica OX=8694 PE=2 SV=1								63.47	7	3	1	∞
tr|E9JG05|E9JG05_ECHOC	Serine protease (Fragment) OS=Echis ocellatus OX=99586 PE=2 SV=1	+ +	239.15	43	14	5	77.78	50.78	180.18	86	32	10	∞
tr|E9JG52|E9JG52_ECHCS	Metalloproteinase OS=Echis carinatus sochureki OX=124223 PE=2 SV=1								175.3	49	18	3	∞
tr|A0A194ARU4|A0A194ARU4_9SAUR	C-type lectin 5b OS=Agkistrodon piscivorus OX=8715 PE=4 SV=1								46.6	3	1	1	∞
tr|A0A2H4N3C7|A0A2H4N3C7_BOTMO		+ -	72.73	2	2	2	2.08	2.61
tr|A0A098LYI7|A0A098LYI7_PANGU		+ -	42.41	1	1	1	4.55	4.64
tr|B5KLB7|B5KLB7_CRYNI		+ -	42.41	1	1	1	4.17	4.74
tr|A0A0K8RSA1|A0A0K8RSA1_CROHD		+ -	42.41	1	1	1	4.35	4.84
tr|A0A1W7RF85|A0A1W7RF85_AGKCO	Ecto-5'-nucleotidase OS=Agkistrodon contortrix contortrix OX=8713 PE=3 SV=1								129.3	28	10	2	∞
tr|B5KLB1|B5KLB1_9SAUR		+ -	42.41	1	1	1	4	4.74
P81115|SLBA_TRIAB	Snaclec alboaggregin-B subunit alpha OS=Trimeresurus albolabris OX=8765 PE=1 SV=2	+ +	95.8	2	2	2	11.76	9.62	105.45	17	5	2	∞
tr|A0A346CM27|A0A346CM27_9SAUR	Metalloproteinase 35 (Fragment) OS=Ahaetulla prasina OX=499056 PE=2 SV=1								48.77	4	2	1	∞
tr|A0A1W7RJI8|A0A1W7RJI8_AGKCO		+ -	72.73	2	2	2	2.04	2.61
tr|A0A2D4MDB1|A0A2D4MDB1_9SAUR		+ -	64.55	2	2	1	8	6.99
tr|A0A194APN3|A0A194APN3_SISTE		+ -	201.48	77	12	1	21.82	12.77
tr|E3UJL0|E3UJL0_BOTNU		+ -	148.86	18	5	1	11.9	8.35
tr|Q2UXQ9|Q2UXQ9_ECHOC	Group III snake venom metalloproteinase OS=Echis ocellatus OX=99586 GN=Svmp3-Eoc63 PE=2 SV=1	+ +	366.13	240	59	39	113.46	39.84	397.83	725	220	127	∞
P0C6R6|VM2OI_ECHOC		+ -	45.46	2	1	1	12.5	26.53
Q3BER3|DID4A_ECHOC	Disintegrin EO4A OS=Echis ocellatus OX=99586 PE=1 SV=2	+ +	162.89	11	5	2	35.71	32.81	163.39	20	8	4	∞
tr|A0A402FAL4|A0A402FAL4_9SAUR	Peptidase S1 domain-containing protein (Fragment) OS=Paroedura picta OX=143630 GN=parPi_0015347 PE=3 SV=1								45.18	3	1	1	∞
tr|Q14FJ3|Q14FJ3_ECHOC		+ -	144.08	12	4	1	44.44	63.77
Q9DEA2|SLCA_DEIAC	Snaclec agkicetin-C subunit alpha OS=Deinagkistrodon acutus OX=36307 PE=1 SV=1								56.22	3	1	1	∞
tr|A0A346CM36|A0A346CM36_9SAUR	Metalloproteinase 31 (Fragment) OS=Ahaetulla prasina OX=499056 PE=2 SV=1								48.77	4	2	1	∞
P60623|CRVP_TRIST	Cysteine-rich venom protein (Fragment) OS=Trimeresurus stejnegeri OX=39682 PE=1 SV=1	+ +	100.9	8	3	1	15.79	9.01	126.78	29	10	3	∞
tr|A0A6G5ZW32|A0A6G5ZW32_VIPAN	Snake venom serine protease OS=Vipera anatolica senliki OX=2604287 PE=2 SV=1	+ +	95.2	2	2	2	10.53	7.02	111.1	9	5	3	∞
tr|A0A1W7RBN2|A0A1W7RBN2_AGKCO		+ -	42.41	1	1	1	4	4.13
tr|A0A898INI2|A0A898INI2_CALBG		+ -	42.41	1	1	1	3.57	4.13
tr|A0A194AQ28|A0A194AQ28_SISMB	Metalloproteinase type III 11 OS=Sistrurus miliarius barbouri OX=8759 PE=4 SV=1								157.76	68	23	1	∞
tr|A0A2H4N3D6|A0A2H4N3D6_BOTMO	Snaclec trimecetin subunit beta (Fragment) OS=Bothrops moojeni OX=98334 PE=2 SV=1								95.06	16	5	1	∞
tr|A0A1B3AXR8|A0A1B3AXR8_BITAR	C-type lectin-like protein OS=Bitis arietans OX=8692 PE=2 SV=1								61.84	5	3	1	∞
tr|E9KJZ8|E9KJZ8_ECHOC		+ -	328.92	172	39	1	75	38.36
tr|A0A0B8RU55|A0A0B8RU55_BOIIR		+ -	123.01	4	2	1	2.35	2.58
tr|A5HUI5|A5HUI5_GLOBR		+ -	72.73	2	2	2	2.06	2.61
tr|B5KLB2|B5KLB2_9SAUR		+ -	42.41	1	1	1	4	4.74
tr|A0A194APA8|A0A194APA8_9SAUR	Serine proteinase 3 OS=Agkistrodon piscivorus OX=8715 PE=3 SV=1	+ +	114.24	10	3	1	15.79	9.3	115.43	18	8	1	∞
tr|E9JG39|E9JG39_ECHCS	Metalloproteinase OS=Echis carinatus sochureki OX=124223 PE=2 SV=1								252.2	234	60	1	∞
tr|E3UJL1|E3UJL1_BOTNU		+ -	148.86	18	5	1	12.5	8.37
tr|A0A0B8RNS9|A0A0B8RNS9_BOIIR	Xaa-Pro aminopeptidase 2 OS=Boiga irregularis OX=92519 PE=3 SV=1	+ +	160.99	17	6	6	9.52	10.13	141.86	28	13	13	∞
Q7T045|SLLC1_MACLB	Snaclec coagulation factor X-activating enzyme light chain 1 OS=Macrovipera lebetina OX=8709 GN=LC1 PE=1 SV=1								36.85	3	1	1	∞
tr|J3S3V2|J3S3V2_CROAD		+ -	203.26	27	11	1	28.21	26.36
tr|M9NCI9|M9NCI9_TRIGS		+ -	203.26	27	11	1	28.21	26.36
tr|E9KJX9|E9KJX9_ECHOC		+ -	298.22	86	35	1	61.4	44.44
tr|E9JG46|E9JG46_ECHCS	Metalloproteinase (Fragment) OS=Echis carinatus sochureki OX=124223 PE=2 SV=1								175.3	49	18	3	∞
tr|A0A1W7RFC1|A0A1W7RFC1_AGKCO		+ -	46.3	1	1	1	2.22	3.03
tr|V8P395|V8P395_OPHHA	Glutathione peroxidase (Fragment) OS=Ophiophagus hannah OX=8665 GN=Gpx3 PE=3 SV=1	+ +	102.98	8	3	3	10.34	15.15	30.06	2	1	1	∞
tr|E9JG92|E9JG92_ECHCO	Metalloproteinase OS=Echis coloratus OX=64175 PE=2 SV=1								158.67	58	22	2	∞
tr|M9NCR9|M9NCR9_CERGO	Glutaminyl cyclase OS=Cerrophidion godmani OX=44722 GN=QC-2 PE=2 SV=1								131.41	34	14	1	∞
tr|V8P2K1|V8P2K1_OPHHA	Aminopeptidase (Fragment) OS=Ophiophagus hannah OX=8665 GN=ERAP1 PE=3 SV=1	+ +	128.32	6	4	4	4.82	6.38	67.07	6	2	2	∞
tr|V9I1B5|V9I1B5_DABRR		+ -	77.93	4	2	2	6.45	7.41
tr|A0A0F7Z3A7|A0A0F7Z3A7_CROAD		+ -	42.41	1	1	1	3.7	4.05
tr|A0A0B8RZR1|A0A0B8RZR1_BOIIR		+ -	72.73	2	2	2	2.11	2.61
tr|E9JGC2|E9JGC2_ECHPL	Metalloproteinase (Fragment) OS=Echis pyramidum leakeyi OX=38415 PE=2 SV=1	+ +	172.89	20	7	1	12.5	7.17	161.5	68	28	8	∞
tr|T2HQ95|T2HQ95_PROFL		+ -	72.73	2	2	2	2.08	2.61
tr|E9JG97|E9JG97_ECHCO	Metalloproteinase OS=Echis coloratus OX=64175 PE=2 SV=1								239.52	111	37	2	∞
tr|A0A670JW80|A0A670JW80_PODMU		+ -	70.07	2	1	1	5.56	4.26
tr|U3TBM3|U3TBM3_OVOOK		+ -	203.26	27	11	1	30.56	27.32
tr|Q9I961|Q9I961_DEIAC	Acubin2 OS=Deinagkistrodon acutus OX=36307 GN=wbthr3 PE=2 SV=1								63.5	4	2	2	∞
P83942|TXVE_VIPAP	Snake venom vascular endothelial growth factor toxin HF OS=Vipera aspis aspis OX=194601 PE=1 SV=1	+ +	104.22	6	3	3	21.43	11.82	62.14	3	2	2	∞
tr|A0A1D8BAX9|A0A1D8BAX9_PSEPP		+ -	42.41	1	1	1	4.17	4.74
tr|E9JG34|E9JG34_ECHCS	Metalloproteinase OS=Echis carinatus sochureki OX=124223 PE=2 SV=1								302.46	336	94	3	∞
tr|A0A194APX6|A0A194APX6_9SAUR		+ -	98.15	13	3	2	25	14.86
tr|B5G6F8|B5G6F8_DEMVE		+ -	42.41	1	1	1	3.85	4.74
tr|Q2UXQ3|Q2UXQ3_ECHOC	Group I snake venom metalloproteinase OS=Echis ocellatus OX=99586 GN=Svmp1-Eoc28 PE=2 SV=1	+ +	285.51	125	35	31	87.5	34.57	297.41	365	121	84	∞
tr|E9KJY5|E9KJY5_ECHOC	Group III snake venom metalloproteinase OS=Echis ocellatus OX=99586 GN=Eoc00024 PE=2 SV=1	+ +	409.21	442	98	7	168.97	47.31	418.29	1086	320	20	∞
tr|A0A670YVT7|A0A670YVT7_PSETE		+ -	47.73	1	1	1	0.63	0.62
tr|V8PGW5|V8PGW5_OPHHA		+ -	80.75	2	1	1	2.94	2.98
tr|A0A194AQ87|A0A194AQ87_SISMB	Cysteine-rich secretory protein 1b OS=Sistrurus miliarius barbouri OX=8759 PE=3 SV=1	+ +	145.77	13	4	1	17.39	19.17	126.18	19	11	5	∞
tr|B5KLB8|B5KLB8_CRYNI		+ -	42.41	1	1	1	4.17	4.74
tr|A0A0H3U241|A0A0H3U241_GLOBR	Phospholipase A2 OS=Gloydius brevicaudus OX=259325 PE=3 SV=1								93.46	11	5	1	∞
tr|M9NCG3|M9NCG3_DABRR	Glutaminyl cyclase OS=Daboia russelii OX=8707 GN=QC PE=2 SV=1	+ +	209.24	28	13	3	35.14	41.3	135.07	36	16	3	∞
tr|E9JG59|E9JG59_ECHCO	Metalloproteinase OS=Echis coloratus OX=64175 PE=2 SV=1	+ +	217.8	62	16	2	27.12	15.74	243.33	196	56	2	∞
tr|A0A2D4GAZ3|A0A2D4GAZ3_MICCO		+ -	47.73	1	1	1	4.55	4.81
tr|V8NRX1|V8NRX1_OPHHA		+ -	52.82	2	1	1	1.67	2.6
Q6T7B6|SL2_BITGA	Snaclec 2 OS=Bitis gabonica OX=8694 PE=1 SV=1	+ +	105.21	26	3	3	15.79	17.31	125.88	18	6	3	∞
tr|A0A1W7REE9|A0A1W7REE9_AGKCO		+ -	42.25	1	1	1	2	3.01
tr|A0A0K8RYQ3|A0A0K8RYQ3_CROHD	Metalloproteinase (Type III) 1 OS=Crotalus horridus OX=35024 PE=4 SV=1								121.05	24	10	1	∞
tr|E9JG85|E9JG85_ECHCO	Metalloproteinase OS=Echis coloratus OX=64175 PE=2 SV=1	+ +	215.62	45	13	1	22.41	13.03	216.09	92	29	1	∞
tr|F8S107|F8S107_CROAD	Metalloproteinase (Type III) 4d OS=Crotalus adamanteus OX=8729 PE=2 SV=1								129.34	32	14	1	∞
tr|A1E236|A1E236_DEIAC	Venom thrombin-like enzyme (Fragment) OS=Deinagkistrodon acutus OX=36307 GN=tlet2 PE=2 SV=1								63.5	4	2	2	∞
tr|F8S0Z0|F8S0Z0_CROAD	C-type lectin 12b OS=Crotalus adamanteus OX=8729 PE=2 SV=1								33.92	2	1	1	∞
tr|T2HRS1|T2HRS1_PROFL		+ -	138.55	22	5	2	16.13	8.15
tr|J3SE00|J3SE00_CROAD	Angiotensin-converting enzyme OS=Crotalus adamanteus OX=8729 PE=2 SV=1	+ +	146.79	7	5	5	3.76	4.38	50.61	2	1	1	∞
tr|E9JG90|E9JG90_ECHCO	Metalloproteinase OS=Echis coloratus OX=64175 PE=2 SV=1	+ +	158.93	25	10	2	8.62	13.37	144.06	36	15	5	∞
tr|E9JG77|E9JG77_ECHCO	Metalloproteinase OS=Echis coloratus OX=64175 PE=2 SV=1	+ +	215.62	45	13	1	22.03	13.03	216.09	92	29	1	∞
tr|E9JGC5|E9JGC5_ECHPL	Metalloproteinase (Fragment) OS=Echis pyramidum leakeyi OX=38415 PE=2 SV=1								174.49	50	21	2	∞
tr|A0A0K8RZ50|A0A0K8RZ50_CROHD	C-type lectin 2 OS=Crotalus horridus OX=35024 PE=4 SV=1								33.92	2	1	1	∞
tr|E9JG33|E9JG33_ECHCS	Metalloproteinase OS=Echis carinatus sochureki OX=124223 PE=2 SV=1								175.3	49	18	3	∞
tr|A0A5A4WN20|A0A5A4WN20_BITAR	Bitiscetin-3 subunit beta OS=Bitis arietans OX=8692 PE=2 SV=1								61.84	5	3	1	∞
B5U6Y3|VSP_ECHOC	Serine protease sp-Eoc49 OS=Echis ocellatus OX=99586 PE=2 SV=1	+ +	220.93	36	13	2	61.9	32.17	223.11	118	39	6	∞
tr|E9JG61|E9JG61_ECHCO	Metalloproteinase OS=Echis coloratus OX=64175 PE=2 SV=1	+ +	215.62	45	13	1	21.67	13.03	216.09	92	29	1	∞
tr|A0A3G1E3U2|A0A3G1E3U2_ECHOC	Venom metalloprotease PII-SVMP EOC00006 OS=Echis ocellatus OX=99586 PE=4 SV=1								336.92	636	209	13	∞
tr|D5KRY0|D5KRY0_ECHOC		+ -	218.52	40	12	1	57.14	29.84
tr|A0A2D4NZI9|A0A2D4NZI9_MICSU		+ -	42.25	1	1	1	1.64	2.71
tr|Q2UXQ4|Q2UXQ4_ECHOC	Group III snake venom metalloproteinse OS=Echis ocellatus OX=99586 GN=Svmp3-Eoc24 PE=2 SV=1	+ +	409.21	442	98	7	168.97	47.31	418.29	1086	320	20	∞
J3S829|VM32A_CROAD	Zinc metalloproteinase-disintegrin-like 2a OS=Crotalus adamanteus OX=8729 PE=1 SV=1								129.34	32	14	1	∞
tr|A0A346CLX5|A0A346CLX5_BORPO	Phosphodiesterase (Fragment) OS=Borikenophis portoricensis OX=1260276 PE=2 SV=1	+ +	130.26	6	2	1	2.33	2.7	125.29	30	12	1	∞
Q14FJ4|VM2OC_ECHOC	Zinc metalloproteinase/disintegrin OS=Echis ocellatus OX=99586 PE=1 SV=2								336.92	636	209	13	∞
tr|A0A670JU78|A0A670JU78_PODMU		+ -	70.07	2	1	1	8.33	6.17
tr|A0A1W7RCY1|A0A1W7RCY1_AGKCO		+ -	49.2	1	1	1	2.08	3.5
tr|A0A194AS20|A0A194AS20_SISMB		+ -	46.24	3	1	1	5.26	5.06
P67863|TXVE_VIPAA	Snake venom vascular endothelial growth factor toxin vammin OS=Vipera ammodytes ammodytes OX=8705 PE=1 SV=2	+ +	104.22	6	3	3	16.67	8.97	62.14	3	2	2	∞
tr|V8N4Y2|V8N4Y2_OPHHA	Endonuclease domain-containing 1 protein OS=Ophiophagus hannah OX=8665 GN=ENDOD1 PE=4 SV=1	+ +	103.89	6	3	1	17.65	20	36.07	3	1	1	∞
tr|J3RY82|J3RY82_CROAD	Metalloproteinase (Type III) 4b OS=Crotalus adamanteus OX=8729 PE=2 SV=1								129.34	32	14	1	∞
tr|A0A194AML9|A0A194AML9_9SAUR		+ -	46.24	3	1	1	5.88	5.06
tr|E9JGC4|E9JGC4_ECHPL	Metalloproteinase (Fragment) OS=Echis pyramidum leakeyi OX=38415 PE=2 SV=1								174.49	50	21	2	∞
tr|A1E235|A1E235_DEIAC	Venom thrombin-like enzyme (Fragment) OS=Deinagkistrodon acutus OX=36307 GN=tlet1 PE=2 SV=1								63.5	4	2	2	∞
tr|A1E2S1|A1E2S1_DEIAC	Venom thrombin-like enzyme OS=Deinagkistrodon acutus OX=36307 GN=tlet6 PE=2 SV=1								63.5	4	2	2	∞
Q90495|VM3E_ECHCA	Zinc metalloproteinase-disintegrin-like ecarin OS=Echis carinatus OX=40353 PE=1 SV=1								274.24	218	74	1	∞
tr|A0A346CM44|A0A346CM44_9SAUR	Metalloproteinase 17 (Fragment) OS=Ahaetulla prasina OX=499056 PE=2 SV=1								48.77	4	2	1	∞
Q27J48|VESP_LACMU		+ -	42.41	1	1	1	4	4.13
tr|E9JG91|E9JG91_ECHCO	Metalloproteinase OS=Echis coloratus OX=64175 PE=2 SV=1	+ +	215.62	45	13	1	15.66	12.94	216.09	92	29	1	∞
tr|V9I1F9|V9I1F9_WALAE		+ -	77.93	4	2	2	7.41	7.44
tr|V8NN02|V8NN02_OPHHA		+ -	42.25	1	1	1	2.56	4.11
tr|D5KRY1|D5KRY1_ECHOC	Serine protease (Fragment) OS=Echis ocellatus OX=99586 PE=2 SV=1	+ +	240.15	49	17	3	51.52	49.04	187.68	79	24	2	∞
tr|A0A194AMD3|A0A194AMD3_9SAUR	Snake venom metalloproteinase OS=Agkistrodon piscivorus OX=8715 PE=4 SV=1								127.41	24	12	1	∞
tr|A0A098M135|A0A098M135_9SAUR		+ -	42.41	1	1	1	4.55	4.86
tr|E9JG20|E9JG20_ECHPL	Serine protease (Fragment) OS=Echis pyramidum leakeyi OX=38415 PE=2 SV=1	+ +	201.51	31	10	4	41.67	30.51	177.66	65	21	8	∞
tr|V8NEU2|V8NEU2_OPHHA		+ -	42.41	1	1	1	3.45	4.09
Q8JIW1|SLUB_DEIAC	Snaclec agkisacutacin subunit B OS=Deinagkistrodon acutus OX=36307 PE=1 SV=2								61.84	5	3	1	∞
tr|E9JG32|E9JG32_ECHCS	Metalloproteinase OS=Echis carinatus sochureki OX=124223 PE=2 SV=1	+ +	208.83	59	15	1	39.47	25.73	164.53	47	16	3	∞
tr|V8PJ14|V8PJ14_OPHHA	Renin (Fragment) OS=Ophiophagus hannah OX=8665 GN=Ren1 PE=3 SV=1								144.25	43	17	1	∞
tr|A0A1L8D689|A0A1L8D689_BOTAT		+ -	110.16	2	2	2	4.17	2.82
Q9DG31|SLB_GLOHA	Snaclec coagulation factor IX/factor X-binding protein subunit B OS=Gloydius halys OX=8714 PE=2 SV=1								61.52	6	3	2	∞
tr|A0A1W7RJY6|A0A1W7RJY6_AGKCO		+ -	98.15	13	3	2	27.27	14.86
tr|E9JG76|E9JG76_ECHCO	Metalloproteinase OS=Echis coloratus OX=64175 PE=2 SV=1								245.02	203	60	1	∞
tr|A0A194AR88|A0A194AR88_9SAUR		+ -	42.41	1	1	1	4.55	4.74
tr|Q9W7S1|Q9W7S1_DEIAC	Acubin OS=Deinagkistrodon acutus OX=36307 GN=wbthr1 PE=2 SV=1								63.5	4	2	2	∞
tr|M9NCD3|M9NCD3_SISTE		+ -	203.26	27	11	1	28.21	26.36
tr|V8NCE3|V8NCE3_OPHHA	Endonuclease domain-containing 1 protein (Fragment) OS=Ophiophagus hannah OX=8665 GN=ENDOD1 PE=4 SV=1								36.07	3	1	1	∞
tr|E9JG06|E9JG06_ECHPL	Snake venom serine protease (Fragment) OS=Echis pyramidum leakeyi OX=38415 PE=2 SV=1	+ +	166.37	17	7	1	35	22.87	158.11	54	20	1	∞
tr|A0A2D4M3C3|A0A2D4M3C3_9SAUR		+ -	80.75	2	1	1	3.57	3.35
tr|B5G6F9|B5G6F9_DEMVE		+ -	42.41	1	1	1	3.85	4.74
tr|A0A194ATV2|A0A194ATV2_SISMB		+ -	46.24	3	1	1	5.26	5.06
tr|A0A194AQF5|A0A194AQF5_9SAUR	Snake venom metalloproteinase OS=Agkistrodon piscivorus OX=8715 PE=4 SV=1								177.39	74	27	2	∞
tr|A1E2S4|A1E2S4_DEIAC	Venom thrombin-like enzyme OS=Deinagkistrodon acutus OX=36307 GN=tlet9 PE=2 SV=1								63.5	4	2	2	∞
tr|E9JG79|E9JG79_ECHCO	Metalloproteinase OS=Echis coloratus OX=64175 PE=2 SV=1	+ +	158.93	25	10	2	10.64	13.41	144.06	36	15	5	∞
tr|A0A194ARX2|A0A194ARX2_SISTE	C-type lectin 19a OS=Sistrurus tergeminus OX=8757 PE=4 SV=1								33.92	2	1	1	∞
tr|E9KJY6|E9KJY6_ECHOC	Group III snake venom metalloproteinase (Fragment) OS=Echis ocellatus OX=99586 GN=Eoc00024 PE=2 SV=1	+ +	409.21	442	98	7	188.46	56.31	418.29	1086	320	20	∞
Q7LZK8|SLB_BITAR	Snaclec bitiscetin subunit beta OS=Bitis arietans OX=8692 PE=1 SV=1								61.84	5	3	1	∞
tr|Q18DC8|Q18DC8_ECHOC	Angiotensinogenase OS=Echis ocellatus OX=99586 GN=Asp-Eoc123 PE=2 SV=1	+ +	329.6	104	36	14	133.33	57.47	263.98	294	112	35	∞
tr|A0A194ATH5|A0A194ATH5_SISTE		+ -	201.48	77	12	1	21.43	12.77
P59171|PA2A5_ECHOC	Acidic phospholipase A2 5 OS=Echis ocellatus OX=99586 PE=2 SV=1	+ +	280.28	92	25	25	138.89	72.46	241.81	134	43	29	∞
tr|E9JGB1|E9JGB1_ECHPL	Metalloproteinase (Fragment) OS=Echis pyramidum leakeyi OX=38415 PE=2 SV=1	+ +	157.03	16	6	1	15.79	10.22	166.07	55	19	2	∞
tr|A1E2S3|A1E2S3_DEIAC	Venom thrombin-like enzyme OS=Deinagkistrodon acutus OX=36307 GN=tlet8 PE=2 SV=1								63.5	4	2	2	∞
tr|A0A077L861|A0A077L861_PROFL	C-type lectin B (Fragment) OS=Protobothrops flavoviridis OX=88087 PE=2 SV=1								96.79	17	5	5	∞
tr|A0A346CM41|A0A346CM41_9SAUR	Metalloproteinase 37 (Fragment) OS=Ahaetulla prasina OX=499056 PE=2 SV=1								48.77	4	2	1	∞
tr|A0A141DWM1|A0A141DWM1_9SAUR	Phosphodiesterase (Fragment) OS=Pseudagkistrodon rudis OX=2759634 PE=3 SV=1								122.28	25	10	1	∞
tr|A0A098M226|A0A098M226_9SAUR	Metalloproteinase (Type III) 12b OS=Hypsiglena sp. JMG-2014 OX=1550645 PE=4 SV=1	+ +	90.79	2	2	1	3.12	2.63	73.16	8	4	1	∞
tr|Q2UXQ7|Q2UXQ7_ECHOC	Group III snake venom metalloproteinase OS=Echis ocellatus OX=99586 GN=Svmp3-Eoc95 PE=2 SV=1	+ +	328.43	170	39	1	75	38.36	317.21	491	163	2	∞
tr|T1E3B3|T1E3B3_CROHD		+ -	42.41	1	1	1	3.85	4.13
tr|T2HQ75|T2HQ75_OVOOK	Phospholipase B-like OS=Ovophis okinavensis OX=8769 PE=2 SV=1	+ +	197.11	18	8	1	11.76	17.36	168.09	55	19	12	∞
tr|E9JG93|E9JG93_ECHCO	Metalloproteinase (Fragment) OS=Echis coloratus OX=64175 PE=2 SV=1								230.03	171	54	19	∞
tr|A0A194APL9|A0A194APL9_9SAUR	Ecto-5'-nucleotidase OS=Agkistrodon piscivorus OX=8715 PE=3 SV=1								129.3	28	10	2	∞
Q8JI39|CRVP_PROFL		+ -	173.24	20	6	2	26.09	20.83
Q6H3C5|PA2BB_TRIST	Basic phospholipase A2 Ts-G6D49 OS=Trimeresurus stejnegeri OX=39682 PE=1 SV=2	+ +	49.54	3	1	1	5.56	14.75	88.91	8	4	1	∞
tr|T2HS00|T2HS00_PROFL		+ -	75.24	3	2	2	4.08	4.41
tr|E9JG45|E9JG45_ECHCS	Metalloproteinase (Fragment) OS=Echis carinatus sochureki OX=124223 PE=2 SV=1	+ +	251.91	91	21	1	95.45	26.09	277.11	281	78	2	∞
tr|E9JG74|E9JG74_ECHCO	Metalloproteinase OS=Echis coloratus OX=64175 PE=2 SV=1								239.52	111	37	2	∞
tr|E9JGC1|E9JGC1_ECHPL	Metalloproteinase OS=Echis pyramidum leakeyi OX=38415 PE=2 SV=1								274.24	218	74	1	∞
tr|A0A1W7RJU0|A0A1W7RJU0_AGKCO	Serine proteinase 9 OS=Agkistrodon contortrix contortrix OX=8713 PE=3 SV=1	+ +	114.24	10	3	1	17.65	9.3	115.43	18	8	1	∞
Q9PVK7|VM3_NAJKA		+ -	103.8	8	2	1	2.99	4.5
tr|F8RKW4|F8RKW4_DRYCN		+ -	42.41	1	1	1	4.17	4.74
Q7LZ61|VM3CX_DABSI	Coagulation factor X-activating enzyme heavy chain OS=Daboia siamensis OX=343250 PE=1 SV=2	+ +	232.68	58	17	2	27.87	20.03	186.3	67	27	2	∞
tr|Q98TT5|Q98TT5_DEIAC	Thrombin-like enzyme OS=Deinagkistrodon acutus OX=36307 PE=2 SV=1								63.5	4	2	2	∞
tr|A0A670YRL7|A0A670YRL7_PSETE		+ -	47.73	1	1	1	0.59	0.59
tr|A0A194ARQ6|A0A194ARQ6_SISTE		+ -	46.24	3	1	1	4.76	5.06
tr|A0A194ATW0|A0A194ATW0_SISMB	C-type lectin 10c OS=Sistrurus miliarius barbouri OX=8759 PE=4 SV=1	+ +	59.2	1	1	1	5.26	4.52	33.92	2	1	1	∞
tr|E9JGB4|E9JGB4_ECHPL	Metalloproteinase (Fragment) OS=Echis pyramidum leakeyi OX=38415 PE=2 SV=1	+ +	210.04	32	12	2	34.29	17.88	212.5	86	35	7	∞
tr|E9JG50|E9JG50_ECHCS	Metalloproteinase (Fragment) OS=Echis carinatus sochureki OX=124223 PE=2 SV=1								115.63	33	11	1	∞
tr|A0A077L6N8|A0A077L6N8_PROEL		+ -	72.73	2	2	2	2.11	2.61
tr|A0A5A4WNG2|A0A5A4WNG2_BITAR	Bitiscetin-3 subunit alpha OS=Bitis arietans OX=8692 PE=2 SV=1	+ +	47.25	10	1	1	5	5.13	65.12	8	3	1	∞
tr|M9NCI8|M9NCI8_CROAT		+ -	203.26	27	11	1	28.21	26.36
tr|A0A194AT10|A0A194AT10_SISMB	C-type lectin 10a OS=Sistrurus miliarius barbouri OX=8759 PE=4 SV=1	+ +	59.2	1	1	1	5	4.52	33.92	2	1	1	∞
Q9I8X2|VSP1_DEIAC	Thrombin-like enzyme acutobin OS=Deinagkistrodon acutus OX=36307 PE=1 SV=1								44.24	3	1	1	∞
P86497|VSPR_BITRH		+ -	133.4	16	4	3	66.67	28.09
tr|T2HP25|T2HP25_PROFL		+ -	173.24	20	6	2	26.09	20.83
P00979|VKTH1_DENPO	Kunitz-type serine protease inhibitor homolog dendrotoxin I OS=Dendroaspis polylepis polylepis OX=8620 PE=1 SV=2	+ +	69.31	1	1	1	7.14	15	34.14	1	1	1	∞
Q3BER4|DID5A_ECHOC		+ -	144.08	12	4	1	36.36	38.26
P82475|TXVE2_MACLB	Snake venom vascular endothelial growth factor toxin ICPP OS=Macrovipera lebetina OX=8709 PE=1 SV=2	+ +	104.22	6	3	3	21.43	11.82	62.14	3	2	2	∞
tr|B5KLB0|B5KLB0_PSETE		+ -	42.41	1	1	1	3.7	4.74
Q2UXQ5|VM3E2_ECHOC	Zinc metalloproteinase-disintegrin-like EoVMP2 OS=Echis ocellatus OX=99586 GN=Svmp3-Eoc22 PE=1 SV=1	+ +	405	404	92	4	158.62	46	405.13	1005	296	16	∞
tr|Q2UXQ0|Q2UXQ0_ECHOC	Group III snake venom metalloproteinase OS=Echis ocellatus OX=99586 GN=Svmp3-Eoc404 PE=2 SV=1	+ +	360.88	252	64	31	91.43	50.48	294.35	365	111	60	∞
B5U6Y4|PA2HS_ECHOC	Phospholipase A2 homolog OS=Echis ocellatus OX=99586 PE=1 SV=1	+ +	289.09	103	27	27	128.57	74.64	267.47	230	69	64	∞
tr|I2GAE2|I2GAE2_GLOHA	CTLPs subunit beta (Fragment) OS=Gloydius halys OX=8714 GN=pCTLP-2 PE=2 SV=1	+ +	46.03	2	1	1	9.09	5.69	47.64	3	1	1	∞
tr|E9JG04|E9JG04_ECHOC	Snake venom serine protease (Fragment) OS=Echis ocellatus OX=99586 PE=2 SV=1	+ +	218.52	40	12	1	54.55	30.31	215.41	107	35	1	∞
Q7T046|VM3CX_MACLB		+ -	161.36	55	9	1	13.24	11.93
tr|A0A1L8D641|A0A1L8D641_BOTAT		+ -	110.16	2	2	2	3.39	2.81
tr|E9JG36|E9JG36_ECHCS	Metalloproteinase (Fragment) OS=Echis carinatus sochureki OX=124223 PE=2 SV=1								175.3	49	18	3	∞
tr|E9JG87|E9JG87_ECHCO	Metalloproteinase OS=Echis coloratus OX=64175 PE=2 SV=1	+ +	245.67	66	23	9	18.7	25.65	230.03	171	54	19	∞
tr|A0A670K1A5|A0A670K1A5_PODMU		+ -	70.07	2	1	1	6.67	5.41
tr|V8NTS6|V8NTS6_OPHHA		+ -	72.73	2	2	2	2.17	2.9
tr|B5KLB9|B5KLB9_TROCA		+ -	42.41	1	1	1	3.85	4.74
J3SDW8|VM38_CROAD	Zinc metalloproteinase-disintegrin-like 8 OS=Crotalus adamanteus OX=8729 PE=1 SV=1								129.34	32	14	1	∞
tr|V8P8L1|V8P8L1_OPHHA		+ -	77.44	2	2	1	0.45	0.41
tr|A0A194AS36|A0A194AS36_SISMB	Cysteine-rich secretory protein 1a OS=Sistrurus miliarius barbouri OX=8759 PE=3 SV=1	+ +	145.77	13	4	1	17.39	19.17	126.18	19	11	5	∞
P0C6E3|VM2B1_AGKBI		+ -	49.2	1	1	1	3.85	5.84
tr|T1D6P7|T1D6P7_CROHD		+ -	215.91	33	12	8	14.29	14.22
tr|A0A0A1WD17|A0A0A1WD17_ECHCO	Snake venom metalloproteinase A (Fragment) OS=Echis coloratus OX=64175 PE=2 SV=1	+ +	135.94	13	5	4	33.33	29.66	49.43	3	2	1	∞
P0DL42|TXVE_DABSI	Snake venom vascular endothelial growth factor toxin VR-1' OS=Daboia siamensis OX=343250 PE=1 SV=1	+ +	104.22	6	3	3	23.08	11.93	62.14	3	2	2	∞
tr|V8NH29|V8NH29_OPHHA		+ -	75.24	3	2	2	3.92	4.77
tr|A0A098M222|A0A098M222_9SAUR	Metalloproteinase (Type III) 12a OS=Hypsiglena sp. JMG-2014 OX=1550645 PE=4 SV=1	+ +	90.79	2	2	1	3.17	2.63	73.16	8	4	1	∞
tr|Q2UXQ1|Q2UXQ1_ECHOC	Group III snake venom metalloproteinase (Fragment) OS=Echis ocellatus OX=99586 GN=Svmp3-Eoc186 PE=2 SV=1	+ +	265.35	93	22	4	42.31	23.63	239.08	146	46	11	∞
tr|A0A2D4NZY6|A0A2D4NZY6_MICSU		+ -	42.25	1	1	1	4	6.63
tr|E9KJX0|E9KJX0_ECHOC	Group II snake venom metalloproteinase OS=Echis ocellatus OX=99586 GN=Eoc00006 PE=2 SV=1	+ +	325.23	140	43	1	86	28.54	319.48	554	184	3	∞
tr|E9JG70|E9JG70_ECHCO	Metalloproteinase OS=Echis coloratus OX=64175 PE=2 SV=1								245.02	203	60	1	∞
tr|A0A194ATM3|A0A194ATM3_SISTE	C-type lectin 19b OS=Sistrurus tergeminus OX=8757 PE=4 SV=1								33.92	2	1	1	∞
tr|U3TDL2|U3TDL2_OVOOK		+ -	203.26	27	11	1	28.21	26.29
tr|A0A1W7RJY8|A0A1W7RJY8_AGKCO		+ -	49.2	1	1	1	2.44	3.51
Q696W1|SLLC2_MACLB	Snaclec coagulation factor X-activating enzyme light chain 2 OS=Macrovipera lebetina OX=8709 GN=LC2 PE=1 SV=1								73.53	9	4	2	∞
tr|A0A194ARU7|A0A194ARU7_9SAUR		+ -	98.15	13	3	2	25	14.86
tr|E9JGA1|E9JGA1_ECHCO	Metalloproteinase (Fragment) OS=Echis coloratus OX=64175 PE=2 SV=1								144.06	36	15	5	∞
tr|E9JG68|E9JG68_ECHCO	Metalloproteinase OS=Echis coloratus OX=64175 PE=2 SV=1	+ +	217.8	62	16	2	27.12	15.74	243.33	196	56	2	∞
tr|E9JG31|E9JG31_ECHCS	Metalloproteinase (Fragment) OS=Echis carinatus sochureki OX=124223 PE=2 SV=1								164.53	47	16	3	∞
tr|A0A194APN7|A0A194APN7_9SAUR	C-type lectin 5c OS=Agkistrodon piscivorus OX=8715 PE=4 SV=1								46.6	3	1	1	∞
tr|J3S3W2|J3S3W2_CROAD	Snake venom metalloproteinase (Type III) 2e OS=Crotalus adamanteus OX=8729 PE=2 SV=1								129.34	32	14	1	∞
tr|A0A194API3|A0A194API3_9SAUR		+ -	42.41	1	1	1	4	4.13
tr|E9KJW9|E9KJW9_ECHOC		+ -	328.69	132	43	1	110.26	30.89
A0A2I4HXH5|V5NTD_NAJAT		+ -	205	27	9	1	16.98	18.71
tr|A0A194APN2|A0A194APN2_9SAUR		+ -	46.24	3	1	1	5.88	5.06
tr|F8RKW3|F8RKW3_DRYCN		+ -	42.41	1	1	1	4	4.74
tr|A0A024AXC4|A0A024AXC4_MICIK		+ -	42.41	1	1	1	3.57	4.13
tr|A0A194APF6|A0A194APF6_9SAUR	Snake venom metalloproteinase OS=Agkistrodon piscivorus OX=8715 PE=4 SV=1								127.41	24	12	1	∞
tr|E9KJY2|E9KJY2_ECHOC	Group III snake venom metalloproteinase OS=Echis ocellatus OX=99586 GN=Eoc00022 PE=2 SV=1								405.13	1005	296	16	∞
tr|A0A194APX0|A0A194APX0_9SAUR	C-type lectin 5a OS=Agkistrodon piscivorus OX=8715 PE=4 SV=1								46.6	3	1	1	∞
tr|V8NM99|V8NM99_OPHHA	GS domain-containing protein (Fragment) OS=Ophiophagus hannah OX=8665 GN=L345_11164 PE=4 SV=1								27.66	1	1	1	∞
tr|B5KLA9|B5KLA9_PSETE		+ -	42.41	1	1	1	3.85	4.74
tr|V8PCU6|V8PCU6_OPHHA	Low-density lipoprotein receptor-related protein 1 (Fragment) OS=Ophiophagus hannah OX=8665 GN=LRP1 PE=3 SV=1								32.52	3	1	1	∞
tr|E9JGA7|E9JGA7_ECHCO	Metalloproteinase OS=Echis coloratus OX=64175 PE=2 SV=1								158.67	58	22	2	∞
tr|A0A346CIA6|A0A346CIA6_9SAUR		+ -	76.88	4	2	1	9.52	4.18
tr|A1E239|A1E239_DEIAC	Venom thrombin-like enzyme (Fragment) OS=Deinagkistrodon acutus OX=36307 GN=tlet5 PE=2 SV=1								63.5	4	2	2	∞
tr|T2HPS7|T2HPS7_PROFL	C-type lectin beta subunit (Fragment) OS=Protobothrops flavoviridis OX=88087 PE=2 SV=1								96.79	17	5	5	∞
tr|Q18DC9|Q18DC9_ECHOC	Renin-like aspartic protease OS=Echis ocellatus OX=99586 GN=Asp-Eoc51 PE=2 SV=1	+ +	316.27	115	33	11	106.45	60.25	269.32	298	111	35	∞
tr|D3YLG9|D3YLG9_ECHOC		+ -	191.6	25	9	3	36	31.01
tr|A0A194AQQ0|A0A194AQQ0_9SAUR		+ -	98.15	13	3	2	25	14.86
B5U6Y6|SL124_ECHOC	Snaclec CTL-Eoc124 OS=Echis ocellatus OX=99586 PE=2 SV=1	+ +	227.43	77	15	14	100	67.12	214.02	191	50	44	∞
tr|E9JG63|E9JG63_ECHCO	Metalloproteinase (Fragment) OS=Echis coloratus OX=64175 PE=2 SV=1								260.67	166	54	1	∞
tr|A0A670K3A0|A0A670K3A0_PODMU	Peptidase S1 domain-containing protein OS=Podarcis muralis OX=64176 GN=LOC114603013 PE=3 SV=1								72.16	6	4	1	∞
tr|A0A024AX08|A0A024AX08_MICIK		+ -	42.41	1	1	1	3.7	4.13
tr|E9JG37|E9JG37_ECHCS	Metalloproteinase (Fragment) OS=Echis carinatus sochureki OX=124223 PE=2 SV=1								115.63	33	11	1	∞
tr|H9GBW9|H9GBW9_ANOCA	Peptidase S1 domain-containing protein OS=Anolis carolinensis OX=28377 GN=ctrb2 PE=3 SV=1								69.02	5	3	1	∞
tr|A0A1W7RK03|A0A1W7RK03_AGKCO		+ -	46.24	3	1	1	5.88	5.06
tr|A0A670JXY5|A0A670JXY5_PODMU		+ -	70.07	2	1	1	4.55	3.85
tr|A0A402FBF0|A0A402FBF0_9SAUR	Peptidase S1 domain-containing protein OS=Paroedura picta OX=143630 GN=parPi_0015687 PE=3 SV=1								61.97	5	2	2	∞

## Sheet: Peptide Score Chart
PEAKS 43 [2022-02-01 14:01]
Rank	Score
1	114.384
21	88.0006
59	80.1574
97	74.8864
135	71.6333
173	69.599
211	67.5179
249	65.9944
287	64.2671
325	62.7851
363	61.5562
401	60.0104
439	59.1241
477	58.0946
515	56.9523
553	55.6517
591	54.6018
629	53.2543
667	52.2666
705	51.3643
743	50.5441
781	49.4426
819	47.9234
857	47.1023
895	46.242
933	45.2092
971	43.9928
1009	42.9233
1047	42.2179
1085	41.2016
PEAKS 69 [2022-02-01 16:59]
Rank	Score
1	107.305
2	90.769
109	61.676
216	57.1342
323	54.3606
430	52.1694
537	50.0173
644	48.2247
751	46.9786
858	45.4446
965	44.3178
1072	42.9222
1179	42.0618
1286	41.1899
1393	40.2121
1500	39.153
1607	38.3745
1714	37.4695
1821	36.5391
1928	35.7462
2035	34.9048
2142	34.2574
2249	33.4699
2356	32.6443
2463	31.7236
2570	30.6991
2677	29.8528
2784	29.0893
2891	28.2346
2998	27.2057

## Sheet: Protein Score Chart
PEAKS 43 [2022-02-01 14:01]
Rank	Score
1	409.21
6	366.133
13	325.232
20	289.092
27	239.153
34	218.516
41	215.622
48	208.834
55	203.255
62	200.063
69	166.368
76	148.864
83	138.55
90	122.467
97	105.667
104	103.887
111	98.1547
118	80.7452
125	76.8814
132	72.7306
139	70.0684
146	59.1955
153	47.7322
160	46.2975
167	46.0266
174	42.4138
181	42.4138
188	42.4138
195	42.4138
202	42.2476
PEAKS 69 [2022-02-01 16:59]
Rank	Score
1	418.292
5	405.132
11	319.48
17	294.353
23	269.324
29	245.017
35	241.814
41	230.031
47	216.091
53	187.677
59	175.744
65	174.491
71	162.997
77	157.761
83	144.061
89	129.335
95	129.335
101	126.177
107	115.634
113	112.221
119	96.7907
125	88.53
131	73.1592
137	67.0691
143	63.5006
149	63.5006
155	62.144
161	61.8427
167	50.6073
173	48.7667
179	44.2414
185	34.1441
191	33.9248
197	27.657

## Sheet: Peptide Number Venn Diagram
Set Name	Common Set	PEAKS 43 [2022-02-01 14:01]	PEAKS 69 [2022-02-01 16:59]
Peptide Number	422	663	2576

## Sheet: Protein Number Venn Diagram
Set Name	Common Set	PEAKS 43 [2022-02-01 14:01]	PEAKS 69 [2022-02-01 16:59]
Protein Number	82	120	115
