# Supplementary material for: Next-Generation Sequencing for Venomics: Application of Multi-Enzymatic Limited Digestion for Inventorying the Snake Venom Arsenal
Source: Toxins (Basel). 2023 May 25;15(6):357. doi: 10.3390/toxins15060357 (PMC10304959; doi:10.3390/toxins15060357)
Supplement: Supplementary file 1 [file toxins-15-00357-s001.zip › toxins-2356921-Supplementary File S2/S2.Compare result_NnV.xls]

## Sheet: Peptide View
		PEAKS 71 [2022-02-01 16:59]					PEAKS 45 [2022-02-01 14:01]
Peptide Sequence	Cover Map	M/Z	RT	-10logP	Z	MULTI-HIT	M/Z	RT	-10logP	Z	MULTI-HIT
TNTPEQDRYLQAEKYIE	+ -	1049.51	35.1801	51.26	2	TRUE
MYM(+15.99)VSNKTVPVKR	+ -	523.614	22.903	46.6	3	TRUE
TAC(+57.02)VC(+57.02)VITKK	+ -	590.315	24.8008	32.49	2	FALSE
AGLKLPDWTE	+ -	565.298	45.3172	33.33	2	TRUE
NGKC(+57.02)PLMTNQC(+57.02)IAL	+ -	810.386	37.6725	51.32	2	TRUE
KLAQLYNVNHVSLF	+ -	549.305	46.3643	44.04	3	FALSE
EIQALC(+57.02)YPSIKK	- +						725.392	31.9052	54.68	2	TRUE
MYMVSNKTVPVKR	+ -	518.284	22.5402	50.61	3	TRUE
EIVDLHNSLRR	- +						451.253	25.159	47.23	3	TRUE
KM(+15.99)FMVSDLTIPVKR	+ -	420.984	37.8843	63.29	4	TRUE
NLC(+57.02)YKMYM(+15.99)VSNKTVPVKR	+ -	562.541	27.3422	33.77	4	FALSE
LKC(+57.02)NKLVPLFYKTC(+57.02)PAGKNLC(+57.02)YKMFM(+15.99)VATPKVPVKR	+ -	540.42	40.5451	47.88	8	FALSE
FHRTNVSTVKNDIIR	+ -	450.753	21.8636	35.11	4	TRUE
KYTMGSITSFTPY	+ -	748.359	46.023	28.76	2	FALSE
EIVDLHNSLRK	- +						441.918	24.0805	48.51	3	TRUE
VYSYYNLDE	+ -	583.255	36.5402	31.31	2	TRUE
MVAITMAHEM(+15.99)GHNLGM(+15.99)NHDRGFC(+57.02)TC(+57.02)GFNKC(+57.02)VMSTR	+ -	586.972	40.4953	33.42	7	FALSE
ESC(+57.02)APGAPLESTLC(+57.02)K	- +						810.373	30.8086	69.42	2	FALSE
GC(+57.02)FDLNMRGDDGSFC(+57.02)RMEDGTKIPC(+57.02)AAK	+ -	802.848	38.9748	44.49	4	TRUE
SENIYVSQLLQK	- +						711.387	42.6933	46.52	2	FALSE
TIEIC(+57.02)PDGHNFC(+57.02)FKKFPK	+ -	448.422	36.3556	62.28	5	TRUE
GNTVTVMENVNLDNKVYK	- +						680.014	36.3044	78.52	3	TRUE
NAAWWGGQPIWHTASYQGLK	+ +	1136.06	50.7391	44.2	2	TRUE	757.707	51.4675	88.11	3	TRUE
VVYDLSQKPGK	- +						411.899	80.236	56.76	3	TRUE
TFTC(+57.02)PELRPTGIYVYC(+57.02)C(+57.02)R	- +						765.024	43.4071	46.15	3	FALSE
VPHC(+57.02)VDINIL	+ -	590.312	42.8328	31.3	2	TRUE
VELLYNPAFC(+57.02)SASTEGQR	- +						681.325	44.5537	82.41	3	TRUE
DRPQC(+57.02)ILNKPLSTD	- +						552.951	28.9969	48.87	3	FALSE
KNMIQC(+57.02)TVPS	+ -	589.287	24.6757	29.85	2	TRUE
SWWDFADYGC(+57.02)YC(+57.02)GRGGSGTPVDDLDRC(+57.02)C(+57.02)QVHDNC(+57.02)YNE	+ -	1497.91	52.9712	51.08	3	TRUE
STTDLPSRF	+ -	512.258	28.5586	31.81	2	TRUE
LVPEERIWQK	+ +	433.247	28.6641	32.69	3	TRUE	433.246	30.0882	47.74	3	FALSE
MIQC(+57.02)TVPSR	+ +	546.27	20.131	36.02	2	TRUE	546.269	20.2782	44.76	2	FALSE
SGC(+57.02)WPYFK	+ +	522.734	37.8196	40.35	2	TRUE	522.734	39.0479	53.1	2	TRUE
C(+57.02)NLGNLIC(+57.02)DAVVYNNLRHPDDNE	+ -	905.746	53.7141	39.23	3	FALSE
LKC(+57.02)NKLVPLFYKTC(+57.02)PAGKDLC(+57.02)YKM(+15.99)YMVATPKVPVKRGC(+57.02)IDVC(+57.02)PKSSLLVKYVC(+57.02)C(+57.02)NTDRC(+57.02)N	+ -	804.512	44.9682	36.28	9	FALSE
TC(+57.02)PKVKRGVDIKC(+57.02)C(+57.02)STDKC(+57.02)N	+ -	607.288	30.3874	29.08	4	FALSE
KSGPPC(+57.02)GDC(+57.02)PSAC(+57.02)VNGLC(+57.02)TNPC(+57.02)K	+ -	846.022	25.1446	78.66	3	FALSE
REVVHFMNSLR	- +						463.247	28.5033	52.2	3	TRUE
KSIFGVTTEDC(+57.02)PDGQNLC(+57.02)FKR	+ -	618.796	36.4749	82.91	4	TRUE
WDFADYGC(+57.02)Y	+ -	598.721	50.8056	41.09	2	TRUE
LLTGLDFYSALKQPLSE	+ -	948.011	60.6492	56.56	2	TRUE
TKPAYQFSSC(+57.02)SVR	+ +	510.917	22.8535	47.47	3	TRUE	510.918	23.4244	60.26	3	TRUE
C(+57.02)FQQNDYEEFLE	+ -	811.325	47.8173	45.63	2	TRUE
C(+57.02)HNTQLPFIYK	+ +	710.854	35.377	56.46	2	TRUE	710.857	36.5078	79.77	2	TRUE
MPKVPVKRGC(+57.02)IDVC(+57.02)PKSSLLVKYVC(+57.02)C(+57.02)NTDRC(+57.02)N	+ -	771.586	34.4641	29.16	5	TRUE
VNLMVDR	- +						423.728	25.7644	45.55	2	TRUE
TNTPEQDRYLQAEK	+ +	564.944	19.8226	38.2	3	TRUE	564.945	19.9593	54.64	3	FALSE
GIDSSHWNSYC(+57.02)TE	+ -	778.308	28.2424	45.13	2	TRUE
AAFLEC(+57.02)C(+57.02)RY	+ -	595.26	31.6841	36.62	2	FALSE
PLAYKTC(+57.02)PAGKNLC(+57.02)Y	+ -	878.43	38.4075	39.49	2	TRUE
LKC(+57.02)NKLVPLFYKTC(+57.02)PAGKDLC(+57.02)YKMYMVA	+ -	853.685	44.3565	54.83	4	FALSE
LQC(+57.02)NKLVPIASKTC(+57.02)PPGKNLC(+57.02)Y	+ -	854.438	32.9774	67.24	3	TRUE
GSGTPVDQLDR	+ -	572.784	21.676	35.45	2	TRUE
LTAVLPFGGTFD	+ -	619.327	60.068	36.04	2	TRUE
TC(+57.02)PAGKDLC(+57.02)YKMYMVATPKVPVKRGC(+57.02)IDVC(+57.02)PK	+ -	936.468	35.3414	44.38	4	TRUE
LKC(+57.02)NKLIPLAYKTC(+57.02)PAGKNLC(+57.02)YKMFMVSNKTVPVKRGC(+57.02)IDVC(+57.02)PKNSLVLKYVC(+57.02)C(+57.02)NTDRC(+57.02)N	+ -	1029.08	47.7877	38.54	7	TRUE
DSC(+57.02)FTLNQR	+ +	570.758	24.9468	43.77	2	TRUE	570.759	24.7531	65.8	2	TRUE
KPAYQFSSC(+57.02)SVRE	+ -	520.249	23.3365	51.31	3	TRUE
RNGLNVISGPIFDYNYD	+ -	978.975	53.5582	34.04	2	FALSE
RWADRC(+57.02)SFAHSPPHLR	+ -	498.999	23.2469	58.13	4	TRUE
SDLTIPVKR	+ -	514.809	52.7209	36.79	2	TRUE
LKC(+57.02)NKLVPLFYKTC(+57.02)PAGKNLC(+57.02)YKMFMVSNLT	+ -	748.59	41.6814	28.29	5	FALSE
GIELNC(+57.02)C(+57.02)TTDR	+ +	669.791	21.9518	45.3	2	TRUE	669.792	21.8496	72.87	2	TRUE
AASNAERWANTC(+57.02)SLNHSPDNLR	+ -	621.792	27.2297	70.87	4	TRUE
QKIYTFLK	+ -	520.81	28.4276	32.04	2	TRUE
GC(+57.02)YC(+57.02)GPGGSGTPVDDLDR	+ +	941.887	29.918	76.25	2	TRUE	941.889	30.256	73.66	2	TRUE
NGLPC(+57.02)QNNQGYC(+57.02)YNGKC(+57.02)PIMTNQC(+57.02)IALRGPGVKVSR	+ -	825.794	36.5149	47.4	5	TRUE
NLC(+57.02)YKMFMVSNKMVPVKRGC(+57.02)IDVC(+57.02)PKSSLLVKYVC(+57.02)C(+57.02)NTDRC(+57.02)N	+ -	858.246	43.644	30.92	6	FALSE
VHTC(+57.02)LNGEKIC(+57.02)FKKYDQRK	+ -	485.651	21.3543	34.57	5	FALSE
IELNC(+57.02)C(+57.02)TTDR	- +						641.28	19.9938	52.65	2	TRUE
IC(+57.02)PDGHNFC(+57.02)F	+ -	633.754	36.962	33.22	2	TRUE
EKSIFGVTTEDC(+57.02)PDGQNLC(+57.02)FKRW	+ -	929.764	45.317	36.52	3	FALSE
LVPIASKTC(+57.02)PPGK	+ +	456.595	21.3101	47.05	3	TRUE	456.595	81.3349	60.45	3	TRUE
WVLSAAHC(+57.02)FPK	- +						439.224	36.8973	55.4	3	TRUE
TC(+57.02)PAGKNLC(+57.02)YKMFMVSNLTVPVKRGC(+57.02)IDVC(+57.02)PKSSLLVK	+ -	547.287	39.2056	30.93	8	FALSE
GIYTPGSPVLYR	+ +	661.858	37.1012	40.84	2	TRUE	661.859	37.6646	56.69	2	TRUE
LFWSPLK	+ -	445.76	46.8627	28.44	2	TRUE
C(+57.02)TVPSRSWWDFADYGC(+57.02)YC(+57.02)GR	+ +	848.348	60.135	60.43	3	TRUE	848.348	53.0925	54.74	3	FALSE
YLLRERPQC(+57.02)ILNKPSR	+ -	409.432	26.089	42.79	5	TRUE
EKISGC(+57.02)WPYFK	+ -	707.843	37.7793	41.53	2	TRUE
C(+57.02)PAGNIIGSIATPY	+ -	717.358	49.2976	40.45	2	TRUE
MEAIFLAHGPGFK	- +						473.247	42.8761	52.96	3	TRUE
LLRERPQC(+57.02)ILNKPSR	+ -	470.772	21.3805	50.63	4	TRUE
RVDLGC(+57.02)AATC(+57.02)PTVR	+ +	525.929	24.206	56.64	3	TRUE	525.93	25.0932	76.16	3	TRUE
MDKC(+57.02)C(+57.02)SYGC(+57.02)ALY	+ -	764.287	29.4813	52.09	2	TRUE
VYSYYNLDEK	+ +	647.303	30.3621	44.55	2	TRUE	647.302	30.8819	57.25	2	TRUE
SSTFTLTNIVPQFIK	+ +	848.469	63.3213	55.24	2	TRUE	848.468	63.2754	74.42	2	TRUE
LDDKVPDTEIETK	- +						751.882	24.7499	56.26	2	TRUE
AQILEPGVYTK	- +						609.839	32.01	46.43	2	TRUE
RVDLGC(+57.02)AATC(+57.02)PTVK	+ +	516.594	23.4245	55.9	3	TRUE	516.594	23.572	73.07	3	TRUE
SWWDFADYGC(+57.02)YC(+57.02)	+ -	815.291	63.5197	35.39	2	TRUE
ARVYVDC(+57.02)C(+57.02)AR	+ -	423.866	15.914	43.87	3	TRUE
YC(+57.02)GPGGSGTPVDDLDR	- +						833.359	29.5007	66.32	2	TRUE
C(+57.02)GDGMVC(+57.02)SNRQC(+57.02)VDVK	+ -	628.932	19.4533	28.07	3	FALSE
MYMVATPKVP	+ -	568.796	38.843	42.76	2	TRUE
MVNYLNTK	+ -	491.755	25.1316	36.59	2	TRUE
STLKC(+57.02)NKLIPLAY	+ -	507.622	39.1185	31.84	3	FALSE
NAWYYINNIRKR	+ -	403.469	34.1796	47.13	4	TRUE
C(+57.02)FITPDITSKD	+ +	648.81	34.7547	42.01	2	TRUE	648.81	35.3322	56.24	2	TRUE
TILMASTMAHE	+ -	602.788	33.4749	41.32	2	TRUE
FYKTC(+57.02)PAGKNLC(+57.02)YKI	+ -	621.647	26.4048	38.84	3	FALSE
VSDLTIPVKR	+ +	564.342	42.0914	37.6	2	TRUE	564.343	26.6603	51.84	2	TRUE
TGVDIQC(+57.02)C(+57.02)STDNC(+57.02)NPFPTRKRP	+ -	656.551	27.3793	62.04	4	TRUE
MVATPKVPVKRGC(+57.02)IDVC(+57.02)PK	+ -	719.055	26.5154	53.38	3	TRUE
KKWWSDHRGTIIERGC(+57.02)GC(+57.02)PK	+ -	495.05	21.4679	47.25	5	TRUE
TPKVPVKRGC(+57.02)IDVC(+57.02)PK	+ -	464.258	20.9346	53.15	4	TRUE
WFYDPKTQR	+ -	414.208	27.9741	42.44	3	TRUE
GIEINC(+57.02)C(+57.02)TTDRC(+57.02)N	+ -	806.828	21.8841	41.14	2	FALSE
MFM(+15.99)VSDLTIPVKRGC(+57.02)IDVC(+57.02)PK	+ -	621.314	46.5427	36.82	4	TRUE
IPLAYKTC(+57.02)PAGKNLC(+57.02)YK	+ -	666.35	26.9925	47.91	3	TRUE
M(+15.99)YM(+15.99)VATPK	+ +	486.73	25.9057	35.4	2	TRUE	486.73	26.639	53.48	2	TRUE
KM(+15.99)FMVSDL	+ -	493.738	36.9589	28.44	2	FALSE
LIPIAYKTC(+57.02)PEGK	- +						497.274	30.0344	57.15	3	TRUE
M(+15.99)PKVPVKRGC(+57.02)IDVC(+57.02)PKSSLLVKYVC(+57.02)C(+57.02)NTDRC(+57.02)N	+ -	774.783	33.5782	35.7	5	TRUE
FAGAPYNDNNYNIDLKARC(+57.02)	+ -	739.345	34.5603	27.89	3	FALSE
NGKC(+57.02)PIMTNQC(+57.02)IA	+ -	753.845	25.932	48.22	2	TRUE
QC(+57.02)NKLVPIASKTC(+57.02)PPGK	+ -	475.255	21.7205	61.6	4	TRUE
WVLTAAHC(+57.02)DRENIR	+ -	580.958	25.5363	33.61	3	TRUE
TC(+57.02)PAGKNLC(+57.02)YKI	+ -	712.854	23.0283	40.94	2	TRUE
KRNDNAQLLTGIDFNGTPVGLAYIGSIC(+57.02)NPK	+ -	837.434	58.5446	64.07	4	TRUE
TLTNIVPQFIK	+ -	637.379	50.2293	36.71	2	TRUE
KTC(+57.02)PAGKNLC(+57.02)YKM(+15.99)FM(+15.99)VSNKTVPVKRGC(+57.02)IDAC(+57.02)PKNSLLVKYVC(+57.02)C(+57.02)NTDRC(+57.02)N	+ -	982.143	40.5064	30.48	6	FALSE
TPYQFQDYFESAAAPVGR	- +						1023.98	50.3512	83.01	2	TRUE
GPVPSPDVSGC(+57.02)K	+ +	600.289	21.4405	40.78	2	TRUE	600.29	21.5446	55.65	2	TRUE
SYNFDFVTMKPVL	+ -	780.891	59.7489	50.78	2	TRUE
C(+57.02)C(+57.02)SYGC(+57.02)ALYC(+57.02)MK	- +						786.789	33.5714	66.06	2	TRUE
GLMDEEDYPYQAK	- +						779.838	33.5849	73.59	2	TRUE
C(+57.02)GDGMVC(+57.02)SNRQC(+57.02)VDVKTAY	+ -	740.646	25.9611	55.51	3	FALSE
AQLLEPGVYTK	- +						609.839	32.01	46.43	2	TRUE
MVVDNIMYR	- +						570.78	35.8798	58.99	2	TRUE
RSVRPTASNMLKME	+ -	405.715	24.6811	43.81	4	FALSE
EWAVGLAGK	+ -	465.756	32.4415	38.13	2	TRUE
MVSDLTIPVKRGC(+57.02)IDVC(+57.02)PKNSLLVK	+ -	711.388	41.7088	42.87	4	FALSE
IMTNQC(+57.02)IALR	- +						610.318	29.0561	45.64	2	FALSE
KM(+15.99)YMVSNKTVPVKR	+ -	424.986	83.9877	37.94	4	TRUE
NLC(+57.02)YKMFMVSNLTVPVKRGC(+57.02)IDVC(+57.02)PK	+ -	1043.86	37.4961	33.33	3	FALSE
TC(+57.02)ADIVIND	+ -	510.736	28.3932	29.84	2	FALSE
ADDSDFFQALDTK	- +						736.829	45.5967	58.28	2	FALSE
MANVLC(+57.02)SC(+57.02)SEDC(+57.02)LTKKDC(+57.02)C(+57.02)TDYK	+ -	953.39	28.9764	59.33	3	FALSE
YMVVDNVMYR	- +						645.303	37.7088	56.97	2	FALSE
LC(+57.02)TGQSAEC(+57.02)PTDSLQ	+ -	833.855	25.4025	54.78	2	TRUE
KLVPLFYKTC(+57.02)PAGK	+ -	541.309	30.4721	52.51	3	TRUE
AKVDC(+57.02)YDSVKGSAHDYG	+ -	468.711	19.3122	57.5	4	TRUE
WWSDHRGTIIERGC(+57.02)GC(+57.02)PK	+ -	443.811	25.9822	48.5	5	TRUE
KMFM(+15.99)VSDLTIPVKR	+ -	840.96	40.4528	64.8	2	TRUE
QKEIVDLHNSL	- +						432.569	30.6611	48.05	3	FALSE
NLC(+57.02)YKMFMVSDLTIPVKR	+ +	739.052	52.3638	62.31	3	TRUE	739.052	52.9335	68.68	3	TRUE
FIRIDTAC(+57.02)VC(+57.02)VITKKTGN	+ -	699.369	36.5067	66.02	3	TRUE
NLFMSSQPY	+ -	543.749	43.2654	33.83	2	TRUE
LKC(+57.02)NKLVPLFYKTC(+57.02)PAGKNLC(+57.02)YKMYMVATPKVPVKRGC(+57.02)IDVC(+57.02)PKSSLLVKYVC(+57.02)C(+57.02)NTDRC(+57.02)N	+ -	902.832	45.5841	35.5	8	TRUE
NNLRHPDDNEWNHVSMC(+57.02)IINGGGIR	+ -	584.476	38.4918	67.36	5	TRUE
KTC(+57.02)PAGKDLC(+57.02)YKM(+15.99)YM(+15.99)VATPKVPVKRGC(+57.02)IDVC(+57.02)PKSSLLVKYVC(+57.02)C(+57.02)NTDRC(+57.02)N	+ -	979.643	40.6134	31.11	6	FALSE
C(+57.02)NKLVPLFYKTC(+57.02)PAGK	+ -	474.752	33.6543	63.88	4	TRUE
NMIQC(+57.02)TVPSR	+ +	603.292	23.8021	48.49	2	TRUE	603.292	25.523	75.61	2	TRUE
YLYVC(+57.02)QYC(+57.02)PAGN	- +						754.319	37.6071	47.68	2	FALSE
MGKVFPAME	+ -	505.245	33.9743	33.38	2	TRUE
ISGYILPYKIINVGSEKVGIIGYTTK	+ -	707.406	56.1456	30.87	4	FALSE
ASSNRPMPLNLYQFK	- +						589.304	42.322	54.78	3	FALSE
LTC(+57.02)LIC(+57.02)PE	+ -	503.241	36.9833	37.21	2	TRUE
QLGC(+57.02)HFNNDSELVSC(+57.02)LR	- +						683.647	36.8761	71.07	3	TRUE
VGLVAVDKAVYVLNDKYK	+ +	499.288	43.9292	63.78	4	TRUE	665.383	44.6936	87.86	3	TRUE
RTILMASTMAHE	+ -	454.229	27.4283	55.32	3	TRUE
DLDRC(+57.02)C(+57.02)QVHDNC(+57.02)YNE	+ -	666.588	18.842	36.12	3	FALSE
YKNFVYG	+ -	445.724	26.3153	32.9	2	TRUE
HGWIDSTIMTGLR	- +						496.255	46.3855	77.83	3	TRUE
GFDQSPLILFSMDGFR	+ -	915.448	68.5098	28.92	2	FALSE
LEC(+57.02)HNQQSSQPPTTKTC(+57.02)SGETNC(+57.02)YKKW	+ -	818.115	20.2278	57.5	4	FALSE
NKTVPVKR	+ -	471.298	22.4932	27.4	2	FALSE
LKC(+57.02)NKLVPLFYKTC(+57.02)PAGKDLC(+57.02)YKMYMVATPKVPVKRGC(+57.02)IDVC(+57.02)PKSSLLVKYVC(+57.02)C(+57.02)NTDRC(+57.02)N	+ -	902.951	42.6955	39.5	8	TRUE
LKC(+57.02)NKLVPLFYKTC(+57.02)PAGKDLC(+57.02)YKM(+15.99)YM(+15.99)VATPKVPVKRGC(+57.02)IDVC(+57.02)PKSSLLVKYVC(+57.02)C(+57.02)NTDRC(+57.02)N	+ -	725.766	46.7615	48	10	TRUE
SYEC(+57.02)SQGTL	+ -	522.718	21.5431	39.94	2	TRUE
LQC(+57.02)NKLVPIASKTC(+57.02)PPGKN	+ -	709.044	24.3983	44.78	3	FALSE
KTC(+57.02)PAGKNLC(+57.02)YKMYMVSNK	+ -	574.03	25.3263	52.11	4	FALSE
MEWYPEAASNAER	+ +	777.338	34.6462	53.97	2	TRUE	518.561	35.2225	82.17	3	TRUE
EVVHFMNSLR	- +						616.316	33.6073	65.81	2	TRUE
MQSEADNLPYGRPH	- +						807.87	23.805	61.73	2	TRUE
IPLAYKTC(+57.02)PAGKNLC(+57.02)Y	+ -	623.651	32.9317	48.81	3	FALSE
FPLKFPVK	+ +	488.304	37.8903	37.29	2	TRUE	488.305	39.398	44.52	2	FALSE
VHTC(+57.02)LNGEKIC(+57.02)FKK	+ -	434.226	22.0409	56.72	4	TRUE
LASYLDKVR	+ -	532.809	24.656	34.14	2	FALSE
VSGYGKHEMSSPFHSER	+ -	484.476	19.8005	58.34	4	TRUE
DFSTLYIEEPDTTGHK	- +						618.288	39.2613	48.58	3	FALSE
C(+57.02)NKLIPLAYKTC(+57.02)PAGK	+ -	611.994	27.8373	63.2	3	TRUE
ALTMEGNQASW	+ -	604.273	37.6488	38.52	2	TRUE
IWDTIEKSDFGC(+57.02)TAGSGQNNLGVFE	+ -	915.752	52.4122	27.91	3	FALSE
NVNLDNKVYKQYFFE	+ -	960.976	43.5165	60.75	2	TRUE
LGPPC(+57.02)GDC(+57.02)PSAC(+57.02)DNGLC(+57.02)TNPC(+57.02)TIYNK	+ +	981.071	35.8949	74.47	3	TRUE	736.054	36.3877	80.27	4	TRUE
AVVLQYTDWQDQDNGEK	+ -	670.312	38.4855	61.76	3	TRUE
ISLADGNDVRIK	- +						434.245	28.8795	51.47	3	TRUE
AVVLQYTDWQDQDNGEKNRE	+ -	803.374	35.2808	63.74	3	TRUE
KTC(+57.02)PAGKNLC(+57.02)YKM(+15.99)FMVSDLTVPVKRGC(+57.02)IDVC(+57.02)PK	+ -	778.592	33.3653	33.96	5	FALSE
IVGGFDQLPISM(+15.99)Y	+ -	728.361	53.944	29.19	2	FALSE
GLC(+57.02)TNPC(+57.02)TIYNK	- +						720.835	27.6452	49.19	2	TRUE
SWWDFADYGC(+57.02)YC(+57.02)GR	+ +	921.852	58.3862	61.25	2	TRUE	614.904	57.3981	66.59	3	TRUE
C(+57.02)NKLVPLFYKTC(+57.02)PAGKNLC(+57.02)YKI	+ -	672.601	39.5444	70.31	4	TRUE
ILFSMDGFRAE	+ -	643.315	50.5292	30.68	2	FALSE
TLTNQC(+57.02)IALLGPHFTVSPK	- +						699.71	47.0908	57.28	3	TRUE
DAGLALTTSTNLNTKQR	+ -	601.99	27.9752	52.61	3	TRUE
QVPVVQAY	+ -	452.251	31.5216	35.18	2	TRUE
C(+57.02)NKLIPIAYK	+ +	610.347	31.4609	44.96	2	TRUE	610.348	31.7059	57.31	2	TRUE
MFMVSNKMVPVKRGC(+57.02)IDVC(+57.02)PKSSLLVKYVC(+57.02)C(+57.02)NTDRC(+57.02)N	+ -	894.028	41.7597	47.73	5	TRUE
C(+57.02)PAGNIIGSIATPYK	+ +	781.404	42.0783	70.54	2	TRUE	781.405	42.8974	73.36	2	TRUE
C(+57.02)TVPSRSWWDFADYG	+ -	923.895	57.1224	39.69	2	TRUE
VLADDSDFFQALDTK	+ +	842.905	51.0947	49.96	2	TRUE	842.905	51.6247	65.8	2	TRUE
NSALLKYVC(+57.02)C(+57.02)STDKC(+57.02)N	+ +	966.933	31.7433	73.49	2	TRUE	644.959	32.8531	66.59	3	FALSE
TIEIC(+57.02)PDGHNFC(+57.02)FK	+ -	869.388	38.8701	51.07	2	TRUE
NGLPC(+57.02)QNNQGYC(+57.02)YNGKC(+57.02)PIMTNQC(+57.02)IALRGPGVK	+ -	946.441	37.5859	28.76	4	FALSE
AGAPYNDNNY	+ -	549.728	20.766	34.95	2	TRUE
DFYTFDSEAIVK	- +						717.841	46.5189	77.83	2	TRUE
RMANVLC(+57.02)SC(+57.02)SE	+ -	663.784	24.0592	37.69	2	TRUE
LTMEGNQASWR	- +						646.806	28.0396	53.4	2	TRUE
FYMVVDNIMYR	+ -	484.233	51.5396	46.46	3	TRUE
TPKVPVKRGC(+57.02)IDVC(+57.02)PKNSLLVKYVC(+57.02)C(+57.02)NTDRC(+57.02)N	+ -	642.654	34.6352	66.09	6	TRUE
KTC(+57.02)PAGKNLC(+57.02)YKM(+15.99)YMVAMPKVPVKRGC(+57.02)IDVC(+57.02)PKSSLLVKYVC(+57.02)C(+57.02)NTDRC(+57.02)N	+ -	1177.97	40.4881	28.05	5	FALSE
M(+15.99)YMVATPKVPVK	+ -	690.375	29.7779	43.92	2	TRUE
TPVLSNPGPYLE	+ -	643.835	41.1976	44.72	2	TRUE
RFPFVPVIDGDFFPDTPE	+ -	1048.01	68.5635	27.37	2	FALSE
YVC(+57.02)C(+57.02)STDKC(+57.02)N	+ -	653.746	11.1563	34.2	2	FALSE
IDKVNLMVDRQWLAVR	+ +	489.776	44.7696	58.71	4	TRUE	489.776	45.4133	59.45	4	TRUE
KC(+57.02)NKLIPLAY	+ -	610.346	35.4652	39	2	TRUE
LKLGVHNVHVHYEDEQIRVPK	- +						502.878	29.9144	54.55	5	FALSE
KRWHMIVPGRY	+ -	481.6	25.7086	46.67	3	TRUE
KMYMVATPKVPVK	+ -	746.424	27.9125	55.63	2	TRUE
AATC(+57.02)PTVR	+ -	438.223	23.986	31.58	2	TRUE
DPSYGMVEPGTK	+ +	640.794	24.954	51.32	2	TRUE	640.795	25.5406	62.58	2	TRUE
IALLGPHFTVSPK	- +						460.606	41.9831	52.09	3	TRUE
KIPC(+57.02)AAKDVKC(+57.02)GRLF	+ -	441.492	25.4983	55.51	4	TRUE
VSRDSC(+57.02)FTLNQR	+ +	494.909	22.1808	46.21	3	TRUE	494.909	21.8646	53.18	3	FALSE
LQC(+57.02)NKLVPIA	+ -	578.331	36.1091	37.76	2	TRUE
IGLEIWSNK	- +						530.294	43.3547	45.42	2	FALSE
QRNGQPC(+57.02)KNNNGYC(+57.02)YNGK	+ -	724.654	20.404	31.7	3	FALSE
LGPHFTVSPK	+ -	541.803	25.7887	42.69	2	TRUE
C(+57.02)AGTLINHEW	+ -	600.777	37.6502	44.23	2	TRUE
DIVSPAIC(+57.02)GNYFVEE	+ -	856.893	51.4808	47.25	2	TRUE
NLC(+57.02)YKMYMVATPKVPVKR	+ +	733.392	35.5339	62.89	3	TRUE	550.297	36.1947	64.87	4	TRUE
IRGC(+57.02)ADTC(+57.02)PVRKPREIVE	+ -	539.782	20.0172	36.7	4	TRUE
NGQPC(+57.02)KNNNGYC(+57.02)YNGK	+ -	944.4	22.5624	30.43	2	TRUE
KMYM(+15.99)VATPKVPVKR	+ -	416.739	24.7851	50.94	4	TRUE
LNALQNSLKTDR	+ -	458.256	23.5838	43.08	3	TRUE
NVPKDFYTFDSE	+ -	731.328	38.5137	28.26	2	FALSE
ALITSNIVPMYKE	+ -	739.898	45.3205	48.47	2	TRUE
KLGPPC(+57.02)GDC(+57.02)PSAC(+57.02)DNGLC(+57.02)	+ -	989.399	27.0152	41.41	2	TRUE
FTYGGC(+57.02)AGNANNFK	- +						760.832	26.735	79.77	2	TRUE
SGTPVDDLDR	+ +	537.757	21.7969	34.85	2	TRUE	537.756	21.9177	53.11	2	TRUE
GFDQSPLILF	+ -	568.803	66.4277	28.64	2	TRUE
VHNLGEHSVC(+57.02)DSVSAWVTK	- +						532.01	35.9354	71.3	4	TRUE
C(+57.02)IDVC(+57.02)PKNSLLVK	+ -	773.408	31.727	48.91	2	TRUE
PEPSGC(+57.02)RGIDSSHWNSYC(+57.02)TE	+ -	780.318	27.5104	27.86	3	FALSE
QTQGGSGNYLHVAITSTE	+ -	931.944	35.6604	46.67	2	TRUE
VNLMVDRQWLAVR	- +						533.965	46.3191	44.53	3	FALSE
NLFMSSQPYAWSR	+ -	793.874	46.4749	42.52	2	TRUE
SIFGVTTEDC(+57.02)PDGQNLC(+57.02)FK	+ +	729.993	46.0805	61.18	3	TRUE	729.993	46.5874	69.52	3	TRUE
RGC(+57.02)IDVC(+57.02)PKNSLLVKYE	+ -	513.515	34.3089	56.66	4	TRUE
MFMVSDLTIPVKR	+ +	768.915	47.0426	66.79	2	TRUE	768.916	51.9081	89.3	2	TRUE
VKKDPSLLKYPVKPSEEGK	+ -	429.249	21.6966	60.09	5	TRUE
EIVDLHNSLR	+ +	598.324	27.8694	37.57	2	FALSE	598.325	28.9287	54.96	2	TRUE
GWYVNMGPM	+ -	527.727	51.7224	38.82	2	TRUE
MKVQLQNYSSQE	+ -	727.851	26.4415	39.41	2	TRUE
NLC(+57.02)YKM(+15.99)FM(+15.99)VSNK	+ -	522.908	27.7948	32.36	3	FALSE
LKC(+57.02)NKLVPLFYKTC(+57.02)PAGKDLC(+57.02)YKMY	+ -	778.402	39.0797	55.39	4	TRUE
MFMVSNKTVPVKRGC(+57.02)IDVC(+57.02)PKNSLLVK	+ -	780.918	36.5801	53.37	4	TRUE
VLEGIQC(+57.02)GESIYMSSNAR	- +						1007.47	39.6124	76.56	2	TRUE
LGPPC(+57.02)GDC(+57.02)PSAC(+57.02)DNGLC(+57.02)	+ -	925.351	30.4691	34.41	2	FALSE
RWANTC(+57.02)SLNHSPDNLRVLE	+ -	571.284	34.2668	72.96	4	TRUE
KTGVDIQC(+57.02)C(+57.02)STDNC(+57.02)NPFPTR	- +						1185.52	29.8426	47.13	2	FALSE
TC(+57.02)PELRPTGIYVYC(+57.02)C(+57.02)R	- +						682.317	36.3485	53.82	3	TRUE
GC(+57.02)TFTC(+57.02)PELRPTGIYVYC(+57.02)C(+57.02)R	- +						628.281	44.0829	59.13	4	TRUE
FHGWIDSTIMTGLR	+ +	817.409	50.3518	57.54	2	TRUE	545.277	51.1828	66.95	3	TRUE
MYMVAM(+15.99)PKVPVKRGC(+57.02)IDVC(+57.02)PKSSLLVKYVC(+57.02)C(+57.02)NTDRC(+57.02)N	+ -	745.027	53.1462	29.61	6	FALSE
EWYPEAASSAER	- +						698.312	28.9451	46.13	2	FALSE
TKTWC(+57.02)DGFC(+57.02)SIR	+ -	510.9	30.3969	57.57	3	TRUE
LEC(+57.02)NKLVPIA	+ -	578.821	35.4102	30.85	2	FALSE
TC(+57.02)AAGKNLC(+57.02)YKM(+15.99)FM(+15.99)VAAPKVPVKR	+ -	462.909	35.0991	33.04	6	FALSE
TPKVPVKR	+ -	462.803	24.6716	30.41	2	TRUE
SSLLVKYVC(+57.02)C(+57.02)NTDRC(+57.02)N	+ +	663.637	33.016	61.84	3	TRUE	663.638	33.3109	80.91	3	TRUE
NSLLVKYVC(+57.02)C(+57.02)NTDRC(+57.02)N	+ +	672.641	32.1517	54.08	3	TRUE	1008.46	32.6796	77.05	2	TRUE
NLC(+57.02)YKMFMVSNKTVPVK	+ +	687.021	38.9527	56.03	3	TRUE	687.02	40.0792	62.74	3	TRUE
FLPSYQAVEYMR	- +						752.367	45.1812	54.35	2	TRUE
TGVDIQC(+57.02)C(+57.02)STDN	+ -	685.27	20.766	44.17	2	TRUE
DYGC(+57.02)YC(+57.02)GPGGSGTPVDDLDR	+ +	1080.93	34.8715	79.93	2	TRUE	1080.94	31.7473	81.54	2	TRUE
QKEIVDLHNSLR	+ +	484.604	24.5171	50.97	3	TRUE	726.401	25.2605	56.05	2	TRUE
IVGGFDQLPISMYQAIAE	+ -	976.494	67.5695	49.25	2	TRUE
HMLVPGR	+ -	405.226	17.3837	30.12	2	FALSE
C(+57.02)FQQNDYE	+ -	552.209	20.558	34.97	2	TRUE
TWC(+57.02)DGFC(+57.02)GIR	+ +	424.514	37.2925	55.7	3	TRUE	636.268	37.6697	74.72	2	TRUE
SC(+57.02)EPFIYHGC(+57.02)PGNR	+ +	847.364	25.558	67.87	2	TRUE	847.364	26.9549	96.41	2	TRUE
LRPTGIYVYC(+57.02)C(+57.02)RR	+ -	429.222	25.7674	59.96	4	TRUE
TC(+57.02)LIC(+57.02)PEKY	+ -	592.277	31.054	29.32	2	FALSE
KEIVDLHNSLR	- +						441.917	24.871	54.53	3	TRUE
LQC(+57.02)NKLVPIAS	+ -	621.846	32.1686	40.03	2	TRUE
EDHPVHNLGEHSVC(+57.02)DSVSAWVTK	+ +	868.401	34.9389	84.34	3	TRUE	651.553	35.5823	97.1	4	TRUE
QFQDYFE	+ -	488.706	40.0509	28.75	2	TRUE
GRFPC(+57.02)AQILEPGVY	+ -	803.904	47.0128	45.21	2	TRUE
LYTGSPPSNE	+ -	532.748	19.8005	30.51	2	FALSE
VGIIGYTTK	- +						476.278	29.5926	55.32	2	TRUE
LKC(+57.02)NKLKPLAYKTC(+57.02)PAGKNLC(+57.02)YKMFM(+15.99)MSNKTVPVKRGC(+57.02)IDVC(+57.02)PKNSLLVKYVC(+57.02)C(+57.02)NTDRC(+57.02)N	+ -	908.456	43.2974	34.36	8	FALSE
NAWYYINNIRK	+ -	727.879	37.1654	50.17	2	TRUE
IPTVQSQTC(+57.02)SNYQPD	+ -	869.389	26.7296	42.53	2	TRUE
YGC(+57.02)YC(+57.02)GRGGSGTPVDDLDRC(+57.02)C(+57.02)QVHDNC(+57.02)YNE	+ -	896.848	29.3997	35.74	4	FALSE
NQAHLIYPGKY	+ -	652.344	27.4505	53.05	2	TRUE
LRPTGIYVYC(+57.02)C(+57.02)R	+ -	519.927	30.3075	58.09	3	TRUE
DPSLLKYPVKPSEEGK	- +						447.495	29.0836	68.63	4	FALSE
LIPLAYKTC(+57.02)PAGKNLC(+57.02)YKMF	+ -	597.812	44.5635	56.84	4	TRUE
KC(+57.02)NKLVPLFY	+ -	641.355	41.1595	36.52	2	TRUE
LKC(+57.02)NKLIPLAYKTC(+57.02)PAGKNLC(+57.02)YKM(+15.99)FM(+15.99)VSNKTVPVKRGC(+57.02)IDAC(+57.02)PKNSLLVKYVC(+57.02)C(+57.02)NTDRC(+57.02)	+ -	1013.37	45.0548	49.05	7	FALSE
NSLLVKYEC(+57.02)C(+57.02)NTDRC(+57.02)N	+ +	682.631	31.1052	57.08	3	TRUE	1023.45	26.8979	82.44	2	TRUE
LNLYQFK	+ -	463.26	37.1668	32.1	2	TRUE
M(+15.99)VAITMAHEMGHNLGM(+15.99)NHDRGFC(+57.02)TC(+57.02)GFNKC(+57.02)VMSTRR	+ -	533.239	38.4855	30.96	8	FALSE
MINTMNMIYR	+ -	643.805	39.1941	39.31	2	TRUE
TWDTLMPNINK	+ -	666.833	43.6543	51.23	2	TRUE
LLQVSGIKVVYDLSQKPGKR	+ -	557.832	41.4927	52.66	4	FALSE
LQC(+57.02)NKLVPIASKTC(+57.02)PPGKNLC(+57.02)YKMFMVSDLTIPVKRGC(+57.02)IDVC(+57.02)PKNSLLVKYVC(+57.02)C(+57.02)NTDRC(+57.02)N	+ -	1019.94	51.4808	51.19	7	TRUE
GVTTEDC(+57.02)PDGQNLC(+57.02)FK	- +						920.893	29.9813	59.79	2	TRUE
TC(+57.02)PAGKDLC(+57.02)YKMYMVATPKVPVK	- +						886.452	36.9268	71.57	3	TRUE
AVPDNPERFSSSPC(+57.02)VLGSPGFR	- +						792.716	39.614	53.32	3	FALSE
AAIC(+57.02)FAGAPYNDNNYNIDLK	+ +	1122.52	45.6839	56.48	2	TRUE	748.684	46.4736	53.45	3	TRUE
KC(+57.02)NKLVPLFYKTC(+57.02)PAGKNLC(+57.02)YKM(+15.99)FM(+15.99)VSNLTVPVKRGC(+57.02)IDVC(+57.02)PKSSLLVKYVC(+57.02)C(+57.02)NTDRC(+57.02)N	+ -	892.944	53.6951	34.12	8	TRUE
NNLRHPDDNEWNHVSM	+ -	495.22	27.4933	61.36	4	TRUE
GC(+57.02)ADNC(+57.02)PKNSALL	+ -	710.321	24.2448	53.96	2	TRUE
QC(+57.02)NKLIPLAY	+ -	610.328	41.6848	39.39	2	TRUE
LPDWTEC(+57.02)EVSGYGK	- +						820.865	38.7158	76.76	2	TRUE
WNHVSMC(+57.02)IINGGGIR	+ -	857.419	36.5402	50.26	2	TRUE
VLLPSFLAAGGDGYYMLK	+ +	639.006	64.5208	41.33	3	TRUE	639.005	64.5052	61.1	3	TRUE
YYLMMELVK	- +						595.303	53.1794	53.34	2	TRUE
NC(+57.02)AALRPFLC(+57.02)QC(+57.02)KY	+ -	900.917	37.0111	64.47	2	TRUE
C(+57.02)EPFIYHGC(+57.02)PGNR	- +						536.234	25.9428	47.68	3	FALSE
AVPFVIVPLQQGLHDIEVK	- +						701.404	60.1954	46.61	3	FALSE
C(+57.02)YKMYMVATPKVPVKR	+ -	493.515	29.9545	62.27	4	TRUE
LLRDRPQC(+57.02)ILNKPSR	+ -	467.268	21.2657	49.72	4	TRUE
LKC(+57.02)NKLVPLFYKTC(+57.02)PAGKNLC(+57.02)YKM(+15.99)FM(+15.99)VATPKVPVKRGC(+57.02)IDVC(+57.02)PKNSLLVKYVC(+57.02)C(+57.02)NTDRC(+57.02)N	+ -	1037.8	44.2465	44.23	7	TRUE
TKC(+57.02)KNPNPEPSGC(+57.02)RGIDSSHWNSYC(+57.02)TETDTFIK	+ -	778.149	33.1606	44.88	5	FALSE
NAAWWGGQPIWH	- +						711.839	52.1887	47.51	2	FALSE
ISLADGNDVR	+ +	530.276	23.164	34.99	2	TRUE	530.275	23.068	51.03	2	TRUE
IPC(+57.02)AAKDEKC(+57.02)GTLYC(+57.02)TE	+ -	1008.45	23.164	50.88	2	TRUE
LIPLAYKTC(+57.02)PAGKNLC(+57.02)YKMY	+ -	601.811	39.3141	55.19	4	TRUE
MYMVATPKVPVKR	+ +	760.427	30.3436	56.76	2	TRUE	760.428	29.2632	56.93	2	TRUE
FM(+15.99)VSDLTIPVKR	+ +	474.598	40.0509	51.12	3	TRUE	711.393	41.1353	74.6	2	TRUE
GRKIPC(+57.02)AAKDVKC(+57.02)GRLF	+ -	494.772	23.2691	52.22	4	TRUE
IRGC(+57.02)ADTC(+57.02)PVRKPREIVEC(+57.02)C(+57.02)STDKC(+57.02)NH	+ -	830.38	19.0016	35.44	4	TRUE
LKC(+57.02)NKLVPLFYKTC(+57.02)PAGKDLC(+57.02)Y	+ -	896.797	38.1363	39.58	3	FALSE
WC(+57.02)DGFC(+57.02)SIR	+ +	600.75	34.6894	39.26	2	TRUE	600.75	34.4208	47.96	2	FALSE
EC(+57.02)C(+57.02)WGYEDTC(+57.02)VLPTQSW	+ -	1095.94	54.062	34.67	2	FALSE
TVKTGIVQC(+57.02)C(+57.02)STDKC(+57.02)N	+ -	624.289	34.4139	29.2	3	FALSE
HIAPISLPSN	+ -	524.792	33.1286	33	2	FALSE
TC(+57.02)PELRPTGIYVY	+ -	784.89	41.8185	42.44	2	TRUE
MGSVC(+57.02)RVMGWGTITSPE	+ -	934.426	46.3423	31.27	2	FALSE
KM(+15.99)YMVSDKTVPVKR	+ -	425.234	36.2033	41.24	4	TRUE
MYM(+15.99)VSDKTVPVKR	+ +	785.413	41.3355	47.91	2	TRUE	785.413	42.0902	64.55	2	FALSE
KMFMVSNLTVPVKRGC(+57.02)IDVC(+57.02)PKSSLLVKYVC(+57.02)C(+57.02)NTDRC(+57.02)N	+ -	910.652	39.1914	50.89	5	TRUE
DGQSISLVLK	- +						530.307	36.7402	46.59	2	FALSE
KMFMVSNKTVPVKR	+ -	416.99	22.3668	68.53	4	TRUE
SIRDYQEYLLR	- +						485.924	39.2836	52.85	3	TRUE
SWWDFADYGC(+57.02)YC(+57.02)GRGGSG	+ -	1050.9	55.8358	58.69	2	TRUE
VPVKRGC(+57.02)IDVC(+57.02)PKSSLLVKYVC(+57.02)C(+57.02)NTDRC(+57.02)N	+ -	875.177	35.1703	62.08	4	TRUE
MYMVSNKTVPVKRG	+ -	403.22	22.8353	32.6	4	TRUE
NLC(+57.02)YKM(+15.99)YMVANKKVPVKR	+ -	565.303	35.1642	28.29	4	FALSE
SWWDFADYGC(+57.02)Y	+ -	735.277	65.3858	42.32	2	TRUE
IC(+57.02)PDGHNFC(+57.02)FKKFPKGITRLPW	+ -	544.481	44.7479	46.65	5	FALSE
C(+57.02)GRGGSGTPVDDLDR	+ -	521.239	20.1297	37.79	3	TRUE
KC(+57.02)NKLIPIAYK	+ -	674.394	25.7783	50.82	2	TRUE
WHMIVPGRY	+ -	579.798	37.023	42.98	2	TRUE
AEKISGC(+57.02)WPYFK	+ -	495.911	39.5549	54.44	3	TRUE
C(+57.02)C(+57.02)STDNC(+57.02)NPFPTH	+ -	805.296	23.0428	40.97	2	TRUE
FARLWNYFHSTLLPKYATE	+ -	786.406	53.6059	29	3	FALSE
TILMASTMAH	- +						538.268	31.6313	45.06	2	FALSE
TLRKFPLKFPVKR	+ -	408.262	27.7533	41.5	4	TRUE
VHTC(+57.02)LNGEKIC(+57.02)FKKYDQR	+ -	574.788	23.2946	44.11	4	FALSE
IERGC(+57.02)TFTC(+57.02)PE	+ -	685.295	22.7658	32.84	2	FALSE
SYEC(+57.02)SQGTLTC(+57.02)K	- +						717.303	23.6373	55.84	2	TRUE
MEDGTKIPC(+57.02)AAKDVKC(+57.02)GR	+ -	509.748	19.0165	51.03	4	TRUE
TFGDTAKLF	+ -	500.26	40.5148	28.73	2	FALSE
LKC(+57.02)NKLVPLFYKTC(+57.02)PAGKNLC(+57.02)YKM(+15.99)YM(+15.99)VATPKVPVKRGC(+57.02)IDVYPKSSLLVKYVC(+57.02)C(+57.02)NTDRC(+57.02)N	+ -	660.062	46.2924	38.95	11	TRUE
LKC(+57.02)NKLVPLFYKTC(+57.02)PAGKNLC(+57.02)YKM(+15.99)YM(+15.99)VATPKVPVKRGC(+57.02)IDVC(+57.02)PKSSLVLKYVC(+57.02)C(+57.02)NTDRC(+57.02)N	+ -	906.832	45.5432	39.27	8	TRUE
KWWSDHRGTIIE	+ -	764.388	31.404	35.04	2	TRUE
RFIRIDTAC(+57.02)VC(+57.02)VITK	+ -	618.001	35.6684	38.57	3	TRUE
DGLKGHFKLQGE	+ -	443.569	23.6933	34.61	3	TRUE
NLYQFKNMIQC(+57.02)TVPSR	+ +	667	43.2518	58.33	3	TRUE	999.998	44.0995	75.78	2	TRUE
PLKFPVK	+ -	414.77	37.888	30.5	2	TRUE
EGWYVNM(+15.99)GPMR	- +						678.296	34.6103	61.08	2	TRUE
TLGMLMEGLK	- +						546.792	46.5361	51.18	2	TRUE
TKTWC(+57.02)DGFC(+57.02)R	+ -	444.194	24.5868	52.34	3	TRUE
DVC(+57.02)PKSSLLVK	+ -	623.345	32.292	30.96	2	TRUE
AEYLETWDTLMPNINK	- +						969.467	56.8511	75.54	2	TRUE
LKC(+57.02)NKLIPIAYK	+ +	730.936	30.5489	47.52	2	TRUE	487.627	30.2341	74.94	3	TRUE
IVGGFDQLPISMY	+ -	720.365	61.269	37.34	2	TRUE
KTC(+57.02)PAGKNLC(+57.02)YKMYMVATPKVPVKRGC(+57.02)IDVYPKSSLLVKYVC(+57.02)C(+57.02)NTDRC(+57.02)N	+ -	731.235	40.8501	37.07	8	FALSE
TSNPKHVVVVGAGMAGLSAAYVLAGAGHKVTLLE	+ -	830.206	57.6067	63.92	4	TRUE
NLC(+57.02)YKIFM	+ -	544.767	45.9137	28.02	2	FALSE
LQPHAQC(+57.02)DSEEC(+57.02)C(+57.02)EKC(+57.02)KF	+ -	582.239	18.5694	29.5	4	FALSE
LIPLAYKTC(+57.02)PAGKNLC(+57.02)YKMFMVSNKTVPVKR	+ -	519.14	40.9059	52.28	7	TRUE
WHMIVPGRYK	+ -	429.565	30.601	29.04	3	FALSE
KTWC(+57.02)DGFC(+57.02)GIR	+ -	467.213	32.1041	56.06	3	TRUE
KNLC(+57.02)YKMYMVATPKVPVKR	+ -	582.32	31.0488	66.07	4	FALSE
ITPDITSKDC(+57.02)PNGHVC(+57.02)Y	+ -	659.633	28.7089	52.15	3	TRUE
C(+57.02)TVPSRSWWDFADYGC(+57.02)Y	+ -	1085.44	59.7001	41.89	2	TRUE
TVENVGVPQAVSDNPER	+ +	905.948	26.3411	34.76	2	FALSE	604.303	26.8101	46.23	3	TRUE
MFM(+15.99)VSNLTVPVKRGC(+57.02)IDVC(+57.02)PK	+ +	1234.12	49.0172	32.98	2	TRUE	617.564	49.8826	49.69	4	FALSE
IVDLHNSLRRRVSPTASNMLKME	+ -	667.609	33.8858	32.38	4	FALSE
LIC(+57.02)DAVVYNNLR	- +						725.379	37.7967	53.24	2	TRUE
SNMELKRSVSTSESSSDIDQSYTMT	- +						928.416	34.3757	45.97	3	FALSE
ILNKYDSYSTKE	+ -	730.866	20.6324	48.08	2	TRUE
KISGC(+57.02)WPY	+ -	505.741	33.4606	30.36	2	FALSE
EKISGC(+57.02)WPYFKTY	+ -	560.269	43.0991	44.96	3	TRUE
NLHNC(+57.02)VNLILLADHGME	+ -	981.978	49.4615	57.73	2	TRUE
LKC(+57.02)NKLVPLFYKTC(+57.02)PAGKNLC(+57.02)YKMY	+ -	778.149	39.1975	58.96	4	TRUE
LKC(+57.02)NKLIPLAYKTC(+57.02)AAGKNLC(+57.02)YKM(+15.99)YM(+15.99)VSNKTVPVKRGC(+57.02)IDVC(+57.02)PKNSLLVKYEC(+57.02)C(+57.02)NTDRC(+57.02)N	+ -	907.076	40.4186	37.62	8	TRUE
GAPYNDNNYNIDLK	+ +	805.876	31.4328	60.01	2	TRUE	805.875	32.4532	62.64	2	TRUE
AIFLAHGPGFKE	+ -	643.847	34.6462	52.77	2	TRUE
C(+57.02)HNTQLPFIYKTC(+57.02)PE	+ -	954.441	36.6016	69.95	2	TRUE
FKGAGAEC(+57.02)RAAKDDC(+57.02)DLPE	+ -	528.238	20.2172	28.51	4	TRUE
C(+57.02)C(+57.02)STDNC(+57.02)NPFPTR	+ +	543.547	23.1668	57.72	3	TRUE	814.816	23.6944	75.88	2	TRUE
IAPLSLPSNPPR	- +						631.368	36.6353	45.12	2	FALSE
KM(+15.99)FM(+15.99)VSDLTIPVKR	+ -	424.984	36.4092	62.8	4	TRUE
LVATTQMQAADAR	+ +	688.354	22.2525	43.34	2	TRUE	688.353	22.538	62.17	2	TRUE
IHFAGEYTGR	+ +	575.785	23.161	35.32	2	TRUE	575.784	23.5696	62.31	2	TRUE
TC(+57.02)PAGKNLC(+57.02)YKMFMVSNK	+ +	538.007	34.517	50.45	4	TRUE	717.006	35.3614	57.43	3	TRUE
ANNGIITLEE	+ -	537.278	36.9589	33.08	2	TRUE
ISGC(+57.02)WPYFKTYSYE	+ -	900.899	48.7021	40.54	2	TRUE
STLQC(+57.02)NKLIPLAY	+ -	760.91	46.8411	33.75	2	TRUE
QNQYVVVQVTGPQVR	+ +	857.962	35.0991	62.84	2	TRUE	572.313	35.4653	82.97	3	TRUE
KLVPLFYK	+ -	504.318	35.6168	28.31	2	TRUE
C(+57.02)GPGGSGTPVDDLDR	+ +	751.83	20.9984	67.87	2	TRUE	751.83	25.2696	80.9	2	TRUE
AVVGAVPGDTYIAR	+ +	694.879	32.9087	46.82	2	TRUE	694.88	33.6017	46.23	2	TRUE
LKC(+57.02)NKLVPLFYKTC(+57.02)PAGKNLC(+57.02)YKM(+15.99)FMVSNKMVPVKRGC(+57.02)IDVC(+57.02)PKNSALVKYVC(+57.02)C(+57.02)NTDRC(+57.02)N	+ -	1038.51	44.7251	38.8	7	FALSE
NLC(+57.02)YKMYMVSNK	+ +	775.86	31.5793	49.45	2	TRUE	775.862	32.8614	63.3	2	TRUE
IIGGFEC(+57.02)NEHE	+ -	652.782	26.018	46.3	2	TRUE
VLSFILPHRPDNSESC(+57.02)ADK	- +						729.029	37.0698	66.05	3	TRUE
TC(+57.02)WC(+57.02)VNSAGVR	- +						655.29	27.8298	44.84	2	FALSE
RVDLGC(+57.02)AATC(+57.02)PTVKTGVDIQC(+57.02)C(+57.02)STDN	- +						966.769	33.0617	59.38	3	FALSE
NLDKYTMGSITSFTPY	+ -	919.437	50.9168	49.03	2	TRUE
GC(+57.02)IDVC(+57.02)PKNSLLVKYEC(+57.02)C(+57.02)NTDRC(+57.02)N	+ +	744.578	34.9724	69.69	4	TRUE	744.579	35.6924	59.96	4	TRUE
LVPLFYKTC(+57.02)PAGKNLC(+57.02)YKI	+ -	572.059	42.8981	62.57	4	TRUE
KMFM(+15.99)VAM(+15.99)PKVPVKRGC(+57.02)IDVC(+57.02)PKSSLLVKYVC(+57.02)C(+57.02)NTDRC(+57.02)N	+ -	766.379	38.221	40.05	6	TRUE
LVPLFYKTC(+57.02)PAGKNLC(+57.02)YKMYMVATPK	+ -	619.521	45.8699	58.02	5	TRUE
NVNLDNKVYKQYFFETK	+ -	538.279	38.3048	44.86	4	FALSE
SWYFC(+57.02)YK	+ -	527.228	40.205	33.31	2	TRUE
LKC(+57.02)NKLVPLFYKTC(+57.02)PAGKNLC(+57.02)YKMYMVAMPKVPVKRGC(+57.02)IDVC(+57.02)PKSSLLVKYVC(+57.02)C(+57.02)NTDRC(+57.02)N	+ -	725.467	46.868	43.38	10	TRUE
KLGPPC(+57.02)GDC(+57.02)PSAC(+57.02)DNGLC(+57.02)TNPC(+57.02)TIYNK	+ -	1023.77	33.0637	69.92	3	TRUE
LVPLFYKTC(+57.02)PAGKNLC(+57.02)YKMYMVATPKVPVKRGC(+57.02)IDVC(+57.02)PK	+ -	658.346	43.9226	29.53	7	FALSE
IYFEPPLPPKK	+ +	443.592	36.5184	51.87	3	TRUE	443.592	38.3774	72	3	TRUE
GC(+57.02)IDVC(+57.02)PKSSLLVKY	+ -	869.946	37.9037	47.73	2	TRUE
DLNMRGDDGSFC(+57.02)R	+ -	514.885	24.5919	37.1	3	FALSE
KYIWEWTDR	- +						432.885	42.9454	59.34	3	TRUE
TC(+57.02)PAGKNLC(+57.02)YKMFM(+15.99)VSNKMVPVKRGC(+57.02)IDVC(+57.02)PKSSLLVKYVC(+57.02)C(+57.02)NTDRC(+57.02)N	+ -	963.295	42	28.51	6	FALSE
GNANSLNQIKYFTYLILTK	- +						734.404	65.6746	46	3	FALSE
LQC(+57.02)NKLVPIASKTC(+57.02)PPGKNLC(+57.02)YKMFMVSDLTIPVKRGC(+57.02)IDVC(+57.02)PKNSLLVK	+ -	966.009	50.0522	41.12	6	FALSE
KKWWSDHRGTIIER	+ -	453.748	22.6727	55.13	4	TRUE
C(+57.02)SSITDLEAVNQR	- +						498.241	30.2335	74.65	3	TRUE
MVSNKTVPVKRGC(+57.02)IDVC(+57.02)PK	+ -	547.791	21.6446	46.76	4	TRUE
HGQGTGELLQVSGIK	- +						762.411	32.781	85.91	2	TRUE
LVPLFYKTC(+57.02)PAGKDLC(+57.02)YK	+ -	544.035	39.1328	59.66	4	TRUE
HPDDNEWNHVSMC(+57.02)	- +						820.813	27.0709	49.3	2	FALSE
KTC(+57.02)PAGKDLC(+57.02)YKMYMVSDKTVPVKRGC(+57.02)IDVC(+57.02)PKNSLLVKYE	+ -	809.413	37.2944	33.22	6	FALSE
ALDDIVGDHNVIC(+57.02)PVVQFA	+ -	1041.52	57.1264	33.8	2	TRUE
NMIQC(+57.02)TVPSRSWWDFADYGC(+57.02)YC(+57.02)GR	+ -	758.067	56.8947	61.75	4	TRUE
LFYKTC(+57.02)PAGK	+ -	592.809	36.3779	29.42	2	FALSE
KMFMVSDLTIPVKRGC(+57.02)IDVC(+57.02)PKNSLLVKY	+ -	683.166	50.3455	43.87	5	FALSE
DNGLC(+57.02)TNPC(+57.02)TIYNK	- +						835.367	29.1701	60.68	2	FALSE
TC(+57.02)PAGKNLC(+57.02)YKMFMVSNKTVPVK	- +						891.785	36.612	62.84	3	TRUE
KVYEMINTMNMIYR	- +						602.628	45.6329	75.73	3	TRUE
YLLRDRPQC(+57.02)ILNKPSR	+ -	677.043	26.0039	54.2	3	TRUE
YIYVC(+57.02)QY	+ -	504.727	37.3384	30.69	2	TRUE
TSWLKDQC(+57.02)ASSSASQC(+57.02)PE	+ -	1021.43	25.452	70.99	2	TRUE
NMLQMEWNSNAAQNAK	+ +	925.42	38.5356	63.88	2	TRUE	925.419	39.2647	91.11	2	TRUE
PKNSPLVKYEC(+57.02)C(+57.02)NTDR	- +						660.978	42.1164	47.83	3	FALSE
IRVYEMINAVNTK	- +						517.617	37.3819	69.47	3	TRUE
VIVPLQQGLHDIEVK	- +						563.33	44.0979	48.95	3	FALSE
LAAIC(+57.02)FAGAPY	+ +	577.288	49.5333	27.45	2	FALSE	577.289	49.6259	45.59	2	FALSE
KVEGVAFVIFGVK	- +						464.947	53.9252	69.24	3	TRUE
GC(+57.02)AATC(+57.02)PIAENRDVIE	+ -	888.404	29.5807	52.8	2	TRUE
RFIRIDTAC(+57.02)VC(+57.02)VITKK	+ -	495.777	32.5239	62.52	4	TRUE
LKC(+57.02)NKLIPLAYKTC(+57.02)PAGKNLC(+57.02)YKM(+15.99)FM(+15.99)VSNKTVPVKRGC(+57.02)IDAC(+57.02)PKNSLLVKYVC(+57.02)C(+57.02)NTD	+ -	968.206	44.9489	28.9	7	FALSE
QDLYDAPINHPYVQK	+ -	600.968	30.4186	48.75	3	TRUE
TC(+57.02)PPGKNLC(+57.02)YK	+ -	446.55	16.857	36.79	3	TRUE
IIALGHSGFMEDC(+57.02)R	+ +	803.378	35.7573	62.01	2	TRUE	803.376	36.4109	84.78	2	TRUE
TTEIC(+57.02)PDSWYFC(+57.02)Y	+ -	871.345	57.5415	30.44	2	FALSE
TTATDIKGNTVTVME	+ -	790.895	28.3711	53.41	2	TRUE
YLYVC(+57.02)QYC(+57.02)PAGNIIGSIATPYK	+ +	1276.12	57.8949	78.85	2	TRUE	851.082	57.8554	77.79	3	TRUE
VVYPWTQR	+ -	524.782	34.3425	35.42	2	FALSE
KMYMVATPKVPVKRGC(+57.02)IDVC(+57.02)PKSSLLVKYVC(+57.02)C(+57.02)NTDRC(+57.02)N	+ -	910.25	39.5008	33.4	5	FALSE
FAGAPYNDNNYNIDLKAR	+ -	686	34.517	59.76	3	TRUE
VNRPSHLWSAAC(+57.02)	- +						699.34	25.3135	60.04	2	TRUE
NLC(+57.02)YKM(+15.99)FMVSNLTVPVKR	- +						1108.58	35.9873	47.72	2	FALSE
GGSGTPVDDLDR	+ +	594.778	23.5095	42.82	2	TRUE	594.778	22.0496	71.89	2	TRUE
TIEIC(+57.02)PDGHNFC(+57.02)FKK	+ -	467.222	33.4432	58.04	4	TRUE
C(+57.02)NKLIPLAYKTC(+57.02)PAGKNLC(+57.02)YKM(+15.99)FM(+15.99)VSNKTVPVKRGC(+57.02)IDAC(+57.02)PKNSLLVKYVC(+57.02)C(+57.02)NTDRC(+57.02)N	+ -	870.93	44.8959	31.65	8	FALSE
AIVSRPVC(+57.02)GNNFVE	+ -	781.392	31.3018	46.59	2	TRUE
DDSDFFQALDTKTC(+57.02)A	+ -	867.368	46.9717	56.18	2	FALSE
RIYFEPPLPPKK	+ -	495.626	33.476	36.59	3	FALSE
PLAYKTC(+57.02)PAGK	+ +	402.55	28.2091	41.22	3	TRUE	603.321	29.7854	51.2	2	FALSE
ATLDLFGEWR	+ +	604.308	54.4168	38.55	2	TRUE	604.308	55.0982	57.47	2	TRUE
GIDSSHWNSY	+ -	583.248	28.114	45.39	2	FALSE
HDC(+57.02)DLPELC(+57.02)TGQSAEC(+57.02)PTDSLQ	- +						845.014	37.7482	49.38	3	FALSE
C(+57.02)PTLTNQC(+57.02)IAL	+ -	645.81	40.9552	34.93	2	TRUE
QSPPLYC(+57.02)LFGPVPSPDVSGC(+57.02)K	+ -	1153.05	56.5551	67.55	2	TRUE
LKC(+57.02)NKLKPLAYKTC(+57.02)PAGKNLC(+57.02)YKMFMM(+15.99)SNKTVPVKRGC(+57.02)IDVC(+57.02)PKNSLLVKYVC(+57.02)C(+57.02)NTDRC(+57.02)N	+ -	908.456	45.2006	33.03	8	FALSE
GAVDMIGDLLNE	+ -	623.802	60.9829	32.66	2	TRUE
YQFKNMIK	+ -	536.287	25.7741	38.65	2	TRUE
NVKFPILSAN	- +						551.814	43.2202	47.06	2	TRUE
LTC(+57.02)LIC(+57.02)PEKY	+ -	648.818	36.9217	39.27	2	TRUE
GC(+57.02)IDVC(+57.02)PKSSLLVKYVC(+57.02)C(+57.02)NTDRC(+57.02)N	+ +	973.438	40.0393	45.06	3	TRUE	973.439	40.9186	59.24	3	TRUE
VAAGNYPFMQLSDDGRQVPVVQAY	+ -	875.762	53.8248	48.03	3	TRUE
C(+57.02)FITPDITSKDC(+57.02)PNGHVC(+57.02)YTK	+ +	1257.06	32.2722	72.41	2	TRUE	838.379	33.0413	91.14	3	TRUE
TC(+57.02)PPGKNLC(+57.02)YKMF	+ -	808.373	33.8949	40.07	2	TRUE
IQALC(+57.02)YPSIK	+ -	596.823	35.5087	35.41	2	TRUE
WAVGIAGK	+ -	401.235	30.2024	34.54	2	TRUE
TVPVKRGC(+57.02)IDVC(+57.02)PKNSLLVKYE	+ -	644.598	34.089	37.68	4	TRUE
IRGERVDLGC(+57.02)AATC(+57.02)PTVK	+ -	668.343	23.9964	51.54	3	TRUE
AGMAGLSAAYVLAGAGHKVTLLE	+ -	734.064	56.7164	43.56	3	TRUE
EIQALC(+57.02)YPSIK	- +						441.232	37.6599	62.72	3	TRUE
QRNGLPC(+57.02)QNNQGY	+ -	774.852	20.1051	41.97	2	TRUE
TC(+57.02)PAGKNLC(+57.02)YKM(+15.99)YMVAMPKVPVKRGC(+57.02)IDVC(+57.02)PKSSLLVKYVC(+57.02)C(+57.02)NTDRC(+57.02)N	+ -	720.596	43.0423	34.06	8	FALSE
C(+57.02)TGQSAEC(+57.02)PTDSLQR	+ +	855.365	18.9463	41.72	2	TRUE	855.362	19.0087	44.9	2	FALSE
GC(+57.02)IDVC(+57.02)PKNSLLVKYVC(+57.02)C(+57.02)NTDRC(+57.02)N	+ +	1473.16	39.6321	52.49	2	TRUE	737.088	40.6767	68.16	4	TRUE
KM(+15.99)YM(+15.99)VATPKVPVKR	+ -	560.649	20.7317	53.1	3	FALSE
VNLMVDRQW	+ -	580.797	39.7291	38.02	2	FALSE
YKTC(+57.02)PAGKNLC(+57.02)Y	+ -	737.844	20.842	41.3	2	TRUE
SPDNLWVEER	- +						622.799	33.3363	65.15	2	TRUE
C(+57.02)LFGPVPSPDVSGC(+57.02)K	+ -	810.38	40.9554	38.01	2	TRUE
NLYQFKNMIKC(+57.02)TVPSR	+ -	1000.01	37.7157	57.77	2	FALSE
NLC(+57.02)YKMYMVSNKTVPVKR	+ -	744.389	30.5909	63.6	3	TRUE
HIAPLSLPSNPPR	+ -	466.933	31.7491	52.4	3	TRUE
TVPVKRGC(+57.02)IDVC(+57.02)PK	+ +	407.971	20.2185	36.98	4	TRUE	407.97	83.902	48.71	4	TRUE
EKISGC(+57.02)WPYFKTYSYE	+ -	686.65	44.7048	40.23	3	FALSE
YSYYNLDEK	- +						597.769	28.5718	50.14	2	FALSE
TYSYEC(+57.02)SQGTLTC(+57.02)K	+ +	849.358	23.4493	53.36	2	TRUE	849.36	24.8124	98.38	2	TRUE
LKC(+57.02)NKLVPLFYKTC(+57.02)PAGKNLC(+57.02)YKMFM(+15.99)VSNKMVPVKRGC(+57.02)IDVC(+57.02)PKSSLLVKYVC(+57.02)C(+57.02)NTDRC(+57.02)N	+ -	910.708	45.2145	42.14	8	FALSE
KNLC(+57.02)YKM(+15.99)FM(+15.99)VSDLTIPVKR	+ -	594.561	56.7104	37.69	4	TRUE
NGKC(+57.02)PTLTNQC(+57.02)IALLGPHFTVSPK	+ -	664.094	44.139	49.47	4	TRUE
NLC(+57.02)YKMFMVSNKTVPVKR	+ +	1108.08	35.1703	72.96	2	TRUE	443.837	36.0845	81.8	5	TRUE
AAWINQQVDLAK	- +						678.867	36.9602	64.54	2	FALSE
TC(+57.02)PAGKNLC(+57.02)YKMFMVSNLTVPVKRGC(+57.02)IDVC(+57.02)PKSSLLVKYVC(+57.02)C(+57.02)NTDRC(+57.02)N	+ -	953.126	42.581	32.81	6	TRUE
LVPLFYKTC(+57.02)PAGKNLC(+57.02)YKM(+15.99)FM(+15.99)VSNLTVPVKRGC(+57.02)IDVC(+57.02)PKSSLLVKYVC(+57.02)C(+57.02)NTDRC(+57.02)N	+ -	826.662	48.4827	30.66	8	FALSE
LKC(+57.02)HNTQLPFIYKTC(+57.02)PE	+ -	1075.03	33.8065	57.75	2	TRUE
SSLLVKYVC(+57.02)C(+57.02)NTDR	+ +	572.279	32.9866	53.36	3	TRUE	857.915	33.7181	73.1	2	TRUE
LKC(+57.02)NKLVPLFYKTC(+57.02)PAGKNLC(+57.02)YKMFMVSNLTVPVKRGC(+57.02)IDVC(+57.02)PKNSALVKYVC(+57.02)C(+57.02)NTDRC(+57.02)N	+ -	1029.8	50.334	36.77	7	TRUE
RKEC(+57.02)C(+57.02)WGYEDTC(+57.02)VLPTQSWSC(+57.02)NKLR	+ -	647.496	39.0918	44.65	5	FALSE
KFPLKFPVKR	+ -	420.604	84.9008	39.54	3	TRUE
YISRYEVDNNMAQK	- +						577.61	23.1567	48.17	3	FALSE
C(+57.02)YKMFMVSDLTIPVKR	+ -	497.759	46.5178	67.33	4	TRUE
DTC(+57.02)MGTLVVK	- +						562.278	29.8893	48.42	2	TRUE
KDSC(+57.02)KGDSGGPLIC(+57.02)DGQIQGIVSWGR	+ -	930.786	44.726	63.02	3	FALSE
KC(+57.02)C(+57.02)NLDSNHQVSC(+57.02)ALE	+ -	645.609	22.1091	38.25	3	TRUE
MFMVSNKTVPVK	+ +	460.917	30.4305	52.96	3	TRUE	460.917	31.0024	66.43	3	TRUE
RC(+57.02)FITPDITSKDC(+57.02)PNGHVC(+57.02)Y	+ -	814.031	33.8726	67.44	3	TRUE
LKC(+57.02)NKLIPLAYKTC(+57.02)PAGKNLC(+57.02)YKMFMVSNK	+ -	599.311	40.2873	38.93	6	FALSE
TGQSAEC(+57.02)PTDVFQR	- +						798.357	28.7638	64.61	2	TRUE
AVVYNNLRHPDDNE	+ -	828.392	21.0016	31.54	2	TRUE
VSNKTVPVKR	+ -	564.348	22.4711	32.67	2	TRUE
MVSNKTVPVKRGC(+57.02)IDVC(+57.02)PKNSLLVK	+ -	569.315	28.976	34.8	5	TRUE
TGVDIQC(+57.02)C(+57.02)STDNC(+57.02)NPFPT	+ +	1043.42	38.617	59.66	2	TRUE	1043.42	38.9979	60.76	2	TRUE
TC(+57.02)PAGKNLC(+57.02)YKMYMVATPKVPVKRGC(+57.02)IDVYPKSSLLVKYVC(+57.02)C(+57.02)NTDRC(+57.02)N	+ -	1143.75	42.4753	41.45	5	FALSE
GDVNGENEQKIYTFLK	- +						927.962	38.7818	69.8	2	TRUE
AEKISGC(+57.02)WPYFKTY	+ -	875.417	43.4033	58.55	2	TRUE
VPHC(+57.02)VDINILHIPVC(+57.02)QAAY	+ -	740.375	52.8105	45.85	3	FALSE
MFMVSNKTVPVKR	+ +	768.923	27.3699	59.48	2	TRUE	768.922	27.2768	76.6	2	TRUE
TC(+57.02)PPGKNLC(+57.02)YKMFMVSDLTIPVK	+ +	675.591	52.3642	37.82	4	TRUE	675.59	52.8201	48.71	4	TRUE
GVHNVHVHYEDEQIR	- +						458.726	23.9327	53.12	4	FALSE
NVPKDFYTFDSEAIVK	- +						624.984	43.9177	62.14	3	TRUE
YRINYENALLAR	- +						499.272	36.9382	77.63	3	FALSE
GAPYNDNNYNIDLKARC(+57.02)	+ -	666.641	29.4744	55.84	3	TRUE
GWYVNMGPMRLPE	+ -	775.365	54.4251	48.51	2	TRUE
GHVSAFLGVPFAEPPVGR	+ -	612.997	50.4283	59.82	3	TRUE
KMFMVSDLTIPVKRG	+ -	574.652	42.0273	53.34	3	TRUE
M(+15.99)FM(+15.99)VSDLTIPVK	+ +	706.861	46.6709	53.56	2	TRUE	706.861	47.5646	71.91	2	TRUE
NSM(+15.99)IC(+57.02)NC(+57.02)SISPR	+ +	727.812	20.0384	53.27	2	TRUE	727.812	20.0747	73.47	2	TRUE
ISGYILPYK	+ +	527.302	37.273	40.32	2	TRUE	527.302	37.9397	49.42	2	FALSE
SIFGVTTEDC(+57.02)PDGQNLC(+57.02)F	+ -	1030.44	55.6882	52.16	2	TRUE
TPVDDLDRC(+57.02)C(+57.02)QVHD	+ -	865.366	23.8931	37.04	2	TRUE
KC(+57.02)HNTQLPFIY	+ -	710.855	39.6321	28.62	2	FALSE
VRDVELLTGLDFYSALKQPLSE	+ -	831.778	62.233	60.76	3	TRUE
GGSGTPVDDLDRC(+57.02)	+ +	674.793	23.7819	39.51	2	FALSE	674.793	24.0904	61.65	2	FALSE
C(+57.02)NKVHTC(+57.02)LNGEKIC(+57.02)FKK	+ -	428.016	20.3852	60.44	5	TRUE
KC(+57.02)NKLVPLFYKTC(+57.02)PAGKNLC(+57.02)YK	+ -	541.285	31.2596	62.4	5	TRUE
HNTQLPFIY	+ -	566.792	46.0674	34.73	2	TRUE
SC(+57.02)ADKSPDNLWVEE	+ -	825.357	35.0022	52.56	2	TRUE
FPC(+57.02)AQLLE	+ -	489.241	43.1632	30.51	2	FALSE
TWC(+57.02)DGFC(+57.02)SIRGK	+ -	743.83	31.47	50.5	2	TRUE
LC(+57.02)LSDYSIFSE	+ -	667.303	55.9866	34.62	2	FALSE
DFADYGC(+57.02)YC(+57.02)GR	+ +	692.256	29.9192	53.31	2	FALSE	692.257	30.2341	57.07	2	TRUE
HVVVVGAGMAGLSAAY	+ -	751.393	43.6993	56.25	2	TRUE
MYMVSDKTVPVK	+ +	466.577	27.0806	41.53	3	FALSE	466.577	28.2836	55.09	3	TRUE
LTILHTNDVHARLE	+ -	408.727	29.9839	55.74	4	TRUE
TKTWC(+57.02)DGFC(+57.02)	+ -	587.736	27.8625	41.43	2	TRUE
ATMTILTFYNAQLQEK	- +						936.482	54.7577	65.07	2	TRUE
KYC(+57.02)NKVHTC(+57.02)LNGEKIC(+57.02)FKKYDQR	+ -	598.698	22.0648	59.09	5	TRUE
YTLQC(+57.02)NKLVPIASK	+ -	545.635	33.527	54.1	3	TRUE
YDAMALGNHEFDNGLDGLLDPLLK	- +						877.762	61.0902	56.5	3	FALSE
C(+57.02)YKMFMVSNKTVPVKR	+ -	497.763	35.4207	30.29	4	FALSE
PGTKPRDMVEC(+57.02)C(+57.02)NTDRC(+57.02)N	+ -	737.308	43.2245	28.56	3	FALSE
C(+57.02)NKLVPIASKTC(+57.02)PPGK	+ -	590.651	24.4943	35.2	3	FALSE
LQC(+57.02)NKLVPIASKTC(+57.02)PPGKNL	+ -	746.741	29.8244	60.33	3	TRUE
VTYQTPAKTFVTADYVIVC(+57.02)STSR	+ -	869.776	46.8074	69.57	3	TRUE
LKLGVHNVHVHYE	+ -	772.918	23.7776	55.12	2	TRUE
KTC(+57.02)PAGKDLC(+57.02)YKMYMVATPKVPVKRGC(+57.02)IDVC(+57.02)PKSSLLVKYVC(+57.02)C(+57.02)NTDRC(+57.02)N	+ -	730.984	40.996	45.78	8	FALSE
KMFMVSNKTVPVKRG	+ -	574.657	22.4496	49.97	3	TRUE
NRQC(+57.02)VDVKTAY	+ -	451.891	18.9323	38.67	3	TRUE
LAAIC(+57.02)FAGAPYNDNNYNIDLKAR	+ -	862.091	45.7063	70.44	3	TRUE
SMEAIFLAHGPGFK	- +						752.884	46.3355	79.12	2	TRUE
LKC(+57.02)NKLVPLFYKTC(+57.02)PAGKNLC(+57.02)YKMFMVSNKTVPVKRGC(+57.02)IDVC(+57.02)PKNSLVLKYVC(+57.02)C(+57.02)NTDRC(+57.02)N	+ -	807.518	43.5466	35.13	9	TRUE
AKRPDFSTLYIEEPDTTGHK	+ -	577.041	32.8482	66.83	4	TRUE
NTQLPFIYK	- +						562.311	41.3776	45.65	2	FALSE
LAAIC(+57.02)FAGAPYN	+ +	634.31	45.353	31.41	2	TRUE	634.31	46.5573	47.8	2	TRUE
VFPAMEGR	- +						453.73	26.4142	58.15	2	TRUE
DRPQC(+57.02)ILNKPL	+ +	677.368	29.7149	28.5	2	FALSE	451.915	30.4916	58.3	3	TRUE
VC(+57.02)PC(+57.02)QDPALC(+57.02)KPISSPR	- +						662.318	25.6616	59.48	3	TRUE
KTC(+57.02)PAGKDLC(+57.02)YKMYMVSNKTVPVKRGC(+57.02)IDVC(+57.02)PK	+ -	651.495	30.3402	39.7	6	FALSE
GITRLPWVIRGC(+57.02)AATC(+57.02)PK	+ -	514.779	38.1819	47.51	4	FALSE
FPC(+57.02)AQILEPGVYTK	+ +	811.915	45.6619	55.28	2	TRUE	811.915	47.1017	82.03	2	TRUE
GC(+57.02)TFTC(+57.02)PE	+ -	486.184	22.941	32.27	2	TRUE
RWHMLVPGRY	+ -	438.901	31.8901	40.74	3	FALSE
LGC(+57.02)GENLFMSSQPYAWSR	- +						701.651	50.7822	75.1	3	TRUE
MSSPFHSERLKE	+ -	483.238	22.7587	44.45	3	TRUE
ATLDLFGEWRE	+ -	668.828	54.3547	36.78	2	TRUE
KVLLPSFLAAGGDGYY	+ -	835.944	57.4527	53.68	2	TRUE
HGTC(+57.02)AAELEALNSQK	- +						543.595	24.9372	87.06	3	TRUE
ALDDIVGDHNVIC(+57.02)PVVQF	+ -	1006	57.5174	36.92	2	TRUE
KLGVHNVHVHYEDEQIR	- +						519.021	21.7096	63.11	4	FALSE
ASSSWLTAYVVK	- +						656.35	47.3965	59.47	2	TRUE
KTC(+57.02)PAGKNLC(+57.02)YKMFMVSNKMVPVKRGC(+57.02)IDVC(+57.02)PKSSLLVKYVC(+57.02)C(+57.02)NTDRC(+57.02)N	+ -	736.735	40.6028	43.24	8	TRUE
IC(+57.02)PDSWYFC(+57.02)Y	+ -	705.775	56.179	33.73	2	TRUE
DFYTFDSEAIVKK	- +						781.89	40.3301	76.79	2	TRUE
KMFM(+15.99)VSNKTVPVKR	+ -	560.982	20.8929	49.92	3	TRUE
LQC(+57.02)NKLVPIASK	+ +	685.895	26.8295	52.37	2	TRUE	685.896	26.0448	73.06	2	TRUE
AVPGSWPWQVSLQDK	+ -	566.627	51.9213	41.65	3	TRUE
NLC(+57.02)YKIFMVATPKVPVKR	+ -	433.647	24.7919	43.35	5	TRUE
C(+57.02)YNGKC(+57.02)PIMTNQC(+57.02)IALR	+ -	700.325	32.735	60.2	3	FALSE
PGKNLC(+57.02)YKMFMVATPK	+ -	471.994	32.2596	27.34	4	FALSE
MFMVSDLTIPVKRGC(+57.02)IDVC(+57.02)PKNSLLVKYVC(+57.02)C(+57.02)NTDRC(+57.02)N	+ -	893.432	40.8523	52.91	5	TRUE
LTC(+57.02)LIC(+57.02)PEK	+ +	567.288	28.1294	36.45	2	TRUE	567.289	30.6457	57.24	2	TRUE
M(+15.99)FMVSDLTIPVKR	+ +	518.277	47.701	58.59	3	TRUE	776.915	44.1232	82.28	2	TRUE
RPDFSTLYIEEPDTTGHK	+ +	527.259	35.4091	64.34	4	TRUE	527.258	36.2119	78.52	4	TRUE
LVPLFYKTC(+57.02)PAGK	+ +	498.61	36.8702	53.08	3	TRUE	747.41	36.9411	75.29	2	TRUE
FSNKYGINDC(+57.02)C(+57.02)AKADPDRNE	+ -	594.259	21.3101	48.96	4	TRUE
QSPPLYC(+57.02)LFGPVPSPDVSGC(+57.02)KC(+57.02)SSITDLE	+ -	1070.83	61.2952	28.02	3	FALSE
AVYVLNDKYK	+ +	404.892	24.7162	41.18	3	FALSE	606.834	25.3762	56.92	2	TRUE
LKC(+57.02)NKLVPLFYKTC(+57.02)PAG	+ -	670.362	36.2693	56.08	3	TRUE
LC(+57.02)TGQSAEC(+57.02)PTDSLQR	+ +	608.273	22.6605	56.1	3	TRUE	911.905	23.0478	53.77	2	FALSE
MYMVSNKTVPVK	+ +	466.25	26.3309	45.21	3	TRUE	466.25	26.848	51.38	3	TRUE
KMYMVATPKVPVKRGC(+57.02)IDVC(+57.02)PK	+ -	645.092	30.4259	57.81	4	TRUE
PLFYKTC(+57.02)PAGK	+ +	641.336	36.1903	42.96	2	TRUE	641.335	36.9393	57.55	2	TRUE
KNLC(+57.02)YKMFMMSDLTIPVKR	+ -	594.555	61.5646	33.72	4	TRUE
LNIYQFK	+ -	463.26	37.1668	32.1	2	TRUE
KC(+57.02)NKLVPLFYKTC(+57.02)PAGKDLC(+57.02)YK	+ -	676.604	31.2749	34.91	4	FALSE
FMVAAQRFPVKRGC(+57.02)IDVC(+57.02)PK	+ -	595.559	21.6659	28.35	4	FALSE
SNKTVPVKR	+ -	514.815	25.6956	35.05	2	TRUE
NFHVSITAR	+ -	522.782	25.228	41.86	2	TRUE
KC(+57.02)HNTQLPFIYKTC(+57.02)PEGK	+ -	556.027	27.5962	66.57	4	TRUE
GVAFVLFGVK	+ -	518.813	53.9376	49.8	2	TRUE
YYNYDKPAIK	+ +	637.823	21.7845	46.32	2	TRUE	637.825	22.1058	66.78	2	TRUE
LKC(+57.02)NKLVPLAYKTC(+57.02)PAGKNLC(+57.02)YKM(+15.99)YMVSNKTVPVKR	+ -	858.662	35.4918	40.12	5	TRUE
RGC(+57.02)IDVC(+57.02)PK	+ -	552.768	16.0666	27.77	2	FALSE
SMDGFRAEYLE	+ -	659.291	37.7793	36.63	2	TRUE
HVVVVGAGMAGLSAAYVLAGAGHK	+ +	559.557	49.8076	72.19	4	TRUE	559.557	50.6653	98.23	4	TRUE
C(+57.02)NKLIPLAYKTC(+57.02)PAGKNLC(+57.02)Y	+ -	596.803	35.9076	60.37	4	TRUE
WWDFADYGC(+57.02)YC(+57.02)GR	+ +	878.336	53.1579	56.54	2	TRUE	585.894	53.5645	65.66	3	TRUE
AQIC(+57.02)AFW	+ -	448.211	50.4405	36.91	2	TRUE
LPVPLKKFY	+ -	552.846	77.0146	30.82	2	FALSE
M(+15.99)FMVSDLTIPVK	+ +	698.864	50.2398	56.86	2	TRUE	698.862	55.3602	68.17	2	TRUE
TC(+57.02)PAGKNLC(+57.02)YKMFMVSNKMVPVKRGC(+57.02)IDVC(+57.02)PKSSLLVKYVC(+57.02)C(+57.02)NTDRC(+57.02)N	+ -	823.54	42.4438	42.43	7	TRUE
ALYSPNLF	+ -	462.745	50.2509	29.82	2	TRUE
GC(+57.02)TFTC(+57.02)PELRPT	- +						719.827	31.9787	58.69	2	TRUE
GC(+57.02)IDVC(+57.02)PKNSLLVKY	+ -	883.452	37.3039	51.62	2	TRUE
IIGGFEC(+57.02)NEHEHR	- +						400.185	20.1117	72.86	4	TRUE
LTAVLPFGGTF	+ -	561.813	63.2288	31.64	2	TRUE
KTC(+57.02)PAGKNLC(+57.02)YKMYMVSNKTVPVKR	+ -	744.136	26.4561	46.28	4	FALSE
VMEVLKWLDLPK	- +						490.951	60.0709	52.46	3	TRUE
LKC(+57.02)NKLIPIAY	+ -	666.888	39.0713	43.71	2	TRUE
MVAITMAHE	+ -	501.741	30.635	37.47	2	TRUE
VQNFAWENC(+57.02)GPPSEPAIIK	- +						719.687	45.7774	53.34	3	TRUE
WNHVSMC(+57.02)ILNGGGIR	+ -	857.419	36.5402	50.26	2	TRUE
IYGGC(+57.02)GGNANRF	+ -	643.291	23.1812	45.08	2	TRUE
ALYSPNLFIC(+57.02)FC(+57.02)PPGFSGK	+ -	725.684	64.9298	53.76	3	TRUE
KRWHMLVPGRY	+ -	481.6	25.7086	46.67	3	TRUE
GNTVTVMENVNLDNK	- +						824.403	34.2701	71.97	2	TRUE
FYKTC(+57.02)PAGKNLC(+57.02)Y	+ -	811.377	25.1193	59.01	2	TRUE
C(+57.02)DRIAAIC(+57.02)FA	+ -	598.78	39.9199	35.5	2	TRUE
TKTWC(+57.02)DGFC(+57.02)GIR	+ -	500.896	31.3009	58.39	3	TRUE
LKC(+57.02)NKLVPLFYKTC(+57.02)PAGKNLC(+57.02)YKM(+15.99)FMVSNKTVPVKRGC(+57.02)IDVC(+57.02)PKNSALVKYVC(+57.02)C(+57.02)NTDRC(+57.02)N	+ -	658.514	44.2189	37.49	11	FALSE
VNRPSHLWSAAC(+57.02)C(+57.02)LIDNNHLR	- +						845.079	41.7783	83.97	3	FALSE
NLC(+57.02)YKMYM	+ -	561.742	37.0657	33.14	2	TRUE
LVPLFYKTC(+57.02)PAGKNLC(+57.02)YKMFM(+15.99)VATPKVPVKRGC(+57.02)IDVC(+57.02)PKNSALVKYVC(+57.02)C(+57.02)NTDRC(+57.02)N	+ -	820.535	46.3507	34.73	8	FALSE
M(+15.99)YMVSDKTVPVKR	+ -	523.942	23.5954	37.15	3	TRUE
HFEVGFIQPGSVK	- +						722.882	38.2156	59.15	2	TRUE
IFGEWRE	+ -	468.732	36.2138	28.1	2	TRUE
YFTYLILTK	+ +	581.33	49.7186	36.23	2	TRUE	581.331	49.7835	59.78	2	TRUE
VQLQNYSSQEIGR	- +						761.385	27.4655	61.31	2	TRUE
KTC(+57.02)PAGKNLC(+57.02)YKMYMVATPKVPVKR	+ -	735.891	30.3654	70.37	4	TRUE
M(+15.99)YMVSNKTVPVKR	+ -	784.918	22.756	42.68	2	TRUE
KTC(+57.02)PAGKNLC(+57.02)YKMFM(+15.99)VSNKTVPVKR	+ -	744.137	26.4669	52.92	4	FALSE
SNKTVPVK	+ -	436.764	25.573	36.46	2	TRUE
MEDGTKIPC(+57.02)AAKDVK	+ -	554.945	19.6467	51.92	3	TRUE
TC(+57.02)PAGKNLC(+57.02)YKMFM(+15.99)VSNLTVPVKRGC(+57.02)ID	+ -	819.655	34.8305	35.21	4	FALSE
ASLINNAFQLVSAGK	- +						766.924	54.757	66.45	2	FALSE
TFYNAQLQEK	- +						621.311	25.9793	58.58	2	FALSE
RGC(+57.02)IDVC(+57.02)PKNSLLVK	+ -	440.489	27.7018	62.34	4	TRUE
SLINQADFLE	+ -	575.292	49.5999	29.12	2	TRUE
C(+57.02)PIMTNQC(+57.02)IALRGPGVKVSR	+ -	753.06	32.8268	47.4	3	TRUE
LKC(+57.02)NKLVPLFYKTC(+57.02)PAGKNLC(+57.02)YKM(+15.99)FM(+15.99)VSNLTVPVKRGC(+57.02)IDVC(+57.02)PKNSALVKYVC(+57.02)C(+57.02)NTDRC(+57.02)N	+ -	905.202	44.9866	44.73	8	FALSE
FIYGGC(+57.02)GGNANRF	+ -	716.825	33.246	44.81	2	TRUE
TC(+57.02)PAGKNLC(+57.02)YKMYMVATPKVPVKRGC(+57.02)IDVC(+57.02)PK	+ -	624.482	35.5397	34.5	6	TRUE
EC(+57.02)C(+57.02)WGYEDTC(+57.02)VLPTQSWSC(+57.02)NK	- +						894.028	46.0955	73.09	3	FALSE
LGVHNVHVHYE	+ -	652.33	20.8461	57.12	2	TRUE
SIFGVTTEDC(+57.02)PDGQNLC(+57.02)FKR	+ +	1172.54	40.9005	69.84	2	TRUE	1172.54	41.8298	97.75	2	TRUE
C(+57.02)PTDVFQR	- +						511.738	24.4345	45.52	2	FALSE
C(+57.02)YNGKC(+57.02)PIMTNQC(+57.02)IALRGPGVK	+ -	846.411	32.5477	75.15	3	TRUE
LKC(+57.02)NKLVPLFYKTC(+57.02)PAGKNLC(+57.02)Y	+ -	896.462	38.1857	66.19	3	TRUE
NLC(+57.02)YKMYMVATPKVPVK	+ +	681.358	39.1328	55.15	3	TRUE	511.27	40.2791	53.72	4	TRUE
KEC(+57.02)C(+57.02)WGYEDTC(+57.02)VLPTQSW	+ -	1159.98	48.996	35.76	2	FALSE
MFMVSDLTIPVKRGC(+57.02)ID	+ -	661.336	51.0271	34.41	3	FALSE
C(+57.02)DGFC(+57.02)SIR	+ -	507.71	23.0279	34.56	2	FALSE
FPILSANIRPK	+ +	419.256	36.7161	40.54	3	TRUE	628.378	37.2664	55.13	2	TRUE
GITRLPW	+ -	421.747	41.4163	28.92	2	TRUE
TFVNHYTIVTGLYAE	+ -	864.434	46.9047	55.65	2	TRUE
DNNYNIDLK	+ +	554.767	26.8525	37.74	2	FALSE	554.767	27.3106	50.28	2	TRUE
C(+57.02)GC(+57.02)PTVKKGIELNC(+57.02)C(+57.02)TTDRC(+57.02)NN	+ -	665.039	21.7496	32.8	4	FALSE
C(+57.02)FITPDITSKDC(+57.02)PNGHVC(+57.02)Y	+ +	1142.49	37.5633	67.95	2	TRUE	761.997	38.6728	55.1	3	TRUE
LVPLFYKTC(+57.02)PAGKDLC(+57.02)YKMYMVATPKVPVKR	+ -	613.167	43.9999	44.99	6	TRUE
DIQC(+57.02)C(+57.02)STDNC(+57.02)NPFPTR	- +						662.267	28.9472	59.06	3	TRUE
KMFM(+15.99)VSNLTVPVKRGC(+57.02)IDVC(+57.02)PK	+ -	865.782	44.8059	28.6	3	FALSE
GC(+57.02)IDVC(+57.02)PKSSLLVKYVC(+57.02)C(+57.02)NTDR	- +						661.816	41.2053	69.45	4	FALSE
NYPFMQLSDDGR	+ -	721.822	41.4035	43.07	2	TRUE
FQTC(+57.02)RDGEKIC(+57.02)FKK	+ -	454.977	20.2185	33.35	4	TRUE
M(+15.99)YMVATPKVPVKR	+ -	768.423	25.224	54.25	2	TRUE
IHIAIIGLE	+ -	489.802	51.0416	29.27	2	TRUE
GSVAVVQDYSR	+ +	590.8	23.3849	44.23	2	TRUE	590.801	23.7436	56.15	2	TRUE
TPVDDLDRC(+57.02)C(+57.02)QVHDNC(+57.02)YNE	+ -	1205.48	26.6714	45.7	2	TRUE
ANVLC(+57.02)SC(+57.02)SEDC(+57.02)LTK	- +						828.854	27.2963	65.35	2	FALSE
QDRYLQAEKYIE	+ -	519.263	31.195	42.5	3	TRUE
SVAVVQDYSR	- +						562.29	23.1567	46.86	2	FALSE
C(+57.02)GRGGSGTPVDDLDRC(+57.02)C(+57.02)QVHDNC(+57.02)YNE	+ -	1014.4	25.2823	67.42	3	TRUE
RVSPTASNMLKME	+ -	488.583	27.9341	48.97	3	TRUE
LDRC(+57.02)C(+57.02)QVHDNC(+57.02)YDE	+ -	628.575	16.5763	43.37	3	TRUE
KSIFGVTTEDC(+57.02)PDGQNL	+ -	940.936	39.5444	56.74	2	TRUE
LKC(+57.02)NKLVPLFYK	+ +	761.945	36.5828	53.57	2	TRUE	761.943	36.2337	73.4	2	TRUE
C(+57.02)DRLAALC(+57.02)FA	+ -	598.78	39.9199	35.5	2	TRUE
ISNIPLEADYSK	- +						675.351	33.7133	61.52	2	TRUE
WADRC(+57.02)SFAHSPPHLR	+ -	612.961	24.2666	61	3	TRUE
DRPQC(+57.02)ILNKPLST	- +						514.609	28.8795	58.29	3	TRUE
GHVRLYPDSFC(+57.02)TSAR	+ -	589.285	27.4905	64.57	3	TRUE
SAAIC(+57.02)FAGAPYNK	- +						685.332	33.2213	73.41	2	TRUE
IPLAYKTC(+57.02)PAGK	+ +	440.243	22.5714	47.56	3	TRUE	440.244	22.8887	47.76	3	FALSE
EWAVGIAGK	+ -	465.756	32.4415	38.13	2	TRUE
LAYKTC(+57.02)PAGK	+ -	554.794	27.8373	36.04	2	TRUE
TPDITSKDC(+57.02)PNGHVC(+57.02)Y	+ -	621.938	24.0371	50.07	3	TRUE
VVYPWTQRFF	+ -	671.85	57.4169	39.33	2	FALSE
GC(+57.02)GC(+57.02)PKVKPGVNLNC(+57.02)C(+57.02)RTDR	+ -	470.423	18.6376	49.13	5	TRUE
NGLPC(+57.02)QNNQGYC(+57.02)YNGKC(+57.02)PIMTNQC(+57.02)IALR	+ -	836.875	38.6675	67.13	4	TRUE
LDFADYGC(+57.02)Y	+ -	562.224	44.8236	27.52	2	FALSE
TC(+57.02)PAGKNLC(+57.02)YKM(+15.99)FMVSNLTVPVKR	+ -	566.893	84.007	28.99	5	FALSE
VC(+57.02)PKNSLLVKYVC(+57.02)C(+57.02)NTDRC(+57.02)N	+ -	625.795	31.5128	62.19	4	TRUE
MFMVSDLTIPVK	+ +	690.865	56.4837	56.27	2	TRUE	690.866	56.4899	84.46	2	TRUE
KVGIIGYTTKETPVLSNPGPYLE	+ -	826.116	45.8476	43.71	3	TRUE
GC(+57.02)QQTFAVVGAVPGDTYIAR	+ +	1055.52	44.6632	64.27	2	TRUE	704.017	45.0903	74.76	3	TRUE
FWKTC(+57.02)PEGKNLC(+57.02)YK	+ -	458.473	22.2081	32.43	4	FALSE
SIPGLEDWR	- +						536.774	42.5353	45.69	2	FALSE
NIYQFKNMIQC(+57.02)TVPSR	+ +	667	43.2518	58.33	3	TRUE	999.998	44.0995	75.78	2	TRUE
LKC(+57.02)NKLVPLFYKTC(+57.02)PAGKNLC(+57.02)YKMFMVSNKTVPVKRGC(+57.02)IDVC(+57.02)PKNSALVKYVC(+57.02)C(+57.02)NTDRC(+57.02)N	+ -	722.665	52.937	52.47	10	TRUE
EKSIFGVTTEDC(+57.02)PDGQNLC(+57.02)F	+ -	1159.01	50.3177	58.53	2	TRUE
GVTTEDC(+57.02)PDGQNLC(+57.02)F	+ -	856.848	37.9687	40.42	2	FALSE
VYEMVNYLNTKYR	- +						564.952	39.3271	73.22	3	TRUE
SDKTVPVKR	+ -	515.305	27.6474	35.64	2	TRUE
SDFGC(+57.02)TAGSGQNNLGVFE	+ -	930.395	43.0788	55.99	2	TRUE
WDSHILDK	- +						507.256	25.8319	51.74	2	TRUE
NPFYNPSPAKE	+ -	632.304	26.9721	48.21	2	TRUE
LIPLAYKTC(+57.02)PAGK	+ +	477.939	29.0096	51.91	3	TRUE	716.404	29.8582	59.04	2	TRUE
LFWSPLKIHD	+ -	419.233	47.1084	39.44	3	FALSE
FMVSNKTVPVKR	+ +	469.271	21.5775	52.2	3	TRUE	469.271	21.8646	64.67	3	FALSE
KTC(+57.02)PAGKNLC(+57.02)YKMFM(+15.99)VSNLTVPVKR	+ -	592.512	29.7813	37.94	5	FALSE
C(+57.02)PIMTNQC(+57.02)IALL	+ -	717.35	52.0544	27.75	2	FALSE
ISMLTGFLPDAEDLTR	+ -	889.952	61.228	29.33	2	TRUE
IWDTIEK	+ -	452.741	27.7547	28.3	2	FALSE
C(+57.02)PIMTNQC(+57.02)IALK	+ -	724.855	32.8606	48.83	2	TRUE
KWWSDHRGTIIER	+ -	421.723	25.452	58.03	4	TRUE
KC(+57.02)NKLIPLAYKTC(+57.02)PAGKNLC(+57.02)YK	+ -	880.798	27.515	59.12	3	TRUE
ASC(+57.02)IC(+57.02)IPGPC(+57.02)IML	+ -	746.345	60.3932	41.54	2	TRUE
TRVYEMVNYLNTK	- +						544.279	37.244	84.26	3	TRUE
TWC(+57.02)DGFC(+57.02)R	+ +	551.214	29.0906	37.53	2	TRUE	551.215	29.9311	59.58	2	TRUE
GAPYNDNNYNIDLKAR	+ -	613.299	28.9669	46.25	3	TRUE
FHEC(+57.02)NLGNLIC(+57.02)DAVVYNNLR	- +						807.718	56.4227	71.36	3	TRUE
YDSYSTKEYLIK	- +						503.921	29.2528	53.85	3	TRUE
C(+57.02)PIMTNQC(+57.02)IALR	+ +	738.859	33.4384	47.3	2	TRUE	738.86	34.4512	75.24	2	TRUE
LAAIC(+57.02)FAGAPYNDNNYNIDLK	+ +	786.376	50.899	52.66	3	TRUE	1179.06	50.7323	61.64	2	TRUE
SGPPC(+57.02)GDC(+57.02)PSAC(+57.02)VNGLC(+57.02)TNPC(+57.02)K	+ +	1204.48	28.0644	82.37	2	TRUE	1204.48	28.7944	98.7	2	TRUE
LKC(+57.02)NKLVPLFYKTC(+57.02)PAGKNLC(+57.02)YKM(+15.99)FMVSNKTVPVKRGC(+57.02)IDVC(+57.02)PKNSLVLKYVC(+57.02)C(+57.02)NTDRC(+57.02)N	+ -	662.336	45.4906	41.81	11	TRUE
C(+57.02)NKLIPLAYKTC(+57.02)PAGKNLC(+57.02)YK	+ -	503.263	30.9389	63.18	5	TRUE
KTC(+57.02)PAGKNLC(+57.02)YKM(+15.99)FMMSNKTVPVKRGC(+57.02)IDVC(+57.02)PKNSLLVKYVC(+57.02)C(+57.02)NTDRC(+57.02)N	+ -	659.985	35.9674	29.87	9	FALSE
GIEINC(+57.02)C(+57.02)TTDRC(+57.02)NN	+ +	863.849	21.9246	68.45	2	TRUE	576.235	21.7504	54.84	3	TRUE
NKLIPLAY	+ -	466.284	40.7767	31.93	2	TRUE
FPLKFPVKRGC(+57.02)ADNC(+57.02)PK	+ -	509.267	27.468	46.93	4	TRUE
PAGKNLC(+57.02)YKMFMVSNKTVPVKRGC(+57.02)IDVC(+57.02)PKNSALVKYV	+ -	729.548	39.1486	28.7	6	FALSE
RGC(+57.02)IDVC(+57.02)PKSSLLVK	+ -	433.736	27.7519	53.14	4	TRUE
KFWEADGIHGGK	+ +	448.895	23.7155	54.56	3	TRUE	448.895	24.1202	70.82	3	TRUE
MFM(+15.99)VAMPKVPVKRGC(+57.02)IDVC(+57.02)PKSSLLVKYVC(+57.02)C(+57.02)NTDRC(+57.02)N	+ -	1113.04	41.4433	41.32	4	FALSE
GC(+57.02)IDVC(+57.02)PKNSALV	+ -	716.848	37.2712	33.98	2	TRUE
VYAYLFDHR	+ -	592.298	33.9718	30.5	2	FALSE
FSKTC(+57.02)PAGKNLC(+57.02)Y	+ -	773.361	21.3765	48.09	2	TRUE
KTC(+57.02)PAGKNLC(+57.02)YKMFMVSNK	+ -	570.029	30.6847	58.54	4	FALSE
HSVC(+57.02)DSVSAW	+ -	574.246	30.2668	42.22	2	TRUE
SSLLVKYVC(+57.02)C(+57.02)NTDRC(+57.02)	+ -	625.623	36.9474	39.92	3	FALSE
TAPAFQFSSC(+57.02)SIRDYQE	+ -	1003.95	41.2944	67.2	2	TRUE
AYKTC(+57.02)PAGKNLC(+57.02)Y	+ -	515.912	21.3791	44.32	3	TRUE
NGAKIPC(+57.02)AAKDEKC(+57.02)GTLYC(+57.02)TE	+ -	796.032	23.0725	41.11	3	TRUE
LAITPGFLYPPDFS	+ -	769.4	65.0188	40.79	2	TRUE
VYEMVNALNTMYR	- +						802.383	47.1342	81.07	2	TRUE
KISGC(+57.02)WPYFKTY	+ -	517.254	41.9053	49.16	3	TRUE
LQC(+57.02)NKLIPLAYKTC(+57.02)PAGK	+ -	692.375	31.9424	63.44	3	TRUE
NVNHVSLFHSDC(+57.02)PRQ	+ -	603.953	22.946	53.35	3	TRUE
MVATPKVPVKRGC(+57.02)IDVC(+57.02)PKSSLVLKYVC(+57.02)C(+57.02)NTDRC(+57.02)N	+ -	688.343	37.607	45.71	6	FALSE
FLRPEPVKPW	+ -	423.576	36.4282	45.97	3	TRUE
KNMIQC(+57.02)TVPSR	+ -	445.228	20.8686	51.62	3	TRUE
GC(+57.02)ADNC(+57.02)PKNSALLKY	+ -	855.9	25.1463	59.48	2	TRUE
VGFIQPGSVKVY	+ -	647.362	42.1137	45.33	2	TRUE
DLC(+57.02)YKMYMVATPKVPVKRGC(+57.02)IDVC(+57.02)PK	+ -	782.899	37.276	34.93	4	FALSE
C(+57.02)PIMTNQC(+57.02)IAL	+ -	660.808	42.9671	45.69	2	TRUE
TWTEIIHLWHDE	+ -	527.256	54.8359	42.66	3	TRUE
C(+57.02)PLMTNQC(+57.02)IAL	+ -	660.808	42.9671	45.69	2	TRUE
KFPLKFPVKRGC(+57.02)ADNC(+57.02)PK	+ -	433.233	24.1778	49.74	5	TRUE
MVPVKRGC(+57.02)IDVC(+57.02)PKSSLLVKYVC(+57.02)C(+57.02)NTDRC(+57.02)N	+ -	726.555	36.2315	44.57	5	TRUE
GWYVNMGPMRLPER	+ -	569.282	46.2548	42.81	3	TRUE
KATLKKFPLKFPVK	+ -	823.028	27.8309	53.21	2	TRUE
WC(+57.02)DGFC(+57.02)R	- +						500.692	26.4004	59.96	2	TRUE
GC(+57.02)GC(+57.02)PKVKPGVNLNC(+57.02)C(+57.02)RTDRC(+57.02)NN	+ -	684.804	18.4982	44.07	4	TRUE
NGLPC(+57.02)QNNQGYC(+57.02)YNGKC(+57.02)PIMT	+ -	830.354	34.3308	38.93	3	TRUE
KTVPVKRGC(+57.02)IDVC(+57.02)PKNSLLVK	+ -	483.08	36.6806	32.7	5	FALSE
IQC(+57.02)C(+57.02)STDNC(+57.02)NPFPTR	+ +	935.387	25.5946	66.52	2	TRUE	935.386	26.1674	77.55	2	TRUE
ALIPIIPDYKC(+57.02)	+ -	651.861	50.2953	37	2	FALSE
LKC(+57.02)NKLVPLFYKTC(+57.02)PAGKNLC(+57.02)YKM(+15.99)FM(+15.99)VATPKVPVKRGC(+57.02)IDVC(+57.02)PKNSALVKYVC(+57.02)C(+57.02)NTDRC(+57.02)N	+ -	1031.8	42.6613	27.79	7	FALSE
M(+15.99)VSDLTIPVKR	+ +	637.86	27.4912	52.7	2	TRUE	637.86	28.3483	58.01	2	TRUE
FLVNPQGKPVM(+15.99)R	- +						467.927	24.8673	53.29	3	TRUE
C(+57.02)FKATLKKFPLKFPVKR	+ -	422.457	32.965	57.83	5	TRUE
LGGSGTPVDDLDR	+ +	651.319	26.8986	41.18	2	TRUE	651.32	27.4424	59.39	2	TRUE
VHTC(+57.02)LNGEKIC(+57.02)FK	+ -	803.399	24.9509	68.04	2	TRUE
NIFMSSQPY	+ -	543.749	43.2654	33.83	2	TRUE
NLC(+57.02)YKMFM(+15.99)VSNLTVPVKRGC(+57.02)IDVC(+57.02)PK	+ -	787.143	37.5125	44.16	4	FALSE
C(+57.02)KNPNPEPSGC(+57.02)RGIDSSHWNSYC(+57.02)TE	+ -	738.807	26.1619	40.89	4	FALSE
PFIYKTC(+57.02)PEGK	+ -	670.338	31.4701	36.65	2	TRUE
KKFPLKFPVKRGC(+57.02)ADNC(+57.02)PK	+ -	458.852	20.6735	34.8	5	TRUE
VKGVDVVVGGHTNTFLYTGSPPSNE	+ -	858.762	40.0539	47.39	3	TRUE
TTETC(+57.02)PDGQNVC(+57.02)FNQAHLIYPGKY	+ -	938.424	40.8371	53.1	3	TRUE
NLDKYTMGSITSF	+ -	738.853	45.5955	35.82	2	TRUE
QSGIHIVTSPY	+ -	601.313	33.6765	42.31	2	TRUE
VPTYVPLEMEK	- +						653.342	39.2647	66.89	2	TRUE
RGGSGTPVDDLDR	- +						448.888	19.9593	57.12	3	TRUE
GC(+57.02)IDVC(+57.02)PK	+ +	474.717	20.0677	34.95	2	TRUE	474.718	22.7412	53.66	2	TRUE
ATLKKFPLKFPVKRGC(+57.02)ADNC(+57.02)PKNSALLK	+ -	801.197	29.55	35.48	4	TRUE
AGAPYNDNNYNIDL	+ -	777.345	41.3163	40.53	2	TRUE
VDLGC(+57.02)AATC(+57.02)PTVR	+ +	710.338	27.4113	59.14	2	TRUE	710.339	28.3441	86.26	2	TRUE
C(+57.02)DGFC(+57.02)GIR	+ -	492.705	23.7564	33.76	2	TRUE
C(+57.02)PIM(+15.99)TNQC(+57.02)IALR	- +						746.856	29.1919	61.9	2	TRUE
LVPLFYKTC(+57.02)PAGKNL	+ -	574.321	41.0114	37.24	3	FALSE
AYKTC(+57.02)PAGKNLC(+57.02)YK	+ -	558.609	29.7826	29.84	3	FALSE
ALLKVVC(+57.02)C(+57.02)STDKC(+57.02)N	+ -	556.601	24.863	34.62	3	FALSE
C(+57.02)C(+57.02)QVHDNC(+57.02)YNEAEKISGC(+57.02)WPYFK	- +						742.058	43.0376	118.09	4	TRUE
MEWYPEAASNAERWANTC(+57.02)SLNHSPDNLR	+ -	830.619	46.431	53.72	4	FALSE
PDITSKDC(+57.02)PNGHVC(+57.02)YTK	+ -	664.635	31.7917	37.22	3	TRUE
LGLGDHNYC(+57.02)R	+ +	602.78	20.9791	45.35	2	TRUE	602.78	21.0542	65.2	2	TRUE
SDALFSYEKR	- +						608.303	26.2798	58.31	2	TRUE
VDLGC(+57.02)AATC(+57.02)PTVK	+ +	696.335	27.3717	55.34	2	TRUE	696.336	27.8481	76.41	2	TRUE
NLC(+57.02)YKM(+15.99)YM(+15.99)VATPK	+ -	550.929	27.2336	41.04	3	TRUE
NVKFPILSA	+ -	494.795	44.9885	35.38	2	TRUE
MQSEADNLPYGRPHVLQHSK	- +						462.231	24.86	81.36	5	TRUE
KTC(+57.02)PAGKNLC(+57.02)YKMFMVSNKTVPVKRGC(+57.02)IDVC(+57.02)PK	+ -	778.193	33.4384	31.35	5	FALSE
AAKDDC(+57.02)DFPELC(+57.02)TGR	+ +	877.876	29.5045	63.59	2	TRUE	585.587	30.0789	76.75	3	TRUE
FSNKYGINDC(+57.02)C(+57.02)AK	+ -	526.235	20.558	43.37	3	TRUE
GIC(+57.02)VAEPYEITVMK	- +						805.402	45.9095	72.15	2	TRUE
TC(+57.02)SGETNC(+57.02)YKKWWSDHRGTIIER	+ -	577.671	31.7428	60.29	5	TRUE
LVPLFYKTC(+57.02)PAGKDLC(+57.02)YKMYMVATPK	+ -	774.399	45.8062	39.45	4	FALSE
HNHAC(+57.02)PC(+57.02)DGFSLHSLSEHR	- +						453.001	26.064	67.4	5	FALSE
GKSASQLYQESLR	+ -	489.591	23.3586	37.13	3	TRUE
GQC(+57.02)VDVQTAY	+ +	570.753	25.7887	39.91	2	TRUE	570.753	26.0777	55.52	2	TRUE
LKC(+57.02)NKLIPLAYKTC(+57.02)PAGKNLC(+57.02)YKMFMVSNKTVPVKR	+ -	855.062	37.8207	68.17	5	TRUE
SALTC(+57.02)SQVPWILQR	- +						829.936	51.1554	69.69	2	FALSE
IRC(+57.02)FITPDITSKD	+ -	522.605	33.9648	44.29	3	TRUE
MANVLC(+57.02)SC(+57.02)SEDC(+57.02)LTKKDC(+57.02)C(+57.02)TDYKSIC(+57.02)KRE	+ -	606.097	28.5479	68.03	6	TRUE
GTPVGLAYIGSIC(+57.02)NPK	+ +	823.931	45.6676	53.39	2	TRUE	823.931	46.1338	77.71	2	TRUE
NLC(+57.02)YKMFM(+15.99)VSNLTVPVKR	+ -	554.788	36.3452	33.31	4	FALSE
GRFPC(+57.02)AQILEPGVYTK	+ +	918.475	40.9554	50.91	2	TRUE	612.654	41.7876	55.74	3	TRUE
INILHIPVC(+57.02)	+ -	539.807	47.217	45.21	2	TRUE
RLAAIC(+57.02)FAGAPYNDNNYNIDLK	- +						838.412	46.9526	60.22	3	TRUE
MANVLC(+57.02)SC(+57.02)SEDC(+57.02)LTK	+ +	894.374	32.133	68.86	2	TRUE	894.373	32.9074	86.14	2	TRUE
VDIQC(+57.02)C(+57.02)STDNC(+57.02)NPFPTR	+ -	1042.43	31.3601	71.59	2	TRUE
QSNC(+57.02)QDDWIKSNC(+57.02)PASC(+57.02)F	+ -	739.63	38.5204	54.35	3	TRUE
TTKETPVLSNPGPYLE	+ -	873.449	37.1425	59.45	2	TRUE
MVATPKVPVKR	+ -	613.376	19.9577	54.32	2	TRUE
LQC(+57.02)NKLIPLAYKTC(+57.02)PAGKNLC(+57.02)Y	+ -	875.783	38.5356	71.91	3	TRUE
LVPLFYKT	+ -	490.794	42.5197	31.28	2	TRUE
WVITAAHC(+57.02)NRE	+ -	678.827	24.7789	43.74	2	TRUE
KDLC(+57.02)YKMYMVATPKVPVKRGC(+57.02)IDVC(+57.02)PKSSLLVKYVC(+57.02)C(+57.02)NTDRC(+57.02)N	+ -	871.927	41.4165	32.89	6	TRUE
AAKDDC(+57.02)DLPEIC(+57.02)TG	+ -	782.832	30.4903	42.38	2	FALSE
YFKPGMPYELTVYVTNPDGSPAAK	- +						882.435	50.9361	80.81	3	TRUE
NKLIPLAYK	+ -	530.331	30.2451	30.73	2	TRUE
IC(+57.02)PDSWYFC(+57.02)YK	+ -	769.824	45.8922	45.72	2	TRUE
VAAGNYPFMQLSDDGRQVPVVQAYAFGK	+ -	1010.17	55.6007	49.73	3	TRUE
LKC(+57.02)NKLVPLFYKTC(+57.02)PAGKNLC(+57.02)YKM(+15.99)FMVATPKVPVKRGC(+57.02)IDVC(+57.02)PKNSLLVKYVC(+57.02)C(+57.02)NTDRC(+57.02)N	+ -	1035.52	45.4701	62.79	7	FALSE
TYSYEC(+57.02)SQGTLTC(+57.02)KGDN	- +						992.408	23.4683	49.77	2	FALSE
VGLVAVDKAVYVLNDKYKISQAK	+ -	631.114	44.386	65.02	4	FALSE
TAPAFQFSSC(+57.02)	- +						558.243	36.4445	48.89	2	TRUE
LAQLYNVNHVSLF	+ -	759.408	51.5459	36.07	2	TRUE
DPNYGMVEPGTK	+ +	654.3	24.8186	49.95	2	TRUE	654.3	26.0981	78.02	2	TRUE
SWWDFADYGC(+57.02)YC(+57.02)GRGGSGTPVDDLDR	+ -	1004.75	56.3652	51.83	3	TRUE
LKC(+57.02)NKLIPLAYKTC(+57.02)PAGKNLC(+57.02)YKM(+15.99)FM(+15.99)VAAPKVPVKRGC(+57.02)IDAC(+57.02)PKNSLLVKYVC(+57.02)C(+57.02)NTDRC(+57.02)N	+ -	893.195	54.1087	39.47	8	TRUE
LKC(+57.02)NKLVPLFYKTC(+57.02)PAGKNLC(+57.02)YKMYM(+15.99)VAM(+15.99)PKVPVKRGC(+57.02)IDVC(+57.02)PKSSLLVKYVC(+57.02)C(+57.02)NTDRC(+57.02)N	+ -	1040.52	45.5813	45.67	7	FALSE
GLVC(+57.02)EHPQDIE	+ -	648.8	25.6092	27.54	2	FALSE
EALESFYNIMPK	- +						721.356	51.4538	58.54	2	TRUE
TC(+57.02)PAGKNLC(+57.02)YKMYMVATPKVPVK	+ +	886.121	36.0299	50.69	3	TRUE	664.841	36.9634	54.52	4	TRUE
LLRDRPQC(+57.02)ILNKPLSTDIVTPPVC(+57.02)GNYFVE	+ -	879.46	52.0331	48.14	4	TRUE
LKC(+57.02)NKLVPLFYKTC(+57.02)PAGKNLC(+57.02)YKMFMVSNLTVPVKR	+ -	540.67	40.7937	44.68	8	TRUE
IAPISLPSNPPR	- +						631.368	36.6353	45.12	2	FALSE
TC(+57.02)PAGKNLC(+57.02)YKMYMVSNKTVPVKR	+ -	949.147	29.4159	54.7	3	TRUE
SLIHDLPK	+ -	461.771	34.2018	31.01	2	TRUE
RC(+57.02)FITPDITSK	+ +	446.567	28.1427	43.88	3	TRUE	446.568	29.6015	57.02	3	TRUE
VIQSWYDENK	- +						641.309	28.6163	63.84	2	TRUE
KYVLPSFE	+ -	491.766	39.031	37.27	2	TRUE
IC(+57.02)PDSWYF	+ -	544.231	54.2084	31.49	2	FALSE
WSDHRGTIIERGC(+57.02)GC(+57.02)PK	+ -	406.596	18.4939	43.34	5	TRUE
PAGKNLC(+57.02)YKMFM(+15.99)M	+ -	536.246	26.2479	34.19	3	TRUE
WFHRTNVSTVKNDIIR	+ -	662.693	27.4495	56.28	3	FALSE
GGAYSYIESHPWQAGIFVK	- +						704.017	50.6238	49.71	3	TRUE
TC(+57.02)PAGKDLC(+57.02)YKMYMVSNKTVPVKR	+ -	475.245	29.2522	55.46	6	TRUE
TVTENMLC(+57.02)AGDTR	- +						489.89	27.7337	72.74	3	TRUE
DRPQC(+57.02)ILNKPLSTDIVSPA	- +						708.708	41.5818	50.38	3	TRUE
RC(+57.02)FITPDITSKDC(+57.02)PNGHVC(+57.02)YTK	+ -	534.651	29.259	76.83	5	TRUE
TDRLVILGFPC(+57.02)NQFGK	- +						622.329	50.4	73.92	3	TRUE
KRNDNAQLLTGIDFNGTPVGLAY	+ -	826.431	55.0524	51.2	3	TRUE
LKC(+57.02)NKLKPLAYKTC(+57.02)PAGKNLC(+57.02)YKMFMMSNKTVPVKRGC(+57.02)IDVC(+57.02)PKNSLLVKYVC(+57.02)C(+57.02)NTDRC(+57.02)N	+ -	1035.81	47.4426	33.57	7	FALSE
KC(+57.02)NKLIPIAY	+ -	610.346	35.4652	39	2	TRUE
NDNNYNIDLKARC(+57.02)Q	+ -	579.937	23.5413	45.84	3	FALSE
KMFM(+15.99)VSNLTVPVKR	+ -	417.234	23.983	35.71	4	TRUE
PAYQFSSC(+57.02)SVR	- +						651.299	26.2942	64.72	2	TRUE
GWYVNM(+15.99)GPMRLPE	+ -	783.365	46.0006	51.63	2	TRUE
LKC(+57.02)NKLPPIASKTC(+57.02)PAGKNLC(+57.02)YKMFMMSDLTIPVKRGC(+57.02)IDVC(+57.02)PKNSLLVKYVC(+57.02)C(+57.02)NTDRC(+57.02)N	+ -	714.656	53.3884	32.24	10	TRUE
C(+57.02)SFAHSPPHLR	- +						436.88	83.8901	47.49	3	FALSE
FIYGGC(+57.02)GGNANR	- +						643.29	22.0979	78.7	2	TRUE
LKC(+57.02)NKLIPLAYKTC(+57.02)AAGKNLC(+57.02)YKMYMVSNKTVPVKRGC(+57.02)IDVC(+57.02)PKNSLLVKYEC(+57.02)C(+57.02)NTDRC(+57.02)N	+ -	903.077	43.2181	31.2	8	FALSE
KATLKKFPLKFPVKR	+ -	901.08	24.6991	64.65	2	TRUE
RKFPLKFPVKR	+ -	472.638	84.1467	40.89	3	TRUE
YIYVC(+57.02)QYC(+57.02)PAGNIIGSIATPYK	+ +	1276.12	57.8949	78.85	2	TRUE	851.082	57.8554	77.79	3	TRUE
M(+15.99)FMVATPKVPVKRGC(+57.02)IDVC(+57.02)PKNSLLVK	+ -	621.537	37.6286	41.61	5	FALSE
QIQGIVSWGR	+ -	572.316	37.3876	34.76	2	TRUE
ALTM(+15.99)EGNQASWR	+ +	690.319	22.9847	38.99	2	FALSE	690.32	23.4244	66.22	2	FALSE
SAAC(+57.02)C(+57.02)LIDNNHLR	+ -	772.358	25.6498	61.57	2	TRUE
GC(+57.02)AATC(+57.02)PIAENRDVIEC(+57.02)	- +						968.421	30.0505	54.97	2	FALSE
ADVTFDSNTAFE	+ -	658.785	37.9466	35.37	2	TRUE
AAAFAVQEYNAR	- +						655.827	29.0801	68.36	2	TRUE
ESAGAASVGMHLLSTQSR	+ -	601.3	34.2872	55.77	3	TRUE
LKC(+57.02)NKLVPLAYKTC(+57.02)PAGKNLC(+57.02)YKMYMVSNKTVPVK	+ -	687.035	40.3677	34.86	6	FALSE
VC(+57.02)QYC(+57.02)PSGNFQGK	+ -	772.833	22.2303	56.69	2	TRUE
PQGKPVMR	+ -	456.757	24.693	46.87	2	TRUE
DC(+57.02)PNGHVC(+57.02)Y	+ -	561.21	18.4716	31.49	2	TRUE
LPWVIRGC(+57.02)AATC(+57.02)PKAE	+ -	610.311	36.5402	36.6	3	FALSE
IRC(+57.02)FITPDITSK	+ +	725.889	33.4596	43.53	2	TRUE	484.262	34.3583	69.62	3	TRUE
TLDNDIALLK	+ +	558.319	39.2908	34.78	2	TRUE	558.319	39.9649	46.91	2	TRUE
LVPIASKTC(+57.02)PPGKNLC(+57.02)YKMFMVSDLTIPVKR	+ -	713.583	48.8876	55.5	5	TRUE
FAGAPYNDNNYNIDLK	+ +	914.926	37.7118	55.96	2	TRUE	610.288	38.3253	68.94	3	TRUE
RSWWDFADYGC(+57.02)YC(+57.02)GR	- +						666.937	52.9111	45.28	3	FALSE
LFWSPLKIHDIK	+ -	499.626	44.9019	41.9	3	TRUE
GTSYALLALLK	+ -	575.347	56.8689	31.56	2	FALSE
WHMIVPGR	+ +	498.266	31.4507	39.87	2	FALSE	498.266	31.7922	48.41	2	TRUE
NSMIC(+57.02)NC(+57.02)SISPRD	+ -	777.329	25.4105	45.49	2	FALSE
KIHDIKWNFE	+ -	443.903	31.9008	43.71	3	TRUE
LQC(+57.02)NKLVPIASKTC(+57.02)PPGK	+ -	503.526	25.3884	62.76	4	TRUE
NLC(+57.02)YKM(+15.99)YMVANKKVPVKRGC(+57.02)IDVC(+57.02)PKKSLLVKYEC(+57.02)C(+57.02)NTDRC(+57.02)N	+ -	872.264	41.5803	30.3	6	FALSE
IRC(+57.02)FITPDITSKDC(+57.02)PNGHVC(+57.02)Y	+ -	1277.09	36.1903	47.81	2	TRUE
ISGYILPYKIINVGSEK	- +						632.027	50.0808	67.52	3	TRUE
KFLVNPQGKPVMR	+ -	757.437	24.4672	54.42	2	TRUE
VYSAYVYNPGK	- +						630.815	28.3394	57.95	2	TRUE
DDC(+57.02)DLPELC(+57.02)TGQSAEC(+57.02)PTDVFQR	- +						905.043	46.1834	72.57	3	TRUE
YGTQREWAVGIAGK	+ +	512.603	31.3383	43.99	3	TRUE	512.603	31.6253	56.72	3	TRUE
RGERVDLGC(+57.02)AATC(+57.02)PTVK	+ -	945.468	22.3673	30.3	2	FALSE
GIIAGNTNVIC(+57.02)P	+ -	614.82	39.1761	32.84	2	TRUE
SHPWQAGIFVK	+ -	423.896	35.5184	42.94	3	TRUE
TC(+57.02)PAGKNLC(+57.02)YKMFMVSNKTVPVKRGC(+57.02)IDVC(+57.02)PK	+ -	752.575	34.9146	31.08	5	FALSE
MYM(+15.99)VATPK	+ +	478.733	27.0194	28.62	2	TRUE	478.732	28.1195	46.78	2	TRUE
LVILGFPC(+57.02)NQFG	+ -	682.855	61.6072	38.4	2	TRUE
EKLAQLYNVNHVSLFHSDC(+57.02)PRQ	+ -	664.582	37.2177	74.77	4	TRUE
DIVINDLSLIHDLPKRE	+ -	498.28	49.9963	56.99	4	TRUE
C(+57.02)AGTLLNHEW	+ -	600.777	37.6502	44.23	2	TRUE
FM(+15.99)VSDLTIPVK	- +						633.344	46.9574	58.16	2	TRUE
VSRPVC(+57.02)GNNFVE	+ -	689.333	24.5171	35.57	2	TRUE
DAC(+57.02)KAAFLEC(+57.02)C(+57.02)R	+ -	500.884	24.9494	53.27	3	FALSE
IVNGEEAVPGSWPW	+ -	770.874	56.5448	28.81	2	TRUE
VKGVDVVVGGHTNTF	+ -	764.909	31.4511	58.12	2	TRUE
VIVPLEQGLHDVE	+ -	483.264	44.8804	45.96	3	TRUE
C(+57.02)GDGMVC(+57.02)SKGQC(+57.02)VDVQTAY	+ -	1067.94	29.6322	58.16	2	TRUE
VKKDPSLLKYPVKPSEE	+ -	979.051	24.223	68.38	2	TRUE
IPPNPDGIMAEPGTKC(+57.02)GDGMVC(+57.02)SK	+ -	844.384	32.7963	43.01	3	TRUE
SLQMADRTLGMLME	+ -	798.382	52.3006	34.7	2	TRUE
DPNYGM(+15.99)VEPGTK	+ +	662.298	19.4022	48.34	2	TRUE	662.297	19.5261	64.45	2	TRUE
LKC(+57.02)NKLIPLAYKTC(+57.02)PAGKNLC(+57.02)Y	+ -	875.794	34.3308	76.92	3	TRUE
LKC(+57.02)NKLKPLAYKTC(+57.02)PAGKNLC(+57.02)YKM(+15.99)FMMSNKTVPVKRGC(+57.02)IDVC(+57.02)PKNSLLVKYVC(+57.02)C(+57.02)NTDRC(+57.02)N	+ -	908.456	43.5315	31.01	8	FALSE
LIPLAYKTC(+57.02)PAGKNLC(+57.02)	+ -	606.991	34.0695	46.37	3	FALSE
VHTC(+57.02)LNGEKIC(+57.02)FKRYSERK	+ -	485.851	21.333	33.07	5	FALSE
LKC(+57.02)NKLVPLFYKTC(+57.02)PAGKNLC(+57.02)YKMFM(+15.99)VATPKVPVKRGC(+57.02)IDVC(+57.02)PKNSLLVKYVC(+57.02)C(+57.02)NTDRC(+57.02)N	+ -	1035.52	45.0838	47.63	7	FALSE
NAWYYINNIR	+ -	442.891	44.4262	48.6	3	TRUE
IIHIWHDE	+ -	531.772	31.187	42.45	2	TRUE
NPFYNPSPAK	+ +	567.782	25.8103	41.84	2	TRUE	567.782	26.1971	66.88	2	TRUE
NGLPC(+57.02)QNNQGYC(+57.02)Y	+ -	794.317	29.6932	35.2	2	TRUE
NGHPC(+57.02)QNNQGYC(+57.02)YNGKC(+57.02)PTLTNQC(+57.02)IALLGPHFTVSPK	+ -	849.994	43.8042	40.09	5	FALSE
NLC(+57.02)YKMYMVATPKVPVKRGC(+57.02)IDVYPKSSLLVKYVC(+57.02)C(+57.02)NTDRC(+57.02)N	+ -	729.5	84.3475	27.71	7	FALSE
QNAC(+57.02)QTEWMK	- +						648.278	24.0787	52.51	2	FALSE
TC(+57.02)PAGKDLC(+57.02)YKM(+15.99)YM(+15.99)VATPKVPVKRGC(+57.02)IDVC(+57.02)PKSSLLVKYVC(+57.02)C(+57.02)NTDRC(+57.02)N	+ -	1149.75	41.9743	36.28	5	FALSE
GYTLQC(+57.02)NKLVPIASKTC(+57.02)PPGKNLC(+57.02)YKMFMVSDLTIPVKRGC(+57.02)IDVC(+57.02)PKNSLLVKYVC(+57.02)C(+57.02)NTDRC(+57.02)N	+ -	932.708	46.7319	31.09	8	FALSE
GWYVNMGPMR	+ -	605.778	42.0702	50.33	2	TRUE
DRPQC(+57.02)ILNKPLSTDIVTPPVC(+57.02)GNY	+ -	919.793	46.9912	40.92	3	FALSE
DIVTPPVC(+57.02)GNYLVE	+ -	788.388	48.5262	27.57	2	FALSE
DHPVHNLGEHSVC(+57.02)DSVSAWVTK	- +						619.292	35.3549	85.08	4	TRUE
KC(+57.02)HNTQLPFIYKTC(+57.02)PE	+ -	679.329	31.8202	55.91	3	TRUE
SLKSDALFSYEK	+ -	694.358	31.6188	50.39	2	TRUE
VHTC(+57.02)LNGEKIC(+57.02)F	+ -	739.35	32.1616	59.34	2	TRUE
SHPWQAGIF	+ -	521.76	42.0166	33.98	2	TRUE
MYMVATPKVPVKRGC(+57.02)IDVC(+57.02)PKSSLLVKYVC(+57.02)C(+57.02)NTDRC(+57.02)N	+ -	737.362	41.7865	39.76	6	TRUE
RWHMIVPGRY	+ -	438.901	31.8901	40.74	3	FALSE
QFKNMIQC(+57.02)TVPSR	+ -	536.937	27.8166	51.91	3	TRUE
SETIEIC(+57.02)PDGHNFC(+57.02)FK	- +						651.954	40.6442	60.01	3	FALSE
EGWYVNMGPMR	- +						670.3	44.4279	64.13	2	TRUE
RRVSPTASNMLKME	+ -	405.715	24.4409	42.14	4	TRUE
VWEVKKDPSLLK	- +						481.285	28.9914	54.77	3	TRUE
M(+15.99)GHNLGM(+15.99)NHDRGFC(+57.02)TC(+57.02)GFNK	+ -	597	25.476	30.29	4	TRUE
C(+57.02)TVPSRSWWDFADYGC(+57.02)YC(+57.02)GRGGSGTPVDDLDRC(+57.02)C(+57.02)QVHDNC(+57.02)YNE	+ -	1039.22	50.0184	38.41	5	TRUE
WNLDKYTMGSITSFTPY	+ -	1012.48	59.2994	41.75	2	TRUE
VSPTASNMLKM(+15.99)E	+ -	662.316	24.9276	36.27	2	TRUE
GC(+57.02)IDVC(+57.02)PKNSLLVKYVC(+57.02)C(+57.02)NTDR	- +						891.088	41.0259	53.71	3	FALSE
DRPQC(+57.02)ILNKPLSTDIVTPPVC(+57.02)GNYFVE	+ -	1044.85	54.3684	35.23	3	FALSE
LEC(+57.02)HNQQSSQPPTTKTC(+57.02)SGETNC(+57.02)YK	+ -	739.572	14.2417	73.18	4	TRUE
C(+57.02)FITPDITSK	+ +	591.297	35.2176	44.16	2	TRUE	591.297	36.2665	69.27	2	TRUE
MYMVSDKTVPVKRGC(+57.02)IDVC(+57.02)PKNSLLVKYEC(+57.02)C(+57.02)NTDRC(+57.02)N	+ -	902.827	35.6426	53.38	5	FALSE
LIPIAYKTC(+57.02)PEGKNLC(+57.02)YK	+ -	542.786	35.5387	36.34	4	FALSE
TLKKFPLKFPVKR	+ -	401.262	27.5964	38.34	4	TRUE
MGKVFPAMEGR	+ +	408.207	26.9177	42.14	3	FALSE	408.207	28.2493	59.52	3	FALSE
FMVSDLTIPVK	+ +	625.346	48.5056	42.96	2	TRUE	625.346	47.8408	54.65	2	TRUE
KMYMVATPK	+ -	534.782	22.5282	40.04	2	TRUE
LGC(+57.02)AATC(+57.02)PTVR	+ +	603.292	19.313	37.84	2	TRUE	603.292	19.3418	61.82	2	FALSE
KC(+57.02)NKLIPLAYK	+ -	674.394	25.7783	50.82	2	TRUE
GC(+57.02)ADTC(+57.02)PVRKPREIVE	+ -	472.486	20.2407	41.5	4	TRUE
TQLPFIYK	+ +	505.289	40.3114	33.97	2	TRUE	505.289	41.3767	46.15	2	TRUE
LKC(+57.02)NKLVPLFYKTC(+57.02)PAGKNLC(+57.02)YKMFMVAM(+15.99)PKVPVKRGC(+57.02)IDVC(+57.02)PKSSLLVKYVC(+57.02)C(+57.02)NTDRC(+57.02)N	+ -	725.467	45.982	29.07	10	FALSE
VSHSEDEC(+57.02)LQFK	- +						493.558	22.7514	67.39	3	TRUE
KLAQLYNVNHVSLFHSDC(+57.02)PRQ	+ -	632.322	35.4982	74.97	4	TRUE
AGAPYNDNNYNIDLKARC(+57.02)	+ -	1034.98	29.8867	66.77	2	TRUE
TKTWC(+57.02)GEMC(+57.02)SIRGK	+ -	429.204	27.722	30.57	4	TRUE
NLC(+57.02)YKMFMVSNK	+ +	767.863	38.595	50.48	2	TRUE	767.862	39.6169	64.34	2	TRUE
MVAITM(+15.99)AHE	+ -	509.739	29.1402	29.78	2	FALSE
AVNQRLNLIDQAKMQSE	+ -	979.508	32.0369	68.64	2	TRUE
TIPVKRGC(+57.02)IDVC(+57.02)PK	+ -	548.296	22.3624	30.52	3	TRUE
NGLC(+57.02)TNPC(+57.02)TIYNK	+ -	777.855	27.3812	48.19	2	TRUE
AILQSGAPNAPW	+ -	612.821	44.6227	27.74	2	FALSE
KEC(+57.02)C(+57.02)WGYEDTC(+57.02)VLPTQSWSC(+57.02)NKLR	+ -	770.091	41.9254	38.81	4	TRUE
LIPLAYKTC(+57.02)PAGKNLC(+57.02)YKMFMVSNKTVPVKRGC(+57.02)IDVC(+57.02)PK	+ -	1140.09	41.6748	28.49	4	FALSE
LKC(+57.02)NKLIPLAYKTC(+57.02)PAGKNLC(+57.02)YKM(+15.99)FM(+15.99)VSNKTVPVKRGC(+57.02)IDAC(+57.02)PKNSLLVKYVC(+57.02)C(+57.02)NTDRC(+57.02)N	+ -	721.065	48.5794	47.89	10	TRUE
LGC(+57.02)AATC(+57.02)PTVK	+ +	589.288	25.5411	42.06	2	TRUE	589.289	26.0777	52.82	2	TRUE
DLTIPVKRGC(+57.02)IDVC(+57.02)PKNSLLVKYVC(+57.02)C(+57.02)NTDRC(+57.02)N	+ -	645.487	33.427	47.58	6	FALSE
LPKFLQLLLL	+ -	599.401	65.1583	28.77	2	FALSE
GC(+57.02)ADNC(+57.02)PKNSALLK	+ -	516.582	17.9505	42.92	3	TRUE
AAKDDC(+57.02)DLPELC(+57.02)TGQSAEC(+57.02)PTDVFQR	+ -	995.098	40.8307	71.15	3	TRUE
LAITPGFLYPPDFSSSGPE	+ -	997.99	62.9587	28.51	2	FALSE
QAIAEMVHLNAR	- +						451.574	33.1311	53.05	3	FALSE
TKPAYQFSSC(+57.02)SVREHQRY	+ -	561.77	21.6888	38.29	4	FALSE
AKYIQEGDAC(+57.02)KAAFLEC(+57.02)C(+57.02)R	+ -	573.265	29.8757	73.44	4	TRUE
ATLLSPFFGTK	+ +	591.33	52.5176	35.83	2	TRUE	591.33	53.3848	49.17	2	TRUE
DSSYHLSFIE	+ -	599.274	43.995	32.18	2	TRUE
MFMVSDLTIPVKRGC(+57.02)IDVC(+57.02)PK	+ +	822.75	49.0706	58.31	3	TRUE	617.314	50.0094	73.46	4	TRUE
YNDNNYNIDLK	- +						693.319	29.2409	54.02	2	FALSE
GC(+57.02)TFTC(+57.02)PELRPTGIYVYC(+57.02)	- +						1097.49	48.1607	63.26	2	TRUE
GNTVTVM(+15.99)ENVNLDNK	- +						832.401	25.8764	53.19	2	TRUE
KC(+57.02)NKLVPLFYKTC(+57.02)PAGKNLC(+57.02)YKM(+15.99)FM(+15.99)VATPKVPVKRGC(+57.02)IDVC(+57.02)PKNSLLVKYVC(+57.02)C(+57.02)NTDRC(+57.02)N	+ -	1021.65	45.8033	31.96	7	FALSE
TSAAVVQDYSK	+ +	584.796	19.5065	41.09	2	TRUE	584.795	19.5261	51.54	2	FALSE
FMVSNKTVPVK	+ -	625.351	30.6867	32.69	2	TRUE
TC(+57.02)PAGKNLC(+57.02)YKMF	+ -	795.365	33.3307	47.62	2	TRUE
AATYFWPGSE	+ -	564.754	46.3096	41.27	2	TRUE
DDSDFFQAL	+ -	529.227	54.2749	34.65	2	FALSE
EEC(+57.02)DC(+57.02)GSPQDC(+57.02)QSAC(+57.02)C(+57.02)DAATC(+57.02)K	+ -	870.296	17.0218	48.51	3	TRUE
TGVDIQC(+57.02)C(+57.02)	+ -	476.697	21.1133	36.44	2	TRUE
FHGWIDSTIM	+ -	603.783	48.2258	39.55	2	TRUE
TKTC(+57.02)ADIVIND	+ -	625.307	25.0778	33.19	2	TRUE
AIC(+57.02)FAGAPYNDNNYNIDLK	- +						725.005	45.8546	64.69	3	TRUE
QVSLQDKTGF	+ -	561.792	27.8811	35.98	2	TRUE
TC(+57.02)PAGKNLC(+57.02)YKMY	+ -	803.363	26.4691	52.06	2	TRUE
ILMPLWNSY	+ -	568.794	62.6594	29.56	2	FALSE
DC(+57.02)LTKKDC(+57.02)C(+57.02)TDYKSIC(+57.02)KRE	+ -	496.826	17.9015	38.31	5	FALSE
IKLGVHNVHVHYEDEQIRVPK	- +						502.878	29.9144	54.55	5	FALSE
NLC(+57.02)YKM(+15.99)FM(+15.99)VSNLTVPVKRGC(+57.02)IDVC(+57.02)PK	+ -	633.117	34.1816	32.88	5	FALSE
RVYEMVNALNTMYR	- +						587.292	42.1071	84.41	3	TRUE
MVAITM(+15.99)AHEM(+15.99)GHNLGM(+15.99)NHDRGFC(+57.02)TC(+57.02)GFNK	- +						677.693	37.2558	51.83	5	TRUE
LQC(+57.02)NKLIPLA	+ -	585.339	39.336	28.06	2	TRUE
KGIEINC(+57.02)C(+57.02)TTDRC(+57.02)NN	+ -	618.933	83.0668	67.02	3	TRUE
NGKC(+57.02)PIMTNQC(+57.02)IAL	+ -	810.386	37.6725	51.32	2	TRUE
LKC(+57.02)NKLVPLFYKTC(+57.02)PAGKNLC(+57.02)YKMFM(+15.99)VSNLTVPVKRGC(+57.02)IDVC(+57.02)PKNSALVKYVC(+57.02)C(+57.02)NTDRC(+57.02)N	+ -	722.764	48.723	41.17	10	TRUE
C(+57.02)HNTQLPFIYKTC(+57.02)PEGK	+ -	698.335	31.4485	73.69	3	TRUE
KMFMVSD	+ -	429.198	28.9303	33.85	2	TRUE
EVVDSFQDHC(+57.02)PQFF	+ -	877.876	46.9631	62.68	2	TRUE
KTYSYEC(+57.02)SQGTLTC(+57.02)K	- +						609.275	20.8687	49.51	3	TRUE
TTATDIKGNTVTVMENVNLDNK	- +						793.399	37.8159	90.17	3	TRUE
MYMVATPKVPVKRGC(+57.02)IDVYPKSSLLVKYVC(+57.02)C(+57.02)NTDRC(+57.02)N	+ -	885.236	41.4418	48.44	5	FALSE
C(+57.02)NKLVPIASK	+ -	565.323	25.1184	28.94	2	TRUE
VVVQVTGPQVR	+ -	591.354	26.7592	45.94	2	TRUE
MVSDKTVPVKRGC(+57.02)IDVC(+57.02)PKNSLLVKYEC(+57.02)C(+57.02)NTDRC(+57.02)N	+ -	844.005	31.4212	56.33	5	TRUE
M(+15.99)FM(+15.99)VSDLTIPVKR	+ +	523.61	41.3618	52.65	3	TRUE	784.912	42.1953	90.57	2	TRUE
QYC(+57.02)PAGNIIGSIATPYK	+ +	618.312	46.8483	46.76	3	TRUE	618.313	47.4084	59.95	3	TRUE
TWTEIIHLWHDEYK	- +						624.309	52.9046	64.98	3	TRUE
VSPTASNML	+ -	460.231	30.4476	29.06	2	FALSE
KMFMVSNLTVPVKR	+ -	413.236	21.8977	27.67	4	FALSE
LLTGLDFYSALKQPLSETLR	+ -	755.754	61.9471	27.56	3	FALSE
TC(+57.02)PAGKNLC(+57.02)Y	+ -	592.265	20.9791	28.61	2	FALSE
LKC(+57.02)NKLIPLA	+ -	585.356	31.9636	33.84	2	TRUE
LQKHADKLTTLGVNKIIALGHSGFME	+ -	706.139	45.3228	70.08	4	TRUE
ILNKYDSY	+ -	508.258	23.9703	34.81	2	TRUE
KSIFGVTTEDC(+57.02)PDGQNLC(+57.02)F	+ -	1094.49	49.1985	58.12	2	TRUE
SSGPEQYDALITSNIVPMYKE	+ -	781.378	53.9454	38.05	3	TRUE
HNTQLPFIYK	- +						630.84	35.7735	65.42	2	TRUE
TSNPKHVVVVGAGMAGLSAAYVLAGAGHK	+ -	553.3	46.4989	53.39	5	FALSE
NGKC(+57.02)PIMTNQC(+57.02)IALR	+ -	592.629	29.8694	56.46	3	TRUE
DVIFC(+57.02)C(+57.02)STDKC(+57.02)NL	+ +	816.345	36.255	52.19	2	TRUE	816.344	36.7446	74.66	2	TRUE
KTWC(+57.02)DGFC(+57.02)R	+ -	410.511	24.2651	44.47	3	TRUE
IDTAC(+57.02)VC(+57.02)VITKK	+ +	704.37	24.9024	54.5	2	TRUE	704.37	25.5306	62.53	2	TRUE
VGANPPGSVIGHYTQIVWYNSHLLGC(+57.02)GAAK	+ -	792.402	56.7657	45.58	4	TRUE
TDTFIKALTMEGNQASWR	+ -	690.341	48.3818	62.04	3	TRUE
PLAYKTC(+57.02)PAGKNLC(+57.02)YKMFMVSNKTVPVKR	+ -	567.802	40.9332	44.41	6	FALSE
ALTMEGNQASWR	+ +	682.324	29.9745	43.32	2	TRUE	455.219	30.2672	64.28	3	TRUE
GC(+57.02)GC(+57.02)PKVKPGVNLNC(+57.02)C(+57.02)R	+ -	659.308	19.6276	70.42	3	TRUE
IYFEPPLPPK	+ +	600.836	42.0914	45.45	2	TRUE	600.837	44.1395	56.36	2	TRUE
IGC(+57.02)GENLFMSSQPYAWSR	- +						701.651	50.7822	75.1	3	TRUE
MVSDLTIPVKRGC(+57.02)IDVC(+57.02)PK	+ -	547.788	36.3876	55.72	4	TRUE
LVPIASKTC(+57.02)PPGKNLC(+57.02)YK	+ -	512.277	26.2859	62.83	4	TRUE
IRC(+57.02)FITPDITSKDC(+57.02)PNGHVC(+57.02)YTKTWC(+57.02)DGFC(+57.02)R	+ -	644.958	39.7291	79.51	6	TRUE
GVDRYISRYE	+ -	629.315	26.9686	32.68	2	FALSE
KRTAPAFQFSSC(+57.02)SIRDYQE	+ -	764.365	33.83	61.94	3	FALSE
M(+15.99)GHNLGM(+15.99)NHDRGFC(+57.02)TC(+57.02)GFNKC(+57.02)VMSTRR	+ -	546.741	26.8361	37.15	6	FALSE
NM(+15.99)IQC(+57.02)TVPSR	+ +	611.288	20.5946	40.95	2	TRUE	611.289	23.8278	59.93	2	TRUE
IC(+57.02)PDGHNFC(+57.02)FKKFPK	+ -	474.483	27.5329	54.06	4	TRUE
IIALGHSGFME	+ -	587.799	40.6927	38.29	2	TRUE
FLRPEPVKPWQHVLD	+ -	621.008	38.8045	58.04	3	TRUE
YIWEWTDR	- +						584.775	46.3411	53.37	2	TRUE
GERVDLGC(+57.02)AATC(+57.02)PTVK	+ -	867.418	24.3395	62.94	2	TRUE
C(+57.02)FAGAPYNDNNYNIDLK	+ +	994.943	38.9	47.76	2	FALSE	994.945	39.6118	59.59	2	TRUE
PSLLKYPVKPSEE	+ -	743.91	30.2218	39.96	2	FALSE
YGC(+57.02)YC(+57.02)GKGGSGTPVDETDKC(+57.02)C(+57.02)QTHDYC(+57.02)YDKAK	+ -	945.886	29.3612	34.84	4	FALSE
KMVPVKRGC(+57.02)IDVC(+57.02)PKSSLLVKYVC(+57.02)C(+57.02)NTDRC(+57.02)N	+ -	752.173	42.4073	31.77	5	FALSE
VVSLNVLC(+57.02)TE	+ -	567.296	44.197	32.59	2	TRUE
LKC(+57.02)NKLVPIAYKTC(+57.02)PEGKNLC(+57.02)YK	+ -	700.122	39.0627	31.34	4	TRUE
AAKDDC(+57.02)DLPELC(+57.02)TG	+ -	782.832	30.4903	42.38	2	FALSE
TC(+57.02)PKGQNLC(+57.02)YLK	+ -	741.366	22.9847	36.68	2	TRUE
MFMVSNLTVPVKRGC(+57.02)IDVC(+57.02)PKSSLLVKYVC(+57.02)C(+57.02)NTDRC(+57.02)N	+ -	1106.04	41.4886	43.09	4	TRUE
EVVQFMNSLR	- +						611.816	41.9008	50.55	2	TRUE
TAPAFQFS	+ -	434.713	37.3876	32.98	2	TRUE
DFADYGC(+57.02)Y	+ -	505.681	36.4856	40.53	2	TRUE
C(+57.02)GRGGSGTPVDDLDRC(+57.02)C(+57.02)QVHD	+ -	590.999	23.2912	44.37	4	FALSE
MVAITMAHEMGHNLGMNHDK	- +						560.009	35.0702	102.8	4	TRUE
TRGC(+57.02)AATC(+57.02)PIAENRDVIE	+ -	678.323	25.6485	43.8	3	FALSE
SASQLYQESLRK	- +						705.372	22.7252	57.4	2	TRUE
VPLFYKTC(+57.02)PAGK	+ +	690.871	27.733	51.1	2	TRUE	460.916	29.0801	45.48	3	FALSE
TKPAYQFSSC(+57.02)SVRE	+ -	553.93	23.8207	57.61	3	TRUE
KNLC(+57.02)YKMFMVSNLTVPVKRGC(+57.02)IDVC(+57.02)PKSSLLVKYVC(+57.02)C(+57.02)NTDRC(+57.02)N	+ -	747.655	41.4527	47.35	7	TRUE
TC(+57.02)PAGKDLC(+57.02)YKMYMVATPKVPVKR	+ -	938.486	33.2933	37.67	3	FALSE
RGC(+57.02)IDVC(+57.02)PKNSLLVKYEC(+57.02)C(+57.02)NTDRC(+57.02)N	+ -	1044.47	31.7466	34.51	3	FALSE
KMFMVSNKMVPVKRGC(+57.02)IDVC(+57.02)PKSSLLVKYVC(+57.02)C(+57.02)NTDRC(+57.02)N	+ -	919.651	50.2437	54.87	5	TRUE
AAKHDC(+57.02)DLPELC(+57.02)TGQSAEC(+57.02)PTDSLQR	+ -	740.579	30.9553	68.34	4	TRUE
C(+57.02)NKLIPLAY	+ -	546.299	41.971	39.92	2	TRUE
QRNGLPC(+57.02)QNNQGYC(+57.02)YNGK	+ -	724.319	20.3991	48.15	3	FALSE
AMALGNHEFDNGLNGLLDPLLK	+ -	784.738	62.2886	40.11	3	TRUE
GIEINC(+57.02)C(+57.02)TTDR	+ +	669.791	21.9518	45.3	2	TRUE	669.792	21.8496	72.87	2	TRUE
C(+57.02)RVPTYVPLEME	+ -	747.359	42.6024	38.4	2	TRUE
C(+57.02)PIMTNQC(+57.02)IALRGPGVK	+ +	957.986	33.3315	68.59	2	TRUE	638.995	33.9838	74.03	3	FALSE
GC(+57.02)IDVC(+57.02)PKNSLLVKYE	+ -	947.972	38.1199	55.5	2	TRUE
C(+57.02)YKM(+15.99)FM(+15.99)VSDLTIPVKR	+ -	674.007	47.8897	32.18	3	FALSE
IYKTC(+57.02)PEGKNLC(+57.02)FK	+ -	440.223	22.6773	55.13	4	TRUE
QSGIHIVTSPYQIHFTK	+ -	652.682	38.6898	63.44	3	TRUE
LKC(+57.02)NKLIPLAYKTC(+57.02)PAGKDLC(+57.02)YK	+ -	551.697	31.0062	41.04	5	TRUE
TVPVKRGC(+57.02)IDVC(+57.02)PKNSLLVKYVC(+57.02)C(+57.02)NTDRC(+57.02)N	+ -	907.192	35.4928	48.25	4	TRUE
TIEIC(+57.02)PDGHNF	+ -	651.793	35.4741	41.06	2	TRUE
YDAMALGNHEFDNGLNGLLDPLLK	+ -	877.434	64.9141	28.16	3	FALSE
ATLKKFPLKFPVK	+ -	758.983	33.1919	44.95	2	TRUE
YIYVC(+57.02)QYC(+57.02)PAGN	- +						754.319	37.6071	47.68	2	FALSE
VLSFILPHRPDNSE	+ -	812.426	40.314	40.99	2	TRUE
LKC(+57.02)NKLIPLAYKTC(+57.02)PAGKNLC(+57.02)YKMYMVSNK	+ -	722.174	36.4967	42.8	5	FALSE
TWAQTFEK	- +						505.751	29.717	47.72	2	FALSE
KMFMVSNKTVPVKRGC(+57.02)IDVC(+57.02)PK	+ -	649.339	28.178	45.23	4	FALSE
LKC(+57.02)NKLIPLAYKTC(+57.02)PAGKNLC(+57.02)YK	+ -	918.492	30.0786	81.32	3	TRUE
DRPQC(+57.02)ILNKPSR	+ -	495.265	17.3144	37.82	3	FALSE
LKC(+57.02)NKLIPLAYKTC(+57.02)PAGK	+ +	519.544	26.6609	63.54	4	TRUE	519.541	27.8909	78.38	4	TRUE
MYMVATPKVPVKRG	+ -	788.937	27.7948	55.75	2	TRUE
NMLQMEWNSNAAQNAKR	+ -	1003.47	34.7764	64.84	2	TRUE
GEKDSC(+57.02)KGDSGGPLIC(+57.02)NGQIQGIVSW	+ -	921.432	49.7854	33.62	3	TRUE
SKTC(+57.02)PPGKNLC(+57.02)YKMFMVSDLTIPVKR	+ -	614.919	44.8136	77.42	5	TRUE
GRGGSGTPVDDLDR	+ -	467.895	19.88	38.74	3	TRUE
GDSSNHSSGDLDISIVGDYIKR	+ -	584.536	42.3295	46.39	4	FALSE
GSGTPVDDLDR	+ +	566.267	22.0596	34.89	2	TRUE	566.267	22.2846	48.02	2	FALSE
NGLPC(+57.02)QNNQGYC(+57.02)YNGK	+ +	943.899	22.6077	59.42	2	TRUE	629.602	23.068	74.58	3	TRUE
RVDLGC(+57.02)AATC(+57.02)PTVKPGVD	+ +	639.316	27.8373	52.58	3	TRUE	639.317	28.6311	72.06	3	FALSE
TIEIC(+57.02)PDGHNFC(+57.02)FKKFPKGITRLPW	+ -	613.115	49.6401	31.64	5	TRUE
GPGGSGTPVDDLDR	+ -	671.814	23.8732	61.83	2	TRUE
ANPPGSVIGHYTQIVWYNSHLLGC(+57.02)GAAK	+ -	1004.17	55.7376	44.93	3	TRUE
C(+57.02)MKFTYGGC(+57.02)AGNANNFKR	+ -	524.736	25.9981	71.21	4	TRUE
LKC(+57.02)NKLIPIA	+ -	585.356	31.9636	33.84	2	TRUE
DYGC(+57.02)YC(+57.02)GRGGSGTPVDDLDRC(+57.02)C(+57.02)QVHDNC(+57.02)YNE	+ -	925.606	30.999	50.58	4	FALSE
RPDFSTLYIEEPDTTGHKFGPVSGQVIK	+ -	780.401	42.9017	72.59	4	TRUE
C(+57.02)NKLVPLFYK	+ +	641.354	37.498	49.9	2	TRUE	641.353	38.1637	67.26	2	TRUE
IIFSMDGFRAE	+ -	643.315	50.5292	30.68	2	FALSE
TFLPIFINSVN	+ +	632.85	64.5467	41.88	2	TRUE	632.85	64.5841	59.23	2	TRUE
AATYFWPGSEVK	+ +	678.334	41.8779	46.99	2	TRUE	678.334	42.8788	66.36	2	TRUE
C(+57.02)TVPSRSWWDFADY	+ -	895.385	58.5217	28.57	2	FALSE
LKC(+57.02)NKLVPLAYKTC(+57.02)PAGKNLC(+57.02)YKMYMVSNKTVPVKR	+ -	611.333	38.1544	40.22	7	TRUE
LKC(+57.02)NQLIPPFYKTC(+57.02)AAGKNLC(+57.02)YKMFMVAAQRFPVKRGC(+57.02)IDVC(+57.02)PKSSLLVKYVC(+57.02)C(+57.02)NTDRC(+57.02)N	+ -	725.759	42.4424	42.99	10	TRUE
YKMYMVATPK	+ -	616.314	27.8024	45.06	2	TRUE
C(+57.02)WPYFKTYSYE	+ -	772.33	46.2334	32.07	2	TRUE
MFMVSNKTVPVKRGC(+57.02)IDVC(+57.02)PK	+ -	822.753	31.8131	60.26	3	TRUE
HSVC(+57.02)DSVSAWVTKTTATDIKGNTVTVME	+ -	760.119	48.4949	50.73	4	TRUE
LKC(+57.02)NKLVPLFYKTC(+57.02)PAGKNLC(+57.02)YK	+ -	563.902	33.6493	77.48	5	TRUE
NLC(+57.02)FKATL	+ -	483.755	37.7555	31.45	2	FALSE
KMFM(+15.99)VSNLTVPVK	+ -	755.414	48.3634	29.26	2	FALSE
VDLGC(+57.02)AATC(+57.02)PTVKTGVDIQC(+57.02)C(+57.02)STDNC(+57.02)NPFPTR	+ -	904.398	39.8328	68.73	4	TRUE
KGGAYSYIESHPWQAGIFVK	- +						560.29	45.7447	75.51	4	TRUE
PVKRGC(+57.02)IDVC(+57.02)PK	+ -	476.92	20.2185	28.3	3	FALSE
TMGSITSFTPY	+ -	602.781	46.7991	37.32	2	TRUE
KNLC(+57.02)YKMFMVSNKTVPVKRGC(+57.02)IDVC(+57.02)PKNSLLVKYVC(+57.02)C(+57.02)NTDRC(+57.02)N	+ -	753.655	41.0237	38.36	7	FALSE
QQWSNC(+57.02)PTIR	- +						645.306	24.461	48.22	2	FALSE
GITRLPWVIRGC(+57.02)AATC(+57.02)PKAEAR	+ -	621.581	35.6468	55.63	4	TRUE
LKIHDIKWNFE	+ -	481.598	39.3291	37.79	3	TRUE
MVSNKTVPVKR	+ -	420.248	12.2942	50.18	3	TRUE
LVPLFYKTC(+57.02)PAGKNLC(+57.02)YKMFMVSNLTVPVKRGC(+57.02)IDVC(+57.02)PKSSLLVKYVC(+57.02)C(+57.02)NTDRC(+57.02)N	+ -	940.042	48.5687	45.08	7	TRUE
LVREPGC(+57.02)GC(+57.02)C(+57.02)LTC(+57.02)ALQE	+ -	674.967	34.9146	44.13	3	TRUE
LKC(+57.02)NKLVPLFY	+ -	697.896	46.4284	45.13	2	TRUE
C(+57.02)YKMFM(+15.99)VSNLTVPVKR	+ -	663.677	46.7805	28.44	3	FALSE
IVDLHNSLR	+ +	533.804	23.7801	38.36	2	TRUE	533.804	24.177	45.17	2	FALSE
MGVPHANDIATE	+ -	627.792	26.4415	39.01	2	TRUE
YLYVC(+57.02)QY	+ -	504.727	37.3384	30.69	2	TRUE
VGANPPGSVIGHYTQIVW	+ -	947.994	54.1861	30.13	2	FALSE
TC(+57.02)LIC(+57.02)PE	+ -	446.698	28.4676	27.89	2	FALSE
GHVSAFLGVPFA	+ -	601.322	53.3356	38.36	2	TRUE
AVTIFGESAGAASVGMHLLSTQSR	- +						797.408	56.1359	63.37	3	FALSE
QEPGQNSEILQGIK	- +						770.9	31.8916	64.69	2	TRUE
LQC(+57.02)NKLIPLAYK	+ +	730.917	35.7693	56.62	2	TRUE	487.615	36.2414	55.13	3	TRUE
IIALGHSGFM(+15.99)EDC(+57.02)R	- +						541.253	30.2776	59.84	3	TRUE
DDSDFFQALDTK	+ +	701.312	46.2215	49.59	2	TRUE	701.311	46.5361	65.68	2	TRUE
VVYPWTQRF	+ -	598.316	46.5031	33.67	2	FALSE
LKC(+57.02)NKLIPLAYKTC(+57.02)PAGKNLC(+57.02)YKMF	+ -	758.649	39.1619	70.05	4	TRUE
GC(+57.02)ADNC(+57.02)PKNSALLKYVC(+57.02)C(+57.02)STDKC(+57.02)N	+ -	709.553	32.3114	73.94	4	TRUE
FPC(+57.02)AQLLEPGVY	+ -	697.344	53.6249	37.36	2	TRUE
MFM(+15.99)VSNKTVPVKR	+ -	776.919	23.7108	53.27	2	TRUE
YKMYMVATPKVPVKR	+ -	453.507	29.7798	55.94	4	TRUE
LTC(+57.02)LIC(+57.02)PEKYC(+57.02)NK	+ +	849.903	30.601	52.83	2	TRUE	566.939	31.0325	59.7	3	TRUE
GC(+57.02)GC(+57.02)PTVKKGIELNC(+57.02)C(+57.02)TTDR	+ -	776.018	21.2466	69.15	3	TRUE
SPNLFIC(+57.02)FC(+57.02)PPGFSGK	+ -	914.43	59.0346	41.08	2	TRUE
KSDFGC(+57.02)TAGSGQNNLGVFE	+ -	994.442	37.4957	64.57	2	TRUE
C(+57.02)IDVC(+57.02)PKNSLLVKYE	+ -	613.31	39.7854	39.02	3	FALSE
NKLIPIAY	+ -	466.284	40.7767	31.93	2	TRUE
GC(+57.02)AATC(+57.02)ANGMLGVNFYC(+57.02)C(+57.02)TKDIC(+57.02)NC(+57.02)	+ -	973.052	29.6126	28.73	3	FALSE
LLVKYVC(+57.02)C(+57.02)NTDRC(+57.02)N	+ -	605.616	25.5825	60.78	3	TRUE
IQALC(+57.02)YPSIKK	+ +	440.916	27.9956	42.55	3	TRUE	440.915	29.6303	51.08	3	TRUE
YMVVDNIMYR	+ +	652.312	41.3722	35.78	2	TRUE	652.312	42.1943	52.51	2	TRUE
MAGLSAAYVLAGAGHK	+ -	506.269	39.8735	48.04	3	FALSE
NGQPC(+57.02)LNNEGYC(+57.02)YNGK	- +						629.928	23.8663	64.14	3	TRUE
SPADC(+57.02)PVIAIDSFR	- +						774.378	45.8439	71.32	2	TRUE
LAAIC(+57.02)FAGAPYNDN	- +						748.845	44.4871	46.17	2	FALSE
GIDSSHWNSYC(+57.02)TETDTFIK	+ +	754.33	39.6318	68.17	3	FALSE	1130.99	40.229	100.15	2	TRUE
SWWDFAD	+ -	463.688	58.4121	30.45	2	TRUE
GC(+57.02)IDVC(+57.02)PKNSLLVK	+ +	801.919	35.3975	50.74	2	TRUE	801.92	32.7242	61.8	2	TRUE
MVATPKVPVKRGC(+57.02)IDVYPKSSLLVKYVC(+57.02)C(+57.02)NTDRC(+57.02)N	+ -	1032.77	37.5997	39.8	4	FALSE
TC(+57.02)PAGKNLC(+57.02)YKMYMVA	+ -	953.936	36.4194	48.44	2	TRUE
LKC(+57.02)NQLIPIASKTC(+57.02)PAGKNLC(+57.02)YKMFMMSDLTIPVKRGC(+57.02)IDVC(+57.02)PKNSLLVKYVC(+57.02)C(+57.02)NTDRC(+57.02)N	+ -	795.728	50.3055	31.79	9	TRUE
SFLFTLTR	+ -	492.778	47.7688	32.27	2	TRUE
YRINYENAILAR	- +						499.272	36.9382	77.63	3	FALSE
IDKVNLMVDR	+ +	401.557	27.468	44.32	3	TRUE	401.556	28.1766	63.35	3	TRUE
IQALC(+57.02)YPSIKKW	+ -	502.942	39.7854	43.96	3	TRUE
M(+15.99)VSDLTIPVK	- +						559.809	33.7043	54.93	2	TRUE
VDLHNSLR	+ -	477.261	23.8209	30.02	2	TRUE
KTC(+57.02)PEGKNLC(+57.02)FKATLK	+ -	474.502	22.4282	46.63	4	TRUE
LKC(+57.02)NKLIPLAYKTC(+57.02)PAGKDLC(+57.02)YKMYMVSDKTVPVKRGC(+57.02)IDVC(+57.02)PKNSLLVKYEC(+57.02)C(+57.02)NTDRC(+57.02)N	+ -	805.956	40.4394	41.03	9	FALSE
AYVLADDSDFFQALDTK	+ +	959.954	57.2276	51.9	2	TRUE	959.956	57.2995	65.45	2	TRUE
LKC(+57.02)NKLIPLAY	+ -	666.888	39.0713	43.71	2	TRUE
SVSDPDVQKAAAFAVQE	+ -	881.435	36.3236	39.78	2	TRUE
KSIFGVTTEDC(+57.02)PDGQNLC(+57.02)FKRW	+ -	665.315	44.3932	77.66	4	TRUE
MYMVATPKVPVK	+ +	455.254	34.0772	46.58	3	TRUE	455.254	34.0135	59.69	3	TRUE
C(+57.02)RVPTYVPLE	+ -	617.317	36.3779	32.73	2	TRUE
KMFMVSDL	+ -	485.74	45.1673	37.07	2	TRUE
VYKQYFFE	+ -	562.275	38.1651	33.06	2	TRUE
LVPLFYKTC(+57.02)PAGKNLC(+57.02)YKMYMVATPKVPVKRGC(+57.02)IDVYPKSSLLVKYVC(+57.02)C(+57.02)NTDRC(+57.02)N	+ -	731.478	48.461	37.46	9	TRUE
IKLGVHNVHVHYEDE	+ -	894.953	24.2867	62.28	2	TRUE
LGPPC(+57.02)GDC(+57.02)PSAC(+57.02)DNGLC(+57.02)TNPC(+57.02)TIY	+ -	900.358	42.3651	46.85	3	TRUE
C(+57.02)FITPDITSKDC(+57.02)PNGHVC(+57.02)YTKTW	+ -	700.818	39.4668	53.84	4	TRUE
C(+57.02)HNTQLPFIY	+ +	646.807	46.9692	42.18	2	TRUE	646.808	46.8458	48.77	2	TRUE
NVKFPILSANIRPK	+ +	399.995	37.6427	58.96	4	TRUE	532.991	38.9101	50.84	3	FALSE
TDTEEQILVE	+ -	588.784	32.9325	34.46	2	FALSE
LKC(+57.02)NKLVPLFYKTC(+57.02)PAGKDLC(+57.02)YKMYMVATPKVPVKR	+ -	617.622	40.3789	59.41	7	TRUE
MYMVAMPKVPVKRGC(+57.02)IDVC(+57.02)PKSSLLVKYVC(+57.02)C(+57.02)NTDRC(+57.02)N	+ -	890.635	41.7978	47.06	5	TRUE
IRC(+57.02)FITPDITSKDC(+57.02)PNGHVC(+57.02)YTKTW	+ -	768.114	38.1187	71.65	4	TRUE
KISGC(+57.02)WPYFKTYSYE	+ -	964.946	44.1425	62.73	2	TRUE
DETPKIC(+57.02)GVT	+ -	560.271	24.7174	37.02	2	TRUE
KRNDNAQLLTGIDFNGTPVG	+ -	1065.55	45.1059	40.83	2	TRUE
VSPTASNMLKMEWYPEAASNAER	+ -	861.405	46.2877	51.45	3	FALSE
MYMVSNK	+ -	436.704	19.9503	31.74	2	TRUE
NSLLVKYVC(+57.02)C(+57.02)NTDR	+ +	871.42	31.876	50.5	2	TRUE	871.42	33.0392	64.48	2	TRUE
LVPIASKTC(+57.02)PPGKNLC(+57.02)YKMFMVSDLTIPVKRGC(+57.02)IDVC(+57.02)PK	+ -	642.763	49.3407	40.09	7	TRUE
YMVSDKTVPVKR	+ -	474.931	24.2735	30.1	3	FALSE
MANVLC(+57.02)SC(+57.02)SEDC(+57.02)LTKK	+ +	958.419	27.844	64.67	2	TRUE	639.284	28.9419	83.52	3	TRUE
YVC(+57.02)C(+57.02)NTDRC(+57.02)N	+ -	681.255	11.5189	63.18	2	TRUE
LVPLFYKTC(+57.02)PAGKDLC(+57.02)YKMYMVATPKVPVKRGC(+57.02)IDVC(+57.02)PKSSLLVKYVC(+57.02)C(+57.02)NTDRC(+57.02)N	+ -	731.256	48.7712	43.62	9	FALSE
GKNLC(+57.02)FKATLKKFPLKFPVKR	+ -	630.881	34.9652	81.17	4	TRUE
DIVSPAIC(+57.02)GNY	+ -	604.785	39.0008	36.23	2	FALSE
M(+15.99)FMVSNKMVPVKRGC(+57.02)IDVC(+57.02)PKSSLLVKYVC(+57.02)C(+57.02)NTDRC(+57.02)N	+ -	897.23	39.426	29.28	5	FALSE
DVKC(+57.02)DDQFSC(+57.02)ADGQTC(+57.02)C(+57.02)MR	+ -	784.962	23.4724	55.73	3	TRUE
RLNFHIALIGLE	+ -	465.942	55.0202	33.84	3	TRUE
LQC(+57.02)NKLVPIASKT	+ -	736.418	25.7999	56.07	2	TRUE
LVPIASKTC(+57.02)PPGKNLC(+57.02)Y	+ -	959.499	31.7486	56.95	2	TRUE
C(+57.02)FITPDITSKDC(+57.02)PNGHVC(+57.02)YTKTWC(+57.02)DGFC(+57.02)R	+ -	899.636	41.1092	44.92	4	FALSE
TTATDIKGNTVTVM(+15.99)E	+ -	798.893	23.2479	46.37	2	TRUE
TC(+57.02)PAGKNLC(+57.02)YKMYMVATPKVPVKRGC(+57.02)IDVC(+57.02)PKSSLVLKYVC(+57.02)C(+57.02)NTDRC(+57.02)N	+ -	952.794	84.415	35.57	6	FALSE
C(+57.02)WPYFKTY	+ -	582.762	44.6275	33.06	2	TRUE
DRPQC(+57.02)ILNKPLR	- +						503.949	23.7032	67.28	3	TRUE
DRPQC(+57.02)ILNKPLS	+ -	480.926	26.9721	43.74	3	TRUE
IPPNPDGIMAEPGTK	+ +	768.889	31.5578	50.26	2	TRUE	512.929	32.689	68.05	3	TRUE
LKC(+57.02)NKLVPLFYKTC(+57.02)PAGKDLC(+57.02)YKMYMVATPKVPVKRGC(+57.02)IDVC(+57.02)PKSSLLVK	+ -	588.318	43.4144	36.24	10	FALSE
KNLC(+57.02)FKATLKFPLKFPVKR	+ -	467.882	84.215	30.9	5	FALSE
WTEC(+57.02)EVSGYGK	- +						658.285	25.2163	66.68	2	FALSE
LQC(+57.02)NKLIPLAY	+ -	666.871	45.4282	44.51	2	TRUE
GSFKLTILHTNDVHAR	- +						453.001	31.5941	47.78	4	FALSE
ETPVLSNPGPYLEFRDEVEELQK	- +						897.115	55.6389	51.54	3	TRUE
YMVSNKTVPVKR	+ -	711.399	22.8535	39.85	2	TRUE
GGSGTPVDDLDRC(+57.02)C(+57.02)QVHDNC(+57.02)YNE	+ -	1334.52	27.6453	39.24	2	TRUE
KTC(+57.02)PAGKNLC(+57.02)YK	+ -	480.576	12.3342	37.19	3	TRUE
IEINC(+57.02)C(+57.02)TTDR	- +						641.28	19.9938	52.65	2	TRUE
NC(+57.02)AALRPF	+ -	474.74	29.9745	39.28	2	TRUE
YIRGC(+57.02)ADTC(+57.02)PVRKPREIVE	+ -	580.548	21.7331	43.37	4	TRUE
C(+57.02)FITPDITSKDC(+57.02)PN	- +						834.374	35.2448	55.43	2	FALSE
YFKPGMPYE	+ -	566.262	33.1171	35.76	2	TRUE
DETPKIC(+57.02)GVTDTTWES	+ -	919.907	37.5152	36.64	2	TRUE
YKMFMVSDLTIPVKR	+ -	610	46.4531	70.29	3	TRUE
MVAGISHEIIC(+57.02)GGVR	- +						799.912	34.2843	80.66	2	TRUE
RIYFEPPLPPK	+ +	452.927	37.8338	54.67	3	TRUE	452.928	38.2644	62.1	3	TRUE
LRPTGIYVYC(+57.02)	+ -	621.321	34.6102	39.04	2	TRUE
AEKISGC(+57.02)WPYFKTYSYE	+ -	1064.98	44.7503	52.86	2	TRUE
LKC(+57.02)NKLIPLAYKTC(+57.02)PAGKDLC(+57.02)Y	+ -	657.347	34.4028	39.29	4	FALSE
TDTEEQILVEAHGDNTPK	- +						998.975	29.7388	94.54	2	TRUE
YSDQTTILR	+ -	548.784	23.9948	35.75	2	FALSE
KVEGVAFVLFGVK	- +						464.947	53.9252	69.24	3	TRUE
NLTVPVKRGC(+57.02)IDVC(+57.02)PKSSLLVKYVC(+57.02)C(+57.02)NTDRC(+57.02)N	+ -	957.227	34.4935	40.57	4	FALSE
NMIQC(+57.02)TVPS	+ -	525.241	28.4676	30.24	2	TRUE
VGEEC(+57.02)DC(+57.02)GSPADC(+57.02)QSAC(+57.02)C(+57.02)NATTC(+57.02)K	+ -	912.995	17.8231	63.15	3	FALSE
KYC(+57.02)NKVHTC(+57.02)LNGEKIC(+57.02)FKK	+ -	486.248	20.6103	62.07	5	TRUE
DTAC(+57.02)VC(+57.02)VITKK	+ -	647.827	24.9006	33.04	2	TRUE
YGTQREWAVGLAGK	+ +	512.603	31.3383	43.99	3	TRUE	512.603	31.6253	56.72	3	TRUE
KFPLKFPVKRG	+ -	439.611	25.7355	35.03	3	TRUE
WSDHRGTIIE	+ -	607.302	23.186	29.95	2	FALSE
FDNGLNGLLDPLLK	+ -	764.921	61.4005	48.52	2	TRUE
RLGVHNVHVHYEDEQIR	- +						526.022	22.0565	63.5	4	TRUE
SLVKPTSAPPSASDC(+57.02)LR	- +						595.977	25.4868	65.55	3	TRUE
VYEMINAVNTK	- +						641.329	30.9712	59.18	2	TRUE
IHDIKWNFE	+ -	601.303	36.6051	37.08	2	TRUE
VLEGIQC(+57.02)GESIYM(+15.99)SSNAR	- +						677.313	35.9773	83.12	3	TRUE
FYKTC(+57.02)PAGKDLC(+57.02)YK	+ -	438.462	21.9765	32.07	4	TRUE
FWEADGIHGGK	+ +	608.791	24.928	41.5	2	TRUE	608.791	26.044	64.75	2	TRUE
LIPIAYKT	+ -	459.786	34.3206	33.21	2	TRUE
RVDLGC(+57.02)AATC(+57.02)PTVKTGVDIQC(+57.02)C(+57.02)STDDC(+57.02)DPFPTRKRP	+ -	831.588	33.5421	27.84	5	FALSE
TSETTEIC(+57.02)PDSWYFC(+57.02)YK	- +						1093.95	49.4956	67.24	2	TRUE
VTKTTATDIKGNTVTVME	+ -	954.999	25.452	63.84	2	TRUE
KLGPPC(+57.02)GDC(+57.02)PSAC(+57.02)DNGLC(+57.02)TNPC(+57.02)TIY	+ -	1414.08	38.3386	56.46	2	TRUE
DRPQC(+57.02)ILNKPLSTDIVSPAIC(+57.02)GN	- +						856.767	45.0164	59.84	3	TRUE
YMVATPKVPVK	+ -	616.856	33.3955	32.5	2	TRUE
C(+57.02)TGQSAEC(+57.02)PTDVFQR	- +						878.374	29.0336	63.91	2	FALSE
RLVILGFPC(+57.02)NQFGK	- +						550.304	47.8854	66.77	3	TRUE
LVILGFPC(+57.02)NQFGK	+ +	498.272	52.7492	36.71	3	TRUE	746.901	53.7065	53.95	2	TRUE
NSM(+15.99)IC(+57.02)NC(+57.02)SISPRDPNYGMVEPGTK	+ -	915.069	30.9198	50.37	3	FALSE
DVIFC(+57.02)C(+57.02)STDK	- +						622.768	27.0549	63.61	2	TRUE
LKC(+57.02)NKLVPLFYKTC(+57.02)PAGKNLC(+57.02)YKM(+15.99)FMVSNKMVPVKRGC(+57.02)IDVC(+57.02)PKSSLLVKYVC(+57.02)C(+57.02)NTDRC(+57.02)N	+ -	910.707	45.6175	40.15	8	TRUE
DNADVGFGSATR	- +						605.278	21.9541	60.6	2	TRUE
GIELNC(+57.02)C(+57.02)TTDRC(+57.02)NN	+ +	863.849	21.9246	68.45	2	TRUE	576.235	21.7504	54.84	3	TRUE
LRPTGIYVYC(+57.02)C(+57.02)RRDKC(+57.02)NQ	+ -	590.535	23.5171	48.26	4	TRUE
AVVGAVPGDTY	+ -	524.769	31.4939	31.5	2	FALSE
GC(+57.02)IDVC(+57.02)PKNSLL	+ -	688.337	37.3375	48.43	2	TRUE
DDC(+57.02)DFPELC(+57.02)TGR	- +						742.792	34.7687	63.75	2	TRUE
LSLIHDLPKRE	+ -	660.885	28.1567	42.17	2	TRUE
VLC(+57.02)SC(+57.02)SEDC(+57.02)LTK	- +						736.313	21.5952	62.33	2	TRUE
C(+57.02)DC(+57.02)GC(+57.02)PTNC(+57.02)HDPC(+57.02)C(+57.02)DAATC(+57.02)K	+ -	820.275	20.2884	32.23	3	FALSE
KATLKKFPLKFPVKRGC(+57.02)ADNC(+57.02)PK	+ -	676.628	23.5171	57.59	4	TRUE
LFGEWRE	+ -	468.732	36.2138	28.1	2	TRUE
NLC(+57.02)YKMFMMSNKTVPVKR	+ -	562.534	50.8847	28.73	4	FALSE
C(+57.02)IDVC(+57.02)PKNSLLVKY	+ -	570.296	39.6127	44.51	3	FALSE
LDRC(+57.02)C(+57.02)QVHDNC(+57.02)YNE	+ -	628.247	15.5592	39.3	3	TRUE
KSIFGVTTE	+ -	491.266	32.1468	33.69	2	FALSE
EDHPVHNLGEHSVC(+57.02)DSVSAWVTKTTATDIKGNTVTVME	+ -	1042	46.5836	55.19	4	TRUE
FYVIVDNR	+ -	513.274	33.4257	40.36	2	TRUE
NAQLLTGIDFNGTPVG	+ -	808.917	53.4243	35.86	2	TRUE
LGEHSVC(+57.02)DSVSAWVTK	+ +	592.285	37.3911	55.21	3	FALSE	592.286	38.3144	70	3	FALSE
RNSMIC(+57.02)NC(+57.02)SISPRDPNYGMVEPGTK	+ -	721.581	31.341	65.64	4	FALSE
VAAGNYPFMQLSDDGR	+ -	870.902	43.382	58.14	2	TRUE
LKLGVHNVHVHYEDE	+ -	894.953	24.2867	62.28	2	TRUE
ASC(+57.02)IC(+57.02)IPGPC(+57.02)IMLKK	+ -	583.295	43.116	40.9	3	FALSE
AHYGC(+57.02)FC(+57.02)GSGGSGTPVDDLDR	+ -	743.31	33.6266	32.36	3	FALSE
ASQLYQESLR	- +						597.809	24.9283	50.4	2	TRUE
AYIGSIC(+57.02)NPK	+ +	561.784	24.555	39.47	2	TRUE	561.784	25.2163	45.09	2	FALSE
LIGIISWGVG	+ -	507.803	62.663	28	2	FALSE
FHEC(+57.02)NLGNLIC(+57.02)D	+ -	746.32	39.0548	32.53	2	TRUE
IIALGHSGFM(+15.99)E	+ -	595.797	34.5891	30.39	2	FALSE
VATPKVPVKR	+ -	547.856	24.4443	28.3	2	FALSE
LYNSAGFFC(+57.02)AGTLLNHE	+ -	957.444	53.1161	57.11	2	TRUE
TGVDIQC(+57.02)C(+57.02)STD	+ +	628.25	21.6095	51.74	2	TRUE	628.25	21.7964	46.42	2	FALSE
NSLLVKYVC(+57.02)C(+57.02)	- +						628.313	36.6961	45.23	2	FALSE
KKWWSDHRGTIIE	+ -	828.435	25.7471	54.54	2	TRUE
NLMC(+57.02)DLLK	+ -	503.756	43.1847	34.55	2	TRUE
RYLQVKKYIE	+ -	447.262	23.9233	41.45	3	TRUE
NRPMPLNLYQFK	- +						507.606	41.9835	58.26	3	TRUE
KDSC(+57.02)KGDSGGPLIC(+57.02)NGQIQGIVSW	+ -	859.41	49.741	31.46	3	FALSE
TPDVKSKPC(+57.02)PPGQEVC(+57.02)YTETWC(+57.02)DGFC(+57.02)GIR	+ -	689.708	36.7905	47.77	5	FALSE
KSASQLYQESLR	- +						470.584	23.521	48.24	3	TRUE
EKSIFGVTTEDC(+57.02)PDGQNLC(+57.02)FK	- +						815.704	43.0304	90.56	3	FALSE
KLDDKVPDTEIETK	- +						544.29	22.8887	56.51	3	TRUE
VDLGC(+57.02)AATC(+57.02)PTVKPGVD	+ +	880.423	30.8422	51.3	2	FALSE	587.283	31.2772	58.03	3	TRUE
YDAMALGNHE	+ -	560.74	24.7567	48.23	2	TRUE
TC(+57.02)PPGKNLC(+57.02)YKMFMVSDLTIPVKRGC(+57.02)IDVC(+57.02)PKNSLLVKYVC(+57.02)C(+57.02)NTDRC(+57.02)N	+ -	826.825	52.2176	36.51	7	FALSE
HADKLTTLGVNKIIALGHSGFME	+ -	613.83	48.4762	56.83	4	FALSE
DRPQC(+57.02)ILNKPLSTDIVSPAIC(+57.02)GNY	+ -	911.119	48.0276	49.12	3	FALSE
GC(+57.02)TFTC(+57.02)PELRPTGIYVY	+ +	1017.48	49.5091	53.24	2	TRUE	1017.47	50.1143	57.96	2	TRUE
PTGIYVYC(+57.02)C(+57.02)R	- +						644.794	29.717	70.77	2	FALSE
YKMFMVSNK	+ -	574.285	28.028	44.62	2	TRUE
LAITPGFLYPPDFSS	+ -	812.915	63.6606	32.4	2	FALSE
VPVVQAYAFGK	- +						589.83	37.1623	71.27	2	FALSE
C(+57.02)RIRGERVDLGC(+57.02)AATC(+57.02)PTVK	+ -	580.541	23.3406	55.43	4	TRUE
KMFMVSNK	+ -	492.754	21.3335	38.45	2	TRUE
LIPLAYKTC(+57.02)PAGKNLC(+57.02)YKMYMVSNKTVPVKR	+ -	608.161	37.6487	47.77	6	FALSE
VYNLMC(+57.02)DLLK	+ -	634.821	52.9578	39.82	2	TRUE
IWQKGLWWL	+ -	615.346	64.2913	30.98	2	FALSE
SGPPC(+57.02)GDC(+57.02)PSAC(+57.02)VNGLC(+57.02)TNPC(+57.02)KHHNVF	+ -	761.317	31.6652	64.56	4	FALSE
TLKC(+57.02)NKLVPLFYKTC(+57.02)PAGKNLC(+57.02)YKMFMVSNLTVPVKRGC(+57.02)IDVC(+57.02)PKNSALVKYVC(+57.02)C(+57.02)NTDRC(+57.02)N	+ -	913.835	45.3988	32.18	8	FALSE
C(+57.02)NLGNLIC(+57.02)DAVVY	+ -	755.854	58.9572	39.03	2	TRUE
LKC(+57.02)NKLIPLAYKTC(+57.02)PAGKDLC(+57.02)YKMYMVSDKTVPVKRGC(+57.02)IDVC(+57.02)PKNSLLVKYE	+ -	1233.84	41.5031	32.52	5	FALSE
C(+57.02)IDVC(+57.02)PKNSLLVKYVC(+57.02)C(+57.02)NTDRC(+57.02)N	+ -	722.829	39.6102	60.97	4	TRUE
RTDTEEQILVE	+ -	666.835	28.0925	29.33	2	TRUE
GWYVNMGPM(+15.99)RLPE	+ -	783.364	44.8799	43.43	2	TRUE
INVQSDVKATLD	+ -	651.847	31.0116	38.23	2	TRUE
LLVVYPWTQRF	+ -	711.4	58.9866	33.31	2	FALSE
INILHIPVC(+57.02)QAA	+ -	674.876	46.3423	46.55	2	TRUE
C(+57.02)GDGMVC(+57.02)SNR	+ -	578.221	20.4471	49.02	2	TRUE
LKC(+57.02)NKLVPLFYKTC(+57.02)PAGKDLC(+57.02)YKMYMVATPKVPVKRGC(+57.02)IDVC(+57.02)PK	+ -	656.721	41.2456	53.11	8	FALSE
LVILGFPC(+57.02)NQFGKQEPGQNSE	+ -	1181.58	51.0056	51.32	2	TRUE
TKPAYQFSSC(+57.02)SVREHQR	+ -	417.006	18.7227	32.98	5	TRUE
DFVDYGC(+57.02)Y	+ -	519.697	39.7627	39.18	2	TRUE
KM(+15.99)FM(+15.99)VSNKTVPVKR	+ -	424.986	22.3623	34.37	4	FALSE
LVPLFYKTC(+57.02)PAG	+ -	683.363	42.1805	43.62	2	TRUE
NSMTC(+57.02)RC(+57.02)SVSPRDPDYGMVEPGTK	+ -	915.402	31.1348	31.33	3	FALSE
RWANTC(+57.02)SLNHSPDNLR	+ -	485.984	23.1163	62.73	4	TRUE
RLC(+57.02)LSDYSIF	+ -	637.316	52.114	27.48	2	FALSE
WDFADYGC(+57.02)YC(+57.02)GR	+ +	785.297	42.5201	65.68	2	TRUE	523.868	43.1968	56.88	3	TRUE
LKC(+57.02)HNTQLPF	+ -	629.323	28.4019	28.52	2	TRUE
MFMVSNKTVPVKRG	+ -	797.434	25.452	51.41	2	TRUE
KDPSLLKYPVKPSEE	+ -	577.315	27.0724	40.75	3	TRUE
TYSYEC(+57.02)SQGTLT	- +						705.298	27.7116	45.06	2	FALSE
KISGC(+57.02)WPYFK	+ +	429.218	37.1654	47.5	3	TRUE	429.217	37.7967	55.66	3	TRUE
WVLTAAHC(+57.02)NRE	+ -	678.827	24.7789	43.74	2	TRUE
MINTMNMIYRR	+ -	481.573	34.7011	32.73	3	TRUE
GC(+57.02)TFTC(+57.02)PELR	- +						620.775	29.8227	48.1	2	FALSE
RYLQVKKYLE	+ -	447.262	23.9233	41.45	3	TRUE
KKFPLKFPVK	+ -	411.27	25.452	39.32	3	TRUE
AQIC(+57.02)AFWNHFLPK	+ +	544.61	54.5509	44.71	3	TRUE	544.61	54.9776	61.81	3	TRUE
NLYQFKNMIK	+ +	649.849	36.3667	45	2	TRUE	649.85	37.0036	63.6	2	TRUE
LKC(+57.02)NKLVPLFYKTC(+57.02)PAGKDLC(+57.02)YKMYMVATPKVPVK	+ -	595.321	42.8223	35.91	7	FALSE
FTYGGC(+57.02)AGNANNF	+ -	696.785	33.4488	32.06	2	FALSE
NGLPC(+57.02)QNNQGY	+ -	632.772	23.6585	30.95	2	TRUE
GITRLPWVIRGC(+57.02)AATC(+57.02)PKAE	+ -	564.798	38.8409	63.22	4	TRUE
AIFLAHGPGFK	+ -	579.327	34.0056	42.96	2	TRUE
FDQTGPIVR	- +						516.777	24.3373	53.56	2	TRUE
KENGAKIPC(+57.02)AAKDEKC(+57.02)GTLYC(+57.02)TEIKK	+ -	603.304	21.2898	47.78	5	FALSE
C(+57.02)PTLTNQC(+57.02)IALLGPHFTVSPK	+ +	1177.6	48.5534	76.4	2	TRUE	1177.6	49.2604	96	2	TRUE
SMIC(+57.02)NC(+57.02)SISPR	- +						662.793	25.1718	66.68	2	TRUE
QLDIFVHDFPR	+ +	462.91	45.8111	46.55	3	TRUE	462.91	46.2533	61.39	3	TRUE
SLLVKYVC(+57.02)C(+57.02)NTDRC(+57.02)N	+ +	951.436	30.2353	60.3	2	TRUE	634.627	30.7004	58.93	3	TRUE
TC(+57.02)PPGKNLC(+57.02)YKMFMVSDLTIPVKRGC(+57.02)IDVC(+57.02)PK	+ -	757.774	48.351	45.07	5	TRUE
YLFKPSC(+57.02)VLLMK	+ -	500.278	46.3533	29.12	3	FALSE
LEC(+57.02)HNQQSSQPPTTKTC(+57.02)SGETNC(+57.02)Y	+ -	943.062	17.9539	55.52	3	TRUE
DYQEYLLR	- +						550.274	37.1603	58.54	2	TRUE
ERVDLGC(+57.02)AATC(+57.02)PTVK	+ -	559.607	24.2115	47.5	3	TRUE
TILTFYNAQLQEK	- +						784.918	45.2562	62.74	2	TRUE
SWWDFADY	+ -	545.219	64.5946	27.62	2	FALSE
LQC(+57.02)NKLVPIASKTC(+57.02)PPGKNLC(+57.02)	+ -	600.315	29.0074	51.66	4	TRUE
RKC(+57.02)NKLVPLFYKTC(+57.02)PAGKNLC(+57.02)YKMFMVSNLTVPVKRGC(+57.02)IDVC(+57.02)PKSSLLVKYVC(+57.02)C(+57.02)NTDRC(+57.02)N	+ -	908.459	44.05	28.33	8	FALSE
KMFMVSNKTVPVKRGC(+57.02)IDVC(+57.02)PKNSLLVKY	+ -	569.475	36.5149	42.6	6	FALSE
MFMVSDLTIPVKRG	+ +	797.426	47.0903	70.26	2	TRUE	797.427	47.9192	86.86	2	TRUE
TC(+57.02)PAGKNLC(+57.02)YKM(+15.99)FMVSNKMVPVKRGC(+57.02)IDVC(+57.02)PKSSLLVKYVC(+57.02)C(+57.02)NTDRC(+57.02)N	+ -	825.825	40.5876	43.61	7	TRUE
LVPLFYKTC(+57.02)PAGKNLC(+57.02)YKMYMVATPKVPVKR	+ -	613	43.596	47.39	6	TRUE
RGC(+57.02)ADNC(+57.02)PKNSALLKY	+ -	467.479	22.941	72.42	4	TRUE
LTIPVKRGC(+57.02)IDVC(+57.02)PKNSLLVK	+ -	482.879	36.8013	35.52	5	TRUE
ITPDLIPSFR	- +						579.828	47.8981	48.52	2	TRUE
SIQEDPAVKAEISR	+ -	771.908	23.8447	53.97	2	TRUE
YSYEC(+57.02)SQGTLTC(+57.02)K	- +						798.836	22.9571	67.47	2	TRUE
M(+15.99)QSEADNLPYGRPHVLQHSK	- +						581.536	23.0834	76.27	4	TRUE
NLC(+57.02)YKMYMVATPK	+ +	809.892	36.3631	49.47	2	TRUE	809.892	37.1569	60.09	2	TRUE
NPNYGM(+15.99)VDPGTKC(+57.02)GDGMVC(+57.02)SNR	+ -	815.674	29.3709	37.77	3	TRUE
ADNLPYGRPHVLQHSK	+ -	458.744	20.7809	45.75	4	TRUE
YIRGC(+57.02)ADTC(+57.02)PVRKPREIVEC(+57.02)C(+57.02)STDKC(+57.02)NH	+ -	697.118	20.3346	62.86	5	TRUE
YKMFMVSNKTVPVKR	+ -	610.003	27.2054	59.45	3	TRUE
LGVPFAEPPVGR	+ +	619.848	41.4685	45.58	2	TRUE	619.851	42.4315	45.51	2	FALSE
MYMVATPKVPVKRGC(+57.02)IDVC(+57.02)PKSSLLVK	+ -	769.918	37.5415	52.42	4	TRUE
LKC(+57.02)NKLIPLAYKTC(+57.02)PAGKDLC(+57.02)YKMYMVSNKTVPVKR	+ -	715.553	35.4244	45.14	6	TRUE
VPVKRGC(+57.02)IDVC(+57.02)PKNSLLVK	+ -	437.249	27.4893	46.23	5	TRUE
GRFPC(+57.02)AQLLEPGVY	+ -	803.904	47.0128	45.21	2	TRUE
FITPDITSKDC(+57.02)PNGHVC(+57.02)Y	+ -	708.654	36.0813	36.64	3	TRUE
KWWSDHRGTIIERGC(+57.02)GC(+57.02)PK	+ -	469.429	24.0301	47.16	5	TRUE
ETPVLSNPGPYLEFR	- +						859.939	47.9069	67.73	2	TRUE
LKC(+57.02)NKLIPLAYKTC(+57.02)PAG	+ -	649.689	31.071	51.68	3	TRUE
EAEKISGC(+57.02)WPYFK	+ -	538.925	39.0845	29.02	3	FALSE
IEINC(+57.02)C(+57.02)TTDRC(+57.02)NN	+ -	835.34	19.6001	54.87	2	TRUE
ILMPLWNSYTISK	+ -	783.422	56.9652	31.62	2	FALSE
DC(+57.02)PDGQNLC(+57.02)FK	+ -	677.283	25.4531	35.7	2	FALSE
VSPTASNMLK	+ -	524.279	23.1605	32.9	2	TRUE
NSMIC(+57.02)NC(+57.02)SISPRDPNYGMVEPGTK	+ -	1364.1	34.6577	64.59	2	TRUE
SLLVKYEC(+57.02)C(+57.02)NTDRC(+57.02)N	+ -	966.424	24.656	60.38	2	TRUE
M(+15.99)FMVSDLTIPVKRGC(+57.02)IDVC(+57.02)PK	+ -	621.312	45.5753	49.24	4	TRUE
M(+15.99)VAITMAHE	+ -	509.738	24.4517	31.31	2	TRUE
RVDLGC(+57.02)AATC(+57.02)PTVKPGVDIKC(+57.02)C(+57.02)STDNC(+57.02)NPFPTRE	- +						779.96	35.9556	47.9	5	FALSE
DDC(+57.02)DLPESC(+57.02)TGQSGFC(+57.02)PM(+15.99)DDFQR	- +						689.008	44.778	49.7	4	FALSE
C(+57.02)AQLLEPGVYTK	- +						689.855	33.7988	67.9	2	TRUE
GKNLC(+57.02)YKMF	+ -	580.782	27.931	34.72	2	FALSE
ENGAKIPC(+57.02)AAKDEKC(+57.02)GTLYC(+57.02)TEIKK	+ -	721.855	23.0954	40.01	4	FALSE
NSLLVKYEC(+57.02)C(+57.02)NTDR	+ +	886.406	25.7355	55.11	2	TRUE	886.409	27.0662	70.8	2	TRUE
AALSQYVC(+57.02)EHK	- +						653.315	23.8312	71.43	2	TRUE
QC(+57.02)NKLIPLAYK	+ -	674.376	31.1652	45.57	2	TRUE
RTKPAYQFSSC(+57.02)SVRE	+ -	454.725	21.2448	55.14	4	TRUE
NDNNYNIDLKAR	+ -	725.356	23.7795	52.98	2	TRUE
MYMVSKSTIPVKRGC(+57.02)IDVC(+57.02)PK	+ -	618.066	48.9502	29.98	4	FALSE
QKEIVDLHNSLRR	+ +	402.73	22.4067	35.14	4	TRUE	402.73	22.6632	59.75	4	TRUE
GKNLC(+57.02)YKMY	+ -	588.78	22.756	33.51	2	FALSE
KTC(+57.02)PAGKNLC(+57.02)YKMFMVSNKTVPVKR	+ -	493.762	29.8338	73.82	6	TRUE
GEKDSC(+57.02)KGDSGGPLIC(+57.02)NGQIQGIVSWGR	+ -	992.473	45.0354	74.47	3	TRUE
KMFMVATPK	+ -	526.785	26.6581	33	2	FALSE
IHLWHDE	+ -	475.229	31.064	29.62	2	FALSE
IIGGFEC(+57.02)NE	+ -	519.731	30.9335	30.96	2	TRUE
TC(+57.02)PAGKNLC(+57.02)YKM(+15.99)YMVATPKVPVKR	+ -	472.248	30.2999	32.39	6	TRUE
RVVSLNVLC(+57.02)TEC(+57.02)R	- +						535.944	34.5985	76.89	3	TRUE
NGIEINC(+57.02)C(+57.02)TTDR	+ +	726.814	22.758	48.5	2	TRUE	726.813	23.0457	74.02	2	TRUE
IQGLMEDLDR	+ -	595.297	36.8726	36.48	2	TRUE
GGTFDLLQIK	+ +	546.308	46.9056	34.49	2	FALSE	546.307	48.036	48.14	2	FALSE
GTWSTTESGAEC(+57.02)VNWK	- +						906.895	33.9495	70.64	2	TRUE
NSLLVKYE	+ -	483.269	32.9059	32.45	2	TRUE
WSVLPYK	+ -	446.75	38.8214	29.31	2	TRUE
DRPQC(+57.02)ILNKPLSTDIVSPAIC(+57.02)GNYFVE	+ -	1036.18	55.38	32.2	3	FALSE
C(+57.02)NKLVPIASKTC(+57.02)PPGKNLC(+57.02)YK	+ -	490.456	25.5514	66.47	5	TRUE
C(+57.02)NKLVPLFYKTC(+57.02)PAGKNLC(+57.02)YKMFMVSNLTVPVKR	+ -	680.361	41.8491	32.68	6	TRUE
TDRLVILGFPC(+57.02)NQFG	+ -	868.939	56.9613	33.85	2	FALSE
YMVATPKVPVKR	+ -	694.907	24.5265	45.26	2	TRUE
LGVHNVHVHYEDEQIRVPK	- +						757.064	27.9603	94.83	3	TRUE
HMIVPGR	+ -	405.226	17.3837	30.12	2	FALSE
MVNYLNTKYR	+ -	651.337	27.2307	48.04	2	FALSE
KNLC(+57.02)YKMYMVAMPKVPVKRGC(+57.02)IDVC(+57.02)PKSSLLVKYVC(+57.02)C(+57.02)NTDRC(+57.02)N	+ -	876.764	41.4271	38.25	6	FALSE
NSLLVKYV	+ -	468.281	37.607	32.15	2	FALSE
AGAEC(+57.02)RAAKDDC(+57.02)DLPE	+ -	593.254	18.1124	35.76	3	FALSE
NLC(+57.02)YKMYMVAMPKVPVKRGC(+57.02)IDVC(+57.02)PKSSLLVKYVC(+57.02)C(+57.02)NTDRC(+57.02)N	+ -	855.415	43.8314	52.47	6	TRUE
IPC(+57.02)AAKDEKC(+57.02)GTLYC(+57.02)TEIKK	+ -	597.045	22.3411	59.07	4	TRUE
ASKTC(+57.02)PPGKNLC(+57.02)YK	+ -	541.938	26.089	30.93	3	FALSE
IPVYSAYVYNPGK	+ +	735.882	38.1619	55.27	2	FALSE	735.884	38.823	64.23	2	TRUE
TC(+57.02)SGETNC(+57.02)YKKWWSDHR	+ -	554.491	25.4861	64.54	4	TRUE
HIAPLSLPSN	+ -	524.792	33.1286	33	2	FALSE
KSIFGVTTEDC(+57.02)PDGQNLC(+57.02)FK	+ -	772.691	41.0596	68.59	3	TRUE
SRPVC(+57.02)GNNFVE	+ -	639.797	22.6036	35.19	2	TRUE
DLGC(+57.02)AATC(+57.02)PTVK	+ +	646.803	21.676	50.25	2	TRUE	646.802	21.8847	56.3	2	TRUE
LKC(+57.02)NKLVPLFYKTC(+57.02)PAGKNLC(+57.02)YKMFMVSNKMVPVKRGC(+57.02)IDVC(+57.02)PKSSLLVKYVC(+57.02)C(+57.02)NTDRC(+57.02)N	+ -	807.852	45.1859	43.95	9	TRUE
QYDALITSNIVPMYKE	+ -	942.973	50.0406	40.04	2	TRUE
DLGC(+57.02)AATC(+57.02)PTVR	+ +	660.804	22.515	47.9	2	TRUE	660.805	22.6843	59.19	2	TRUE
GVDVVVGGHTNTFLYTGSPPSNE	+ -	783.044	42.9887	45.37	3	FALSE
C(+57.02)HNQQSSQPPTTTHC(+57.02)SGGETNC(+57.02)Y	+ -	884.344	18.0359	39.24	3	FALSE
IIHLWHDEYKNFVYG	+ -	645.323	44.0519	50.88	3	TRUE
TNTPEQDRYLQAE	+ -	782.864	23.3357	34.53	2	TRUE
SETIEIC(+57.02)PDGHNF	+ -	759.828	36.8781	53.43	2	TRUE
IDKVNLMVDRQW	+ -	506.269	39.4599	52.31	3	TRUE
TNVSTVKNDIIR	+ +	680.382	24.6714	47.83	2	TRUE	680.383	25.1274	62.35	2	TRUE
RVSPTASNML	+ -	538.281	25.573	33.14	2	TRUE
TWDTLMPNINKLK	+ -	525.285	46.0752	47.54	3	TRUE
MQSEADNLPYGR	- +						690.813	25.1684	57.16	2	TRUE
NSMIC(+57.02)NC(+57.02)SISPR	+ +	480.213	24.656	52.41	3	TRUE	719.814	25.86	79.07	2	TRUE
NKLIPIAYK	+ -	530.331	30.2451	30.73	2	TRUE
KTC(+57.02)PAGKNLC(+57.02)YKMYMVATPK	+ -	591.045	29.7843	59.78	4	TRUE
YGLDFSYEMAPR	- +						724.828	46.3854	66.96	2	FALSE
FLAHGPGFKE	+ -	551.787	34.6462	31.25	2	TRUE
YVC(+57.02)C(+57.02)NTDR	+ +	544.219	11.3395	39.25	2	TRUE	544.218	11.0997	46.54	2	TRUE
NLC(+57.02)YKMY	+ -	496.222	29.2969	28.13	2	TRUE
C(+57.02)IDVC(+57.02)PKSSLLVKYVC(+57.02)C(+57.02)NTDRC(+57.02)N	+ -	716.077	39.6417	52.94	4	TRUE
LKC(+57.02)NKLVPLFYKTC(+57.02)PAGKNLC(+57.02)YKMYMVATPKVPVKR	+ -	864.066	40.7694	53.4	5	TRUE
RRVSPTASNMLKMEWYPE	+ -	549.523	41.3377	46.94	4	TRUE
WSYFYVC(+57.02)QYC(+57.02)PSGNFQGK	+ -	764.327	49.6646	63.2	3	TRUE
FIC(+57.02)FC(+57.02)PPGFSGK	- +						708.824	48.0217	48.5	2	FALSE
QC(+57.02)VDVKTAY	+ -	542.26	21.4679	36.96	2	TRUE
GKNLC(+57.02)FKATLKKFPLKFPVKRGC(+57.02)ADNC(+57.02)PKNSALLKYVC(+57.02)C(+57.02)STDKC(+57.02)N	+ -	890.284	38.5366	51.69	6	FALSE
RGC(+57.02)IDVC(+57.02)PKSSLLVKYVC(+57.02)C(+57.02)NTDRC(+57.02)N	+ -	769.356	36.6698	71.75	4	TRUE
LKC(+57.02)NKLVPLFYKTC(+57.02)PAGKNLC(+57.02)YKM(+15.99)YMVAM(+15.99)PKVPVKRGC(+57.02)IDVC(+57.02)PKSSLLVKYVC(+57.02)C(+57.02)NTDRC(+57.02)N	+ -	910.579	45.4032	34.09	8	FALSE
C(+57.02)NKLVPLFYKTC(+57.02)PAGKNLC(+57.02)YK	+ -	644.331	35.0203	67.11	4	TRUE
VHTC(+57.02)LNGEKIC(+57.02)FKKY	+ -	474.992	24.514	60.8	4	TRUE
LQNRDVIFC(+57.02)C(+57.02)STDKC(+57.02)NL	+ -	714.994	33.2565	65.59	3	TRUE
LKC(+57.02)NKLVPLFYKTC(+57.02)PAGKNLC(+57.02)YKMYMVATPKVPVKRGC(+57.02)IDVYPKSSLLVKYVC(+57.02)C(+57.02)NTDRC(+57.02)N	+ -	1032.09	48.4869	56.33	7	TRUE
MVATPKVPVK	+ -	535.326	23.1164	44.63	2	TRUE
NLC(+57.02)YKM(+15.99)FMVATPKVPVKRGC(+57.02)IDVC(+57.02)PKNSLLVKYVC(+57.02)C(+57.02)NTDRC(+57.02)N	+ -	854.914	43.788	40.17	6	FALSE
MVSDKTVPVKR	+ -	420.576	24.2757	43.19	3	TRUE
NLC(+57.02)YKMF	+ -	488.224	38.6574	31.09	2	TRUE
TLKC(+57.02)NKLIPIASKTC(+57.02)PAGKNLC(+57.02)YKMFMVATPKVPVKRGC(+57.02)IDVC(+57.02)PKSSLLVKYVC(+57.02)C(+57.02)NTDRC(+57.02)N	+ -	717.164	46.9683	31.88	10	FALSE
AEKISGC(+57.02)WPY	+ -	605.781	34.7947	40.01	2	TRUE
AKRPDFSTLYIEEPDTTGHKFGPVSGQVIK	+ -	830.182	40.5687	62.73	4	TRUE
KFTYGGC(+57.02)AGNANNFKR	+ -	451.969	20.842	64.8	4	TRUE
LFWSPLKIHDIKWNFEK	- +						551.053	54.577	46.74	4	FALSE
MVSDKTVPVKRGC(+57.02)IDVC(+57.02)PK	+ -	548.038	36.3045	35.33	4	FALSE
C(+57.02)NKLIPLAYKTC(+57.02)PAGKNLC(+57.02)YKM(+15.99)FM(+15.99)VAAPKVPVKRGC(+57.02)IDAC(+57.02)PKNSLLVKYVC(+57.02)C(+57.02)NTDRC(+57.02)N	+ -	986.203	50.8347	28.23	7	FALSE
LIPLAYKTC(+57.02)PAGKNLC(+57.02)YKM(+15.99)FM(+15.99)VSNKTVPVKRGC(+57.02)IDAC(+57.02)PKNSLLVKYVC(+57.02)C(+57.02)NTDRC(+57.02)N	+ -	937.749	45.7056	32.52	7	FALSE
KTC(+57.02)PAGKNLC(+57.02)YKMFMVSNLTVPVKRGC(+57.02)IDVC(+57.02)PK	+ -	775.196	33.7943	27.91	5	FALSE
YC(+57.02)SGGTHGYDNEFK	+ +	545.556	20.0622	28.82	3	TRUE	545.557	20.2588	58.34	3	TRUE
LQKHADKLTTLGVNKIIALG	+ -	534.074	39.5444	43.78	4	FALSE
FYKTC(+57.02)PAGKNLC(+57.02)YK	+ -	583.954	20.7809	62.52	3	TRUE
DLTIPVKR	+ -	471.292	25.0778	27.46	2	FALSE
NDNNYNIDLKARC(+57.02)	+ -	537.251	24.1263	49.09	3	TRUE
WHMLVPGRY	+ -	579.798	37.023	42.98	2	TRUE
TFGDTAKLFWSPLK	+ -	805.932	52.5463	28.27	2	FALSE
NLHNC(+57.02)VNLILLADHGMEAISC(+57.02)NR	- +						666.825	55.4501	95.14	4	TRUE
LTC(+57.02)LIC(+57.02)PEKYC(+57.02)NKVHTC(+57.02)LNGEKIC(+57.02)FK	+ -	548.434	38.6294	45.31	6	TRUE
LAQLYNVNHVSLFHSDC(+57.02)PRQ	+ +	600.299	38.3606	42.32	4	FALSE	600.299	39.1956	78.72	4	TRUE
FMVSDLTIPVKR	+ +	703.395	42.0805	61.61	2	TRUE	469.267	43.9681	69.51	3	TRUE
C(+57.02)RGIDSSHWNSYC(+57.02)TE	+ -	624.586	25.6264	46.4	3	FALSE
KRVDLGC(+57.02)AATC(+57.02)PTVR	+ -	568.627	22.3231	43.3	3	FALSE
TC(+57.02)PAGKNLC(+57.02)YK	+ -	437.878	15.3621	41.64	3	TRUE
FGPVSGQVIK	- +						516.298	30.2776	58.32	2	TRUE
KMFMVSDLTIPVKR	+ +	555.646	43.8673	67.03	3	TRUE	555.646	44.1395	84.42	3	TRUE
PLAYKTC(+57.02)PAGKNLC(+57.02)YK	+ -	471.743	32.379	40.41	4	FALSE
TFVTADYVIVC(+57.02)STSR	+ +	859.922	43.6216	61.08	2	TRUE	859.923	44.3175	75.13	2	TRUE
SYC(+57.02)TETDTFIK	- +						682.803	30.6853	55.56	2	FALSE
ELRPTGIYVY	+ -	605.826	38.7609	28.9	2	FALSE
HHNVFSNC(+57.02)QSLAKQNAC(+57.02)QTE	+ -	594.016	20.2057	34.6	4	TRUE
VVHFMNSLR	+ -	551.794	28.039	41.26	2	TRUE
YVC(+57.02)QYC(+57.02)PSGNFE	+ -	762.299	32.5263	44.07	2	TRUE
KTC(+57.02)PAGKNLC(+57.02)YKMYMVAMPKVPVKRGC(+57.02)IDVC(+57.02)PKSSLLVKYVC(+57.02)C(+57.02)NTDRC(+57.02)N	+ -	839.413	40.7853	27.96	7	FALSE
YTLKC(+57.02)NKLIPIASKTC(+57.02)PAGM(+15.99)NLC(+57.02)YKM(+15.99)FMMSDLTIPVKRGC(+57.02)IDVC(+57.02)PKNSLLVKYVC(+57.02)C(+57.02)NTDRC(+57.02)N	+ -	932.456	46.804	35.53	8	FALSE
DRYLQAEKYIE	+ -	476.577	31.4057	50.94	3	TRUE
RGC(+57.02)IDVC(+57.02)PKNSLLVKYVC(+57.02)C(+57.02)NTDRC(+57.02)N	+ -	621.089	36.2797	70.58	5	TRUE
GC(+57.02)ADTC(+57.02)PVRKPREIVEC(+57.02)C(+57.02)STDKC(+57.02)NH	+ -	763.084	19.0884	62.83	4	TRUE
RYLQAEKYIE	+ -	438.235	26.8852	42.08	3	TRUE
GREVVHFMNSLR	- +						482.254	29.8711	67.52	3	TRUE
GRVMFSAGTLF	+ -	593.308	51.0574	27.75	2	TRUE
VIRGC(+57.02)AATC(+57.02)PKAEARVY	+ -	481.249	20.5115	57.57	4	TRUE
C(+57.02)HNTQLPF	+ +	508.735	33.3278	36.16	2	TRUE	508.735	33.4551	54.14	2	TRUE
LKC(+57.02)NKLVPLFYKTC(+57.02)PAGKNLC(+57.02)YKMFMVSNLTVPVKRGC(+57.02)IDVC(+57.02)PK	+ -	525.678	41.548	42.45	10	TRUE
GQSAEC(+57.02)PTDVFQR	- +						747.835	28.5862	44.93	2	FALSE
FTYGGC(+57.02)AGNANNFKR	+ +	838.884	23.0062	64.35	2	TRUE	838.882	23.3122	78.09	2	TRUE
YGC(+57.02)YC(+57.02)GPGGSGTPVDDLDR	+ -	682.615	32.8004	68.97	3	TRUE
TC(+57.02)PAGKNLC(+57.02)YKM(+15.99)FMVATPKVPVK	- +						886.12	37.0915	56.91	3	TRUE
C(+57.02)NKLIPLAYKTC(+57.02)PAGKDLC(+57.02)YK	+ -	838.43	31.129	34.2	3	FALSE
GWYVNM(+15.99)GPMRLPER	+ -	574.613	38.6898	33.15	3	FALSE
C(+57.02)NKLIPLAYK	+ +	610.347	31.4609	44.96	2	TRUE	610.348	31.7059	57.31	2	TRUE
HSVC(+57.02)DSVSAWVTK	+ -	738.351	33.4091	64.66	2	TRUE
IPPNPDGIMAEPGTKC(+57.02)GDGMVC(+57.02)SKGQC(+57.02)VDVQTAY	+ -	913.908	39.4126	43.41	4	TRUE
LKC(+57.02)NKLIPLAYKTC(+57.02)PAGKDLC(+57.02)YKMYMVSNK	+ -	602.147	36.3568	38.18	6	FALSE
C(+57.02)MKFTYGGC(+57.02)AGNANNF	+ -	906.368	35.604	56.43	2	TRUE
C(+57.02)PLMTNQC(+57.02)IA	+ -	604.266	30.2779	41.07	2	TRUE
VPIASKTC(+57.02)PPGKNLC(+57.02)YK	+ -	484.007	21.7524	65.27	4	TRUE
MYMVATPKVPVKRGC(+57.02)IDVC(+57.02)PK	+ -	613.07	33.0796	54.24	4	TRUE
MFM(+15.99)VSDLTIPVK	+ +	698.863	51.4808	47.1	2	TRUE	698.863	51.4302	62.51	2	TRUE
KFPLKFPVK	+ -	552.353	31.6623	32.73	2	TRUE
C(+57.02)NLGNLIC(+57.02)D	+ -	539.736	38.4878	29.07	2	TRUE
DAGLALTTSTNLNTK	+ -	760.4	32.0369	35.22	2	TRUE
GC(+57.02)GC(+57.02)PTVKKGIELNC(+57.02)C(+57.02)TTDRC(+57.02)NN	+ +	905.389	20.9572	74.86	3	TRUE	679.293	21.1881	49.2	4	FALSE
MFMVSNK	+ +	428.706	25.704	36.58	2	TRUE	428.706	31.6457	50.9	2	TRUE
AGAPYNDNNYNIDLK	+ +	841.393	33.1777	61.4	2	TRUE	561.265	32.8815	62.57	3	TRUE
FIRIDTAC(+57.02)VC(+57.02)VITK	+ -	565.968	40.0725	53.61	3	TRUE
YLQAEKYIE	+ -	578.796	31.7491	36.99	2	TRUE
NENAWYYINNIR	+ -	785.376	46.4859	48.03	2	TRUE
KPAYQFSSC(+57.02)SVR	- +						477.235	22.7473	68.89	3	TRUE
DDNDEC(+57.02)GAFIC(+57.02)NC(+57.02)DR	- +						930.832	27.4638	54.1	2	FALSE
C(+57.02)C(+57.02)QVHDNC(+57.02)YNEAEK	- +						609.567	19.937	58.66	3	TRUE
IKIQYDAEKVR	+ -	454.929	24.355	27.99	3	FALSE
DRPQC(+57.02)ILNKPLSTDIVTPPVC(+57.02)GN	- +						865.44	44.2644	51.45	3	TRUE
PAYQFSSC(+57.02)SVRE	+ -	715.821	26.845	40.03	2	TRUE
TDTFIKALTME	+ -	635.322	47.0966	51.61	2	FALSE
SDALFSYEK	+ +	530.252	31.0916	35.13	2	FALSE	530.253	31.3491	62.74	2	TRUE
HVVVVGAGMAGL	+ +	555.31	39.009	45.8	2	TRUE	555.31	40.3282	54.16	2	TRUE
TKTWC(+57.02)DGF	+ -	507.721	31.319	40.94	2	TRUE
LTVYVTNPDGSPAAK	+ -	766.9	29.5045	52.55	2	TRUE
LKC(+57.02)NKLVPLFYKTC(+57.02)PAGKNLC(+57.02)YKM(+15.99)YM(+15.99)VATPKVPVKRGC(+57.02)IDVC(+57.02)PKSSLLVKYVC(+57.02)C(+57.02)NTDRC(+57.02)N	+ -	806.185	45.5419	43.64	9	TRUE
C(+57.02)C(+57.02)QTHDNC(+57.02)YSDAEKISGC(+57.02)RPYFK	- +						724.8	42.1245	45.34	4	FALSE
IHDIKWNFEK	- +						665.35	30.4086	63.95	2	TRUE
NRPMPLNIYQFK	- +						507.606	41.9835	58.26	3	TRUE
GKRVDLGC(+57.02)AATC(+57.02)PTVR	+ -	440.978	21.9112	56.78	4	TRUE
MVAITM(+15.99)AHEM(+15.99)GHNLGMNHDRGFC(+57.02)TC(+57.02)GFNKC(+57.02)VMSTR	+ -	821.356	40.4436	40.08	5	FALSE
TC(+57.02)PPGKNLC(+57.02)YKMFMVSDLTIPVKRGC(+57.02)ID	+ -	825.906	49.4889	45.33	4	TRUE
KNLC(+57.02)YKMYMVA	+ -	710.842	33.9743	34.55	2	TRUE
MYMVATPK	+ +	470.735	28.3206	38.61	2	TRUE	470.736	36.6358	59.89	2	TRUE
TLKC(+57.02)NKLVPLFYKTC(+57.02)PAGKNLC(+57.02)YKM(+15.99)FMVSNLTVPVKRGC(+57.02)IDVC(+57.02)PKNSALVKYVC(+57.02)C(+57.02)NTDRC(+57.02)N	+ -	732.864	49.3943	32.46	10	TRUE
AASNAERWANTC(+57.02)SLNHSPDNLRVLE	+ -	707.088	37.033	61.44	4	TRUE
IKLGVHNVHVHYE	+ -	772.918	23.7776	55.12	2	TRUE
FPC(+57.02)AQLLEPGVYTK	+ +	811.915	45.6619	55.28	2	TRUE	811.915	47.1017	82.03	2	TRUE
FSEYISDYLTGQGHVW	+ -	951.435	57.3213	27.91	2	FALSE
ASGNPILLNKSIQEDPAVKAE	+ -	732.061	34.7328	59.41	3	FALSE
GSVAVVQDYSRR	+ +	446.237	21.3323	46.18	3	TRUE	446.237	21.5931	50.72	3	FALSE
C(+57.02)DRLAAIC(+57.02)FA	+ -	598.78	39.9199	35.5	2	TRUE
TTEIC(+57.02)PDSWYF	+ -	709.798	56.4792	38.29	2	TRUE
NVNHVSLF	+ -	465.246	34.6968	30.33	2	TRUE
PNYGMVEPGTK	+ +	596.787	23.3586	54.48	2	TRUE	596.788	23.8093	68.47	2	TRUE
KLVPIASKTC(+57.02)PPGKNLC(+57.02)YK	+ -	544.303	23.9196	64.97	4	TRUE
WAVGLAGK	+ -	401.235	30.2024	34.54	2	TRUE
KGIELNC(+57.02)C(+57.02)TTDR	+ +	489.562	19.2907	56.82	3	TRUE	489.562	19.2531	55.6	3	TRUE
LKC(+57.02)NQLIPPFYKTC(+57.02)AAGKNLC(+57.02)YKMFMVAAPKVPVKRGC(+57.02)IDVC(+57.02)PKSSLLVKYVC(+57.02)C(+57.02)NTDRC(+57.02)N	+ -	794.395	55.5232	40.55	9	FALSE
NGKC(+57.02)PLMTNQC(+57.02)IA	+ -	753.845	25.932	48.22	2	TRUE
FPLKFPVKR	+ +	566.355	31.3009	37.01	2	TRUE	566.355	32.3764	45.06	2	FALSE
VDLGC(+57.02)AATC(+57.02)PTVKPG	- +						773.372	28.1377	63.29	2	FALSE
SASQLYQESLR	- +						641.325	27.0529	56.79	2	TRUE
LWNYFHSTLLPK	+ +	759.907	46.9703	53.41	2	TRUE	506.942	47.7869	66.5	3	TRUE
M(+15.99)ANVLC(+57.02)SC(+57.02)SEDC(+57.02)LTK	- +						902.371	28.4058	69.69	2	TRUE
GIELNC(+57.02)C(+57.02)TTDRC(+57.02)N	+ -	806.828	21.8841	41.14	2	FALSE
IRGERVDLGC(+57.02)AATC(+57.02)PTVKTGVDIQC(+57.02)C(+57.02)STDDC(+57.02)DPFPTR	+ -	846.389	36.7854	36.83	5	TRUE
TC(+57.02)PAGKDLC(+57.02)YKMYMVATPKVPVKRGC(+57.02)IDVC(+57.02)PKSSLLVKYVC(+57.02)C(+57.02)NTDRC(+57.02)N	+ -	816.97	42.5109	39.62	7	FALSE
HMIVPGRY	+ -	486.757	24.0044	31.19	2	FALSE
YFKPGMPYELTVYVTNPDGSPAAKVPVVSE	+ -	1085.88	55.9333	37.83	3	TRUE
NDNNYNIDLK	+ +	611.788	25.9631	41.5	2	TRUE	611.788	26.2168	51.41	2	FALSE
NKLIPLAYKTC(+57.02)PAGK	+ -	558.651	27.0312	48.57	3	FALSE
EC(+57.02)IDVC(+57.02)PK	- +						510.728	22.1965	53.3	2	TRUE
C(+57.02)PLMTNQC(+57.02)LA	+ -	604.266	30.2779	41.07	2	TRUE
TLKC(+57.02)NKLVPLFYKTC(+57.02)PAGKNLC(+57.02)YKM(+15.99)FM(+15.99)VSNLTVPVKRGC(+57.02)IDVC(+57.02)PKNSALVKYVC(+57.02)C(+57.02)NTDRC(+57.02)N	+ -	1048.8	50.9218	31.08	7	FALSE
TIC(+57.02)YNHLTRTSE	+ -	747.853	21.4432	50.29	2	TRUE
TC(+57.02)PAGKDLC(+57.02)YKMY	+ -	536.241	27.747	31	3	FALSE
LAQLYNVNHVSLFHSDC(+57.02)PR	- +						568.284	39.5685	81.76	4	TRUE
GC(+57.02)AATC(+57.02)PIAE	+ -	525.223	20.9795	40.91	2	TRUE
KM(+15.99)FMVSNKTVPVKR	+ -	560.981	19.4533	42.18	3	FALSE
APYNDNNYNIDLK	+ +	777.365	31.4098	60.63	2	TRUE	777.364	32.1348	67.46	2	TRUE
LKC(+57.02)NKLVPLFYKTC(+57.02)PAGKNLC(+57.02)YKMYMVAM(+15.99)PKVPVKRGC(+57.02)IDVC(+57.02)PKSSLLVKYVC(+57.02)C(+57.02)NTDRC(+57.02)N	+ -	1038.23	45.1752	30.66	7	TRUE
LIPLAYKTC(+57.02)PAGKDLC(+57.02)Y	+ -	661.677	39.9886	47.49	3	TRUE
ALGHSGFMEDC(+57.02)R	- +						690.295	36.1947	56.25	2	TRUE
VPHC(+57.02)VDINILHIPVC(+57.02)	+ -	893.46	51.0726	58.72	2	TRUE
ATLDLFGEWREK	- +						732.876	47.9192	72.1	2	TRUE
QFQDYFESAAAPVGR	- +						843.398	42.0747	66.62	2	TRUE
DLSLIHDLPK	- +						575.827	42.3585	46.29	2	FALSE
WWSDHRGTIIE	+ -	700.34	35.305	38.46	2	TRUE
KMYM(+15.99)VSNKTVPVKR	+ -	424.985	22.4528	30.57	4	TRUE
MFM(+15.99)VSDLTIPVKR	+ +	518.279	47.3027	63.79	3	TRUE	518.277	48.7653	84.82	3	TRUE
GRGGSGTPVDDLDRC(+57.02)C(+57.02)QVHD	+ -	550.992	23.0943	55.57	4	TRUE
KFPLKFPVKRGC(+57.02)ADNC(+57.02)PKNSALLK	+ -	558.507	28.2031	38.52	5	FALSE
FDNGLDGLLDPLLK	+ -	765.414	57.9403	52.25	2	TRUE
SC(+57.02)KGDSGGPLIC(+57.02)NGQIQGIVSWGR	+ -	849.412	46.7411	71.69	3	FALSE
NVGREEMEQIFR	- +						503.249	35.5823	61.5	3	TRUE
MFMVATPK	+ -	462.737	33.3738	35.87	2	FALSE
LKC(+57.02)NKLVPLFYKTC(+57.02)PAGKNLC(+57.02)YKMFMVSNKMVPVKRGC(+57.02)IDVC(+57.02)PKNSALVKYVC(+57.02)C(+57.02)NTDRC(+57.02)N	+ -	806.175	84.5673	37.5	9	TRUE
IRC(+57.02)FITPDITSKDC(+57.02)PN	+ -	646.313	34.1469	60.92	3	TRUE
DIVINDLSLIHDLPK	- +						568.988	56.8715	56.89	3	TRUE
VAAGNYPFM(+15.99)VKSDDGRQVPVVQAYAFGK	+ -	1010.84	55.4339	31.58	3	FALSE
LIPLAYKTC(+57.02)PAGKNLC(+57.02)YK	+ -	528.285	33.1607	65.59	4	TRUE
EKSIFGVTTEDC(+57.02)PDGQNLC(+57.02)FKR	+ -	651.056	37.7157	52.99	4	FALSE
KC(+57.02)NKLVPLFYKTC(+57.02)PAGKNLC(+57.02)YKM(+15.99)YM(+15.99)VATPKVPVKRGC(+57.02)IDVYPKSSLLVKYVC(+57.02)C(+57.02)NTDRC(+57.02)N	+ -	714.658	84.975	28.47	10	FALSE
LIPLAYKTC(+57.02)PAGKDLC(+57.02)YK	+ -	528.532	33.6421	59.09	4	TRUE
NGAKIPC(+57.02)AAKDEKC(+57.02)GTLYC(+57.02)TEIKK	+ -	689.594	22.4057	53.99	4	TRUE
LIPLAYKTC(+57.02)PAGKNL	+ -	829.967	35.1919	37.78	2	FALSE
YVC(+57.02)QYC(+57.02)PSGNFQGK	+ -	854.365	25.8511	64.92	2	TRUE
GC(+57.02)IDVC(+57.02)PKNSALVKYV	+ -	911.96	37.737	40.45	2	TRUE
AGLKLPDWTEC(+57.02)E	+ -	709.834	45.1893	53.1	2	TRUE
C(+57.02)AASC(+57.02)FC(+57.02)RTEII	+ -	744.324	36.0216	51.96	2	TRUE
GC(+57.02)IDVC(+57.02)PKNSLLVKYEC(+57.02)C(+57.02)NTDR	+ -	676.059	35.1658	51.61	4	FALSE
IDTAC(+57.02)VC(+57.02)VITK	+ +	640.321	28.7136	37.67	2	TRUE	427.217	29.5969	59.5	3	TRUE
DDC(+57.02)DLPELC(+57.02)TGQSAEC(+57.02)PTDSLQR	- +						889.701	38.2287	73.14	3	TRUE
TWC(+57.02)DGFC(+57.02)SIR	+ +	434.517	36.9691	46.9	3	TRUE	651.272	38.9403	64	2	TRUE
IC(+57.02)FC(+57.02)PPGFSGK	+ +	635.291	39.5716	40.5	2	TRUE	635.29	40.5059	54.91	2	TRUE
VSGYGKHEMSSPFHSERLKE	+ -	461.827	22.0649	44.09	5	TRUE
FSKTC(+57.02)PAGKNLC(+57.02)YKM(+15.99)FMVAAPHVPVKRGC(+57.02)IDVC(+57.02)PKSSLLVKYVC(+57.02)C(+57.02)NTDRC(+57.02)N	+ -	1009.66	41.2385	27.44	6	FALSE
KC(+57.02)NKLVPLFYK	+ -	705.4	31.7703	50.01	2	TRUE
LFWSPLKIHDIKWNFE	+ -	519.03	59.7223	43.49	4	TRUE
LKC(+57.02)NKLVPLAYKTC(+57.02)PAGKNLC(+57.02)YKMYMVSNKTVPVKRGC(+57.02)IDVC(+57.02)PK	+ -	578.973	39.3397	33.06	9	TRUE
RLC(+57.02)LSDYSIFSE	+ -	745.354	51.0678	33.64	2	TRUE
LVPLFYKTC(+57.02)PAGKNLC(+57.02)YK	+ -	1086.57	36.9723	68.9	2	TRUE
LKC(+57.02)NKLVPLFYKTC(+57.02)PAGKNLC(+57.02)YKMFMVSNLTVPVKRG	+ -	547.798	40.4101	33.04	8	FALSE
ITPDITSKDC(+57.02)PNGHVC(+57.02)YTK	+ -	552.262	23.1421	63.64	4	TRUE
QSAEC(+57.02)PTDVFQR	+ -	719.324	27.7814	47.47	2	TRUE
LQC(+57.02)NKLVPIASKTC(+57.02)PPGKNLC(+57.02)YK	+ +	673.104	31.1687	67.77	4	TRUE	538.686	29.1385	69.82	5	FALSE
KMYMVATPKVPVKR	+ -	412.742	26.4005	60.47	4	TRUE
QC(+57.02)NKLVPIASK	+ -	629.352	25.0427	37.19	2	TRUE
TGVDIQC(+57.02)C(+57.02)STDNC(+57.02)N	+ -	822.308	21.1355	31.84	2	FALSE
C(+57.02)GTLYC(+57.02)TEIK	- +						622.785	26.2591	68.38	2	TRUE
ENGAKIPC(+57.02)AAKDEKC(+57.02)GTLYC(+57.02)TE	+ -	839.045	23.5614	46.48	3	FALSE
QSGIHIVTSPYQIHF	+ -	576.302	46.8534	52.3	3	TRUE
GIYTPGSPVLY	+ -	583.809	46.4193	36.83	2	TRUE
LKC(+57.02)NKLIPLAYKTC(+57.02)PAGKNLC(+57.02)YKMFMVSNKTVPVKRGC(+57.02)IDVC(+57.02)PKNSLLVKYVC(+57.02)C(+57.02)NTDRC(+57.02)N	+ -	720.664	43.5335	36.43	10	TRUE
VSPTASNMLKMEWYPE	+ -	941.937	51.1466	39.89	2	TRUE
AVPFVIVPLEQGLHDVE	+ -	621.341	64.3484	41.02	3	TRUE
ASC(+57.02)IC(+57.02)IPGPC(+57.02)IMLK	+ -	540.597	49.9086	51.55	3	TRUE
LKC(+57.02)HNTQLPFIY	+ -	767.396	42.1105	34.5	2	TRUE
KGIEINC(+57.02)C(+57.02)TTDR	+ +	489.562	19.2907	56.82	3	TRUE	489.562	19.2531	55.6	3	TRUE
LC(+57.02)TGQSAEC(+57.02)PTDVF	+ -	792.835	37.8843	40.74	2	TRUE
GIEINC(+57.02)C(+57.02)TTDRC(+57.02)	- +						749.806	22.8291	51.3	2	FALSE
GC(+57.02)AATC(+57.02)PIAENRDVIEC(+57.02)C(+57.02)STDK	- +						843.026	27.7474	81.81	3	TRUE
MVSNKMVPVKRGC(+57.02)IDVC(+57.02)PKSSLLVKYVC(+57.02)C(+57.02)NTDRC(+57.02)N	+ -	1047.76	44.7958	39.26	4	TRUE
KMYMVAMPKVPVKRGC(+57.02)IDVC(+57.02)PKSSLLVKYVC(+57.02)C(+57.02)NTDRC(+57.02)N	+ -	916.253	39.4286	47.19	5	TRUE
DRPQC(+57.02)ILNKPLSTDIVSPAIC(+57.02)GNYFVEE	+ -	1079.2	54.8874	74.37	3	TRUE
VILGFPC(+57.02)NQFGK	- +						690.361	45.7872	54.68	2	TRUE
KNLC(+57.02)YKM(+15.99)FM(+15.99)VSNLTVPVKRGC(+57.02)IDVC(+57.02)PKSSLLVKYVC(+57.02)C(+57.02)NTDRC(+57.02)N	+ -	752.225	41.3944	42.11	7	FALSE
DRAKVDC(+57.02)YDSVKGSAHDYG	+ -	536.493	19.1685	35	4	FALSE
MVSDKTVPVKRGC(+57.02)IDVC(+57.02)PKNSLLVK	+ -	948.517	41.4872	35.19	3	FALSE
GKNLC(+57.02)FKATLK	+ -	640.363	22.4932	46.4	2	TRUE
VPHC(+57.02)VDINILHIPVC(+57.02)QA	+ -	662.339	49.9086	49.31	3	FALSE
AGMAGLSAAYVLAGAGHK	+ -	548.955	42.1429	57.44	3	TRUE
TC(+57.02)LIC(+57.02)PEKYC(+57.02)NK	+ -	529.244	24.8612	28.32	3	FALSE
LAYIGSIC(+57.02)NPK	+ -	618.326	33.2565	43.96	2	TRUE
KDSC(+57.02)KGDSGGPLIC(+57.02)NGQLQGIVSW	+ -	859.41	49.741	31.46	3	FALSE
KMFMVSDLTIPVKRGC(+57.02)IDVC(+57.02)PKNSLLVKYVC(+57.02)C(+57.02)NTDRC(+57.02)N	+ -	766.042	50.3076	52.93	6	FALSE
ATLDLFGEWREKK	- +						531.619	43.122	46.89	3	FALSE
HIAPISLPSNPPR	+ -	466.933	31.7491	52.4	3	TRUE
VGIKPGSTYYQLTAIK	- +						580.329	38.3325	72.58	3	TRUE
LIPLAYKTC(+57.02)PAG	+ -	652.357	34.6894	42.16	2	TRUE
AQIIDDAFNLAR	- +						673.856	46.6098	52.52	2	FALSE
TKTWC(+57.02)DGFC(+57.02)SIRGK	+ -	572.604	25.5192	57.06	3	TRUE
LKC(+57.02)NKLVPLFYKTC(+57.02)PAGK	+ -	535.047	31.4268	72.16	4	TRUE
GGSGTPVDDLDRC(+57.02)C(+57.02)QVHD	+ -	994.415	25.2823	69.31	2	TRUE
TILMASTMAHELGH	- +						504.583	40.4977	55.93	3	FALSE
NSC(+57.02)PPVVETFGDTAK	- +						541.254	32.6426	79.38	3	TRUE
VIVPLQQGLHDVE	+ -	723.901	41.4466	31.79	2	FALSE
IVDLHNSL	+ -	455.754	29.675	33.21	2	TRUE
C(+57.02)NKLIPIAY	+ -	546.299	41.971	39.92	2	TRUE
FYMVVDNIM(+15.99)YR	+ -	733.845	45.2012	38.22	2	FALSE
TPLNC(+57.02)PPGSLK	+ +	592.31	23.6716	46.7	2	TRUE	592.31	23.9327	70.7	2	TRUE
SLKSDALFSYEKRFDE	+ -	484.493	37.6484	55.89	4	TRUE
QGEALNQLELQFTR	- +						823.927	47.2408	53.76	2	FALSE
DC(+57.02)PDGQNLC(+57.02)F	+ -	613.232	35.3384	38.34	2	FALSE
VPTYVPLEME	+ -	589.293	47.0966	39.5	2	TRUE
VSPTASNMLKME	+ -	654.319	32.9554	37.46	2	TRUE
LKC(+57.02)NKLVPLFYKTC(+57.02)PAGKNLC(+57.02)YKM(+15.99)FMVSNLTVPVKRGC(+57.02)IDVC(+57.02)PKNSALVKYVC(+57.02)C(+57.02)NTDRC(+57.02)N	+ -	1203.93	47.5104	50.53	6	TRUE
RLYPDSFC(+57.02)TSAR	- +						491.569	27.8535	56.38	3	FALSE
VGLVAVDKAVY	+ -	567.331	37.3375	41.3	2	FALSE
LSLIHDLPK	+ -	518.313	34.2018	34.69	2	TRUE
GC(+57.02)WPYFK	+ +	479.218	37.7123	34.79	2	TRUE	479.219	38.6846	44.75	2	FALSE
VAVIIYLDKVSHSEDE	+ -	606.315	45.1659	44.64	3	TRUE
RMSLVASTMTHE	+ -	454.888	24.5699	42.86	3	TRUE
VIKIQYDAE	+ -	539.792	27.9125	36.03	2	TRUE
EAVPGSWPWQATLQEK	+ -	913.956	52.8026	27.93	2	FALSE
TC(+57.02)ADIVINDLSLIHDLPKRE	+ -	581.309	53.5404	66.56	4	TRUE
VRDVELLTGLDFYSALK	- +						647.022	58.8259	45.36	3	FALSE
C(+57.02)AQILEPGVYTK	- +						689.855	33.7988	67.9	2	TRUE
SLIHDLPKRE	+ -	403.231	28.0065	33.02	3	TRUE
M(+15.99)YMVAMPKVPVKRGC(+57.02)IDVC(+57.02)PKSSLLVKYVC(+57.02)C(+57.02)NTDRC(+57.02)N	+ -	893.831	40.7282	34.15	5	FALSE
KC(+57.02)NKLIPLAYKTC(+57.02)PAGKNLC(+57.02)YKM(+15.99)FM(+15.99)VAAPKVPVKRGC(+57.02)IDAC(+57.02)PKNSLLVKYVC(+57.02)C(+57.02)NTDRC(+57.02)N	+ -	781.499	51.0386	28.73	9	FALSE
NLC(+57.02)FKATLKKFPLKFPVKR	+ -	467.883	38.6387	57.93	5	TRUE
IHLALIGLE	+ -	489.802	51.0416	29.27	2	TRUE
YPDSFC(+57.02)TSAR	- +						602.259	24.1331	52.82	2	FALSE
TLKC(+57.02)NKLIPIASKTC(+57.02)PAGKNLC(+57.02)YKM(+15.99)FM(+15.99)VATPKVPVKRGC(+57.02)IDVC(+57.02)PKNSLLVKYVC(+57.02)C(+57.02)NTDRC(+57.02)N	+ -	903.585	51.4527	32.75	8	TRUE
MVSDLTIPVKR	+ +	420.244	33.9454	51.37	3	TRUE	629.863	31.2232	65.04	2	TRUE
LC(+57.02)TGQSAEC(+57.02)PTDVFQ	+ -	856.865	36.0615	38.56	2	FALSE
GAPYNDNNYNIDLKARC(+57.02)Q	+ -	709.327	28.386	57.47	3	TRUE
ATLKKFPLKFPVKR	+ -	837.034	27.5965	45.53	2	TRUE
FPC(+57.02)AQILEPGVY	+ -	697.344	53.6249	37.36	2	TRUE
C(+57.02)FQQNDYEE	+ -	616.729	20.9315	28.15	2	TRUE
EKSIFGVTTEDC(+57.02)PDGQNL	+ -	1005.46	41.0306	59.48	2	FALSE
NSLLVKYEC(+57.02)	+ -	563.285	29.2012	32.76	2	TRUE
TC(+57.02)PPGKNLC(+57.02)YKMFMVSDLTIPVKRGC(+57.02)IDVC(+57.02)PKNSLLVK	+ -	888.659	50.5037	38.68	5	TRUE
VVQFMNSLR	+ -	547.293	36.823	38.96	2	TRUE
VKRGC(+57.02)IDVC(+57.02)PKNSLLVK	+ -	497.279	25.4459	39.1	4	FALSE
SIYMSSNAR	+ -	514.745	18.6622	27.4	2	FALSE
KMYMVATPKVPVKRG	+ -	426.996	24.5482	45.91	4	TRUE
LEC(+57.02)HNQQSSQPPTTKTC(+57.02)SGETNC(+57.02)YKK	+ -	617.478	12.233	64.29	5	TRUE
YWVNFAR	+ +	478.243	38.7995	30.41	2	TRUE	478.243	39.4409	44.62	2	FALSE
FADYGC(+57.02)YC(+57.02)GR	+ +	634.743	24.4842	51.06	2	TRUE	634.744	25.0214	56.7	2	FALSE
SLKSDALFSYE	+ -	630.311	38.6675	41.76	2	TRUE
IGGFEC(+57.02)NEHE	+ -	596.24	21.0679	44.95	2	TRUE
NGKC(+57.02)PLMTNQC(+57.02)LA	+ -	753.845	25.932	48.22	2	TRUE
TTEIC(+57.02)PDSWYFC(+57.02)YK	+ -	935.393	46.0497	61.05	2	TRUE
KTC(+57.02)PAGKNLC(+57.02)YKMY	+ -	434.21	22.8312	56.82	4	TRUE
TC(+57.02)ADIVINDLSLIHDLPK	+ +	679.694	59.7248	62.31	3	TRUE	679.694	59.706	76.08	3	TRUE
KTC(+57.02)PAGKNLC(+57.02)YKMFM(+15.99)VSNLTVPVKRGC(+57.02)IDVC(+57.02)PK	+ -	556.284	33.1414	48.7	7	TRUE
KTWC(+57.02)DGFC(+57.02)SIR	+ -	477.216	31.5128	49.27	3	TRUE
VYEMVNYLNTK	- +						458.563	38.9759	60.62	3	FALSE
KMYMVSNKTVPVKR	+ -	560.981	83.8976	51.92	3	TRUE
GC(+57.02)IDVC(+57.02)PKSSLLVK	+ +	788.414	32.292	49.5	2	TRUE	788.415	33.2372	62.76	2	TRUE
VPHC(+57.02)VDINILHIPVC(+57.02)QAA	+ -	686.02	50.008	63.78	3	TRUE
GGSGTPVDDLDRC(+57.02)C(+57.02)Q	+ -	818.837	24.1997	60.82	2	TRUE
LNMRGDDGSFC(+57.02)R	+ -	476.543	21.9643	43.55	3	TRUE
ADVTFDSNTAFESLVVSPDKK	- +						757.377	47.8632	65.76	3	TRUE
NMIQC(+57.02)TVPSRSWWDFADYG	+ -	1167.01	61.0937	34.58	2	TRUE
SC(+57.02)EPFIYHGC(+57.02)PGN	+ -	769.314	30.5893	32.37	2	FALSE
KMFMVSNKTVPVK	+ -	503.616	25.573	55.93	3	TRUE
TTATDIKGNTVTVMENVNLDNKVYK	- +						692.857	39.7668	75.62	4	TRUE
ATC(+57.02)PTVKPGVDIQC(+57.02)C(+57.02)	+ -	853.388	26.6295	41.14	2	FALSE
KTC(+57.02)PAGKNLC(+57.02)YKMF	+ -	859.413	27.9511	62.5	2	TRUE
TSAAVVQDYSKSTR	+ -	504.926	19.1206	43.61	3	TRUE
FHEC(+57.02)NLGNLIC(+57.02)DAVVY	+ -	962.438	56.481	39.03	2	TRUE
IAYPGSLC(+57.02)TQR	+ -	633.319	27.3208	40.57	2	TRUE
FKNMIQC(+57.02)TVPSR	+ -	494.252	27.3621	48.98	3	TRUE
KMFMVSDLTIPVKRGC(+57.02)IDVC(+57.02)PK	+ -	649.337	44.7935	65.89	4	TRUE
IHIWHDE	+ -	475.229	31.064	29.62	2	FALSE
KMYMVSDKTVPVKR	+ -	561.31	21.5844	56.54	3	TRUE
GRFPC(+57.02)AQLLEPGVYTK	+ +	918.475	40.9554	50.91	2	TRUE	612.654	41.7876	55.74	3	TRUE
SALKQPLSETLR	+ -	448.261	25.8103	48.24	3	TRUE
NLC(+57.02)FKATLK	+ -	547.804	27.6177	40.21	2	TRUE
SSNRPMPLNLYQFK	+ +	565.627	41.198	55.34	3	TRUE	565.627	42.2618	61.27	3	TRUE
NGIEINC(+57.02)C(+57.02)TTDRC(+57.02)NN	+ -	920.871	22.2022	69.71	2	TRUE
TPVGLAYIGSIC(+57.02)NPK	- +						795.42	45.6099	61.03	2	FALSE
NKLVPLFYK	+ +	561.338	36.8977	32.67	2	TRUE	561.339	37.3596	44.58	2	FALSE
GC(+57.02)IDVC(+57.02)PKSSLL	+ -	674.833	37.0657	45.24	2	TRUE
M(+15.99)YM(+15.99)VATPKVPVKR	+ -	776.422	23.2731	51.91	2	TRUE
KTC(+57.02)PAGKNLC(+57.02)YKMFMVSNLTVPVKRGC(+57.02)IDVC(+57.02)PKSSLLVKYVC(+57.02)C(+57.02)NTDRC(+57.02)N	+ -	974.478	40.934	53.45	6	TRUE
TC(+57.02)PAGKNLC(+57.02)YKMYMVATPKVPVKR	+ -	938.152	33.2034	57.13	3	TRUE
EC(+57.02)PTDVFQR	- +						576.262	27.7337	45.37	2	FALSE
NGKC(+57.02)PIMTNQC(+57.02)IALRGPGVKVSR	+ -	512.072	29.826	65.17	5	TRUE
LIPLAYKTC(+57.02)PAGKNLC(+57.02)Y	+ -	661.345	38.3827	52.16	3	TRUE
MVAITMAHEM(+15.99)GHNLGM(+15.99)NHDRGFC(+57.02)TC(+57.02)GFNK	+ +	1123.48	39.0699	31.63	3	FALSE	1123.48	40.2467	73.16	3	TRUE
LKC(+57.02)NKLVPLAYKTC(+57.02)PAGKNLC(+57.02)YKMYMVSNKTVPVKRGC(+57.02)IDVC(+57.02)PKNSLLVKYVC(+57.02)C(+57.02)NTDRC(+57.02)N	+ -	800.848	48.5622	37.25	9	TRUE
KYC(+57.02)NKVHTC(+57.02)LNGEKIC(+57.02)F	+ -	724.343	27.7313	67.71	3	TRUE
VIQSWYDENKK	+ +	470.574	23.8175	45.81	3	TRUE	470.574	24.2703	62.01	3	TRUE
RWDSHILDKKVYN	+ -	558.628	26.5953	29.15	3	FALSE
LKC(+57.02)NKLIPIASKTC(+57.02)PAGKNLC(+57.02)YKMFMMSDLTIPVKRGC(+57.02)IDVC(+57.02)PKNSLLVKYVC(+57.02)C(+57.02)NTDRC(+57.02)N	+ -	716.257	49.4567	34.67	10	FALSE
C(+57.02)C(+57.02)EDGMHENPMGYTC(+57.02)EK	- +						706.587	24.6203	69.62	3	TRUE
INYENALLAR	- +						588.82	38.6667	50.14	2	TRUE
WWSDHRGTIIER	+ -	519.264	29.8974	42.01	3	TRUE
GDSGGPLIC(+57.02)DGQIQGIVSWGR	- +						724.692	52.1482	64.25	3	FALSE
TC(+57.02)PAGKNLC(+57.02)YKMYMVATPK	+ +	1117.03	33.1707	63.79	2	TRUE	559.02	33.7738	62.01	4	TRUE
ISGC(+57.02)WPYF	+ -	515.229	55.9109	34.17	2	TRUE
DC(+57.02)PNGHVC(+57.02)YTKTWC(+57.02)DGFC(+57.02)SIR	+ -	659.023	36.5731	39.9	4	FALSE
ILPHRPDNSESC(+57.02)ADKSPDNLWVEER	- +						741.853	30.9881	44.92	4	FALSE
MSLVASTMTHE	+ -	603.777	27.8625	30.68	2	TRUE
VDLGC(+57.02)AATC(+57.02)PTVKTGVDIQC(+57.02)C(+57.02)STDNC(+57.02)NPFPTRK	+ -	936.421	36.7903	29.07	4	FALSE
LKC(+57.02)NKLVPLFYKTC(+57.02)PAGKNLC(+57.02)YKMFM(+15.99)VATPKVPVKRGC(+57.02)IDVC(+57.02)PKNSALVKYVC(+57.02)C(+57.02)NTDRC(+57.02)N	+ -	1029.52	49.35	36.87	7	TRUE
LRDRPQC(+57.02)ILNKPLSTDIVTPPVC(+57.02)GNYFVE	+ -	851.187	50.808	35.55	4	FALSE
SALLKYVC(+57.02)C(+57.02)STDKC(+57.02)N	+ -	606.943	30.231	52.02	3	TRUE
QVPVVQAYAFGK	+ +	653.86	37.9094	43.82	2	TRUE	436.243	38.6944	75.52	3	TRUE
NLC(+57.02)YKMFM(+15.99)VAM(+15.99)PKVPVKRGC(+57.02)IDVC(+57.02)PKSSLLVKYVC(+57.02)C(+57.02)NTDRC(+57.02)N	+ -	858.08	43.825	48.96	6	TRUE
ETPVLSNPGPYLE	+ -	708.356	42.2535	47.26	2	TRUE
AGAPYNDNNYNI	+ -	663.291	31.195	40.05	2	TRUE
LQC(+57.02)NKLIPLAYKTC(+57.02)PAGKNLC(+57.02)YKMYMVSNKTVPVKR	+ -	715.378	38.3386	36.04	6	FALSE
PGFC(+57.02)PPSPR	- +						507.745	24.9154	53.8	2	TRUE
KMFMVSDLTIPVK	+ +	503.612	48.6164	56.75	3	TRUE	503.612	48.2567	61.28	3	FALSE
AKYIQEGDAC(+57.02)KAAFLE	+ -	605.296	32.1041	49.81	3	TRUE
NLC(+57.02)YKMFMVSNLTVPVKRGC(+57.02)IDVC(+57.02)PKSSLLVKYVC(+57.02)C(+57.02)NTDRC(+57.02)N	+ -	850.747	84.3207	35.51	6	FALSE
DC(+57.02)PDGQNLC(+57.02)FKR	+ -	503.891	22.232	42.38	3	TRUE
LIPLAYKT	+ -	459.786	34.3206	33.21	2	TRUE
NSLLVKYEC(+57.02)C(+57.02)NTDRC(+57.02)	+ -	644.617	29.6932	33.05	3	FALSE
LKC(+57.02)NKLIPLAYKTC(+57.02)PAGKNLC(+57.02)YKMFMVAAPKVPVKRGC(+57.02)IDAC(+57.02)PKNSLLVKYVC(+57.02)C(+57.02)NTDRC(+57.02)N	+ -	790.509	45.0042	36.5	9	FALSE
TC(+57.02)PPGKNLC(+57.02)YKMFMVSDLTIPVKR	+ +	571.894	48.183	60.3	5	TRUE	952.484	48.8068	75.63	3	TRUE
YDYNVWIGLR	- +						649.83	51.0382	45.62	2	FALSE
DRPQC(+57.02)ILNKPLSTDIVTPPVC(+57.02)GNYLVE	+ -	1033.53	52.9712	42.5	3	TRUE
LKC(+57.02)HNTQLPFIYK	+ +	831.443	31.7917	59.93	2	TRUE	831.444	33.0839	74.7	2	TRUE
SGC(+57.02)WPYFKTYSYE	+ -	844.357	45.9236	36.35	2	TRUE
LYPDSFC(+57.02)TSAR	+ +	658.8	29.2229	43.17	2	TRUE	658.799	29.9363	55.89	2	TRUE
MYMVSDKTVPVKR	+ +	777.413	24.2969	63.75	2	TRUE	777.413	44.7355	56.17	2	TRUE
LGLGDHNYC(+57.02)RNPDK	+ -	553.595	19.2821	49.27	3	TRUE
IVNGEEAVPGSWPWQATLQEK	+ -	780.393	54.6581	45.42	3	TRUE
LKC(+57.02)NKLVPLFYKTC(+57.02)PAGKNLC(+57.02)YKM(+15.99)YM(+15.99)VAMPKVPVKRGC(+57.02)IDVC(+57.02)PKSSLLVKYVC(+57.02)C(+57.02)NTDRC(+57.02)N	+ -	1213.77	45.8106	38.43	6	TRUE
GC(+57.02)IDVC(+57.02)PKSSLLIK	+ -	530.618	35.6003	42.86	3	TRUE
SIYMSSNARTWTEIIHLWHDE	+ -	648.058	59.7818	40.28	4	FALSE
RVDLGC(+57.02)AATC(+57.02)PT	+ +	660.803	22.8416	33.11	2	FALSE	660.805	23.1689	48.69	2	TRUE
FYHPDKGTGLLNK	+ +	745.393	24.2014	50.32	2	TRUE	497.265	24.7495	69.59	3	TRUE
GKNLC(+57.02)FKATLKKFPL	+ -	442.01	36.1686	40.5	4	TRUE
LVPLFYKTC(+57.02)PAGKNLC(+57.02)YKMFMVSNLTVPVKRGC(+57.02)IDVC(+57.02)PKNSALVKYVC(+57.02)C(+57.02)NTDRC(+57.02)N	+ -	820.782	46.7834	36.27	8	TRUE
GC(+57.02)FDLNMR	+ +	506.72	31.9636	41.71	2	TRUE	506.72	32.6432	54.12	2	TRUE
LGVHNVHVHYEDE	+ -	774.364	21.54	68.33	2	TRUE
VVQEALIPIIPDYK	- +						799.463	53.5617	59.47	2	TRUE
IRC(+57.02)FITPDITSKDC(+57.02)PNGHVC(+57.02)YTK	+ -	696.331	32.4257	74.23	4	TRUE
LKC(+57.02)NKLVPLFYKTC(+57.02)PAGKNLC(+57.02)YKM(+15.99)FMVATPKVPVKRGC(+57.02)IDVC(+57.02)PKNSALVKYVC(+57.02)C(+57.02)NTDRC(+57.02)N	+ -	900.953	46.7105	45.04	8	TRUE
QSAEC(+57.02)PTDSFQR	+ -	713.306	19.9021	48.62	2	TRUE
DNNYNIDLKAR	+ -	445.893	24.4395	43.47	3	TRUE
LTILHTNDVHAR	+ +	695.382	22.5887	47.28	2	TRUE	695.382	22.9107	67.77	2	TRUE
HDC(+57.02)DLPELC(+57.02)TGQ	- +						722.795	30.256	46.75	2	TRUE
C(+57.02)YNGKC(+57.02)PLMTNQC(+57.02)LA	+ -	915.392	30.1369	50.96	2	TRUE
DWTEC(+57.02)EVSGYGK	- +						715.798	30.1583	61.65	2	TRUE
LPC(+57.02)ASNEWEK	- +						617.281	25.698	53.94	2	TRUE
KKFPLKFPVKR	+ -	463.303	84.1692	38.99	3	TRUE
DKISYLITK	+ +	540.818	25.8542	33.48	2	TRUE	540.819	26.3012	54.66	2	TRUE
KYC(+57.02)NKVHTC(+57.02)LNGEKIC(+57.02)FK	+ -	575.534	23.1387	60.46	4	TRUE
MYM(+15.99)VATPKVPVKR	+ -	512.62	25.5787	48.06	3	TRUE
RTDTEEQILVEAHGDNTPK	- +						539.018	26.4977	74.14	4	TRUE
VIQSWYDE	+ -	520.24	35.9968	31.38	2	FALSE
RVSPTASNMLKMEWYPE	+ -	1019.99	46.0342	55.26	2	TRUE
KFPVKRGC(+57.02)ADNC(+57.02)PKNSALLK	+ -	461.448	18.3336	28.76	5	FALSE
KLDDKVPDTEIE	+ -	701.358	24.9082	42.75	2	TRUE
MVSDLTIPVKRG	+ -	658.372	30.5702	54.57	2	TRUE
YNLDNEESANYFK	- +						803.854	34.2263	55.59	2	TRUE
KLIPLAYKTC(+57.02)PAGK	+ -	520.637	25.5437	47.87	3	TRUE
NMLQMEW	+ -	476.206	52.7681	29.68	2	TRUE
LKC(+57.02)NKLVPLFYKTC(+57.02)PAGKDLC(+57.02)YKMYMVATPKVPVKRG	+ -	547.673	40.656	40.13	8	TRUE
TAEQTLQLVHK	- +						423.237	24.4371	64.96	3	TRUE
TAPAFQFSSC(+57.02)SIR	+ +	736.351	37.252	53.18	2	TRUE	491.237	37.8633	79.48	3	TRUE
LC(+57.02)TGQSAEC(+57.02)PTDVFQR	+ -	934.915	31.8349	63.98	2	TRUE
C(+57.02)C(+57.02)NLDSNHQVSC(+57.02)ALENTDK	- +						755.649	24.9814	73.74	3	TRUE
LVPLFYKTC(+57.02)PAGKDLC(+57.02)YKM(+15.99)YMVATPKVPVKR	+ -	615.833	41.8473	36.01	6	FALSE
TPKVPVKRGC(+57.02)IDVC(+57.02)PKSSLLVKYVC(+57.02)C(+57.02)NTDRC(+57.02)N	+ -	638.154	34.6894	58.9	6	TRUE
QKIYTFLKNSC(+57.02)PPVVE	+ -	962.004	38.1187	41.17	2	TRUE
SPPIC(+57.02)GNYFVE	+ -	641.791	41.4821	34.57	2	TRUE
TC(+57.02)PAGKNLC(+57.02)YKMFM(+15.99)VATPKVPVKR	+ -	563.295	33.1495	45.6	5	FALSE
EQSPPLYC(+57.02)LFGPVPSPDVSGC(+57.02)K	+ +	812.05	56.9818	30.24	3	FALSE	1217.57	57.1006	64.94	2	TRUE
NLC(+57.02)YKM(+15.99)YM(+15.99)VATPKVPVKR	+ -	744.057	29.1671	39.69	3	TRUE
SQDILMPLWNSY	+ -	733.853	64.4366	41.68	2	TRUE
LIPLAYKTC(+57.02)PAGKN	+ -	515.952	28.1123	41.28	3	FALSE
QC(+57.02)NKLVPIASKTC(+57.02)PPGKNLC(+57.02)YK	+ -	644.833	25.832	65.88	4	TRUE
SGTPVDDLDRC(+57.02)C(+57.02)QVHDNC(+57.02)YNE	+ -	1277.5	27.468	34.96	2	FALSE
FYHPDKGTGLLNKIC(+57.02)VGNIC(+57.02)R	+ -	616.315	38.4265	67.1	4	TRUE
TC(+57.02)PAGKNIC(+57.02)Y	+ -	592.265	20.9791	28.61	2	FALSE
KMYM(+15.99)VSDKTVPVKR	+ -	425.232	21.1799	43.6	4	FALSE
LKC(+57.02)NKLVPLFYKTC(+57.02)PAGKNLC(+57.02)YKMFMVSNLTVPVK	+ -	694.541	42.7625	29.79	6	FALSE
GTVNTIWSGIEC(+57.02)QR	- +						810.895	42.4399	49.21	2	TRUE
YIFKPSC(+57.02)VLLMK	+ -	500.278	46.3533	29.12	3	FALSE
ERIWQKGLWWL	+ -	505.614	59.1876	37.87	3	FALSE
DPNYGMVEPGTKC(+57.02)GDGMVC(+57.02)SNR	+ -	815.34	29.3053	68.37	3	TRUE
SAEC(+57.02)PTDVFQR	- +						655.295	28.7944	51.07	2	TRUE
SSNRPMPLNLY	+ -	646.326	38.725	31.21	2	TRUE
NSLLVKYVC(+57.02)C(+57.02)N	- +						685.333	35.5975	49.47	2	FALSE
C(+57.02)NKLVPLFY	+ -	577.306	49.0954	35.67	2	TRUE
SIFGVTTEDC(+57.02)PDGQNLC(+57.02)	- +						956.905	43.9276	65.41	2	FALSE
RFWEADGIHGGK	- +						458.23	24.4833	55.01	3	FALSE
WRDHRGTIIERGC(+57.02)GC(+57.02)PK	+ -	420.409	15.7403	35.39	5	FALSE
HPDDNEWNHVSMC(+57.02)IINGGGIR	- +						807.699	41.2686	87.7	3	TRUE
TVPVKRGC(+57.02)IDVC(+57.02)PKNSLLVK	+ -	571.572	28.9663	41.2	4	TRUE
GLVSGGLYDSHVGC(+57.02)RPY	- +						612.96	35.2225	61.6	3	TRUE
SWAILAR	+ +	408.74	37.607	27.53	2	FALSE	408.74	38.3372	59.58	2	TRUE
ITPDITSKDC(+57.02)PNGHVC(+57.02)YTKTW	+ -	624.043	31.3873	40.4	4	TRUE
MYMVSNKTVPVKRGC(+57.02)IDVC(+57.02)PK	+ -	621.317	28.9663	45.2	4	TRUE
[truncated: 199 more rows]

## Sheet: Protein View
			PEAKS 71 [2022-02-01 16:59]						PEAKS 45 [2022-02-01 14:01]
Protein_ID	Protein Description	Cover Map	Score	#Spec	#Pep	#Uniq	%Pep	%Cov	Score	#Spec	#Pep	#Uniq	%Pep
tr|A0A2D4ETJ5|A0A2D4ETJ5_MICCO	NTR domain-containing protein (Fragment) OS=Micrurus corallinus OX=54390 PE=4 SV=1	+ +	46.62	2	1	1	∞	8.11	73.02	3	1	1	7.14
tr|A0A346CM32|A0A346CM32_9SAUR	Metalloproteinase 22 (Fragment) OS=Ahaetulla prasina OX=499056 PE=2 SV=1								102.67	2	2	1	3.64
tr|A0A2D4GN98|A0A2D4GN98_MICCO	Uncharacterized protein (Fragment) OS=Micrurus corallinus OX=54390 PE=4 SV=1	+ +	35.83	3	1	1	∞	7.97	49.17	3	1	1	5.88
tr|R4FK41|R4FK41_9SAUR		+ -	149.15	44	8	1	∞	17.31
tr|A0A1L8D5V7|A0A1L8D5V7_BOTAT	Snake venom metalloproteinase OS=Bothrops atrox OX=8725 PE=2 SV=1								49.7	1	1	1	1.54
tr|A0A670ZCC0|A0A670ZCC0_PSETE	HGF activator OS=Pseudonaja textilis OX=8673 GN=HGFAC PE=3 SV=1	+ +	37	1	1	1	∞	2.01	78.3	4	1	1	1.75
tr|V8NBS9|V8NBS9_OPHHA	Endoplasmic reticulum resident protein 44 OS=Ophiophagus hannah OX=8665 GN=Erp44 PE=4 SV=1								71.32	2	1	1	2.33
tr|U3EPD1|U3EPD1_MICFL		+ -	59.42	6	2	1	∞	14.58
tr|A0A0B8RV98|A0A0B8RV98_CROHD		+ -	54.59	3	2	2	∞	2.95
P34076|3S11_NAJCH		+ -	51.88	1	1	1	∞	37.1
P60771|3S1CB_NAJKA	Cobrotoxin OS=Naja kaouthia OX=8649 PE=1 SV=2	+ +	153.51	27	6	2	∞	18.07	150.75	68	4	1	36.36
tr|R4FI70|R4FI70_9SAUR		+ -	29.08	1	1	1	∞	21.28
P01451|3SA1_NAJOX		+ -	245.8	420	36	1	∞	100
tr|A0A6J1TVU9|A0A6J1TVU9_9SAUR	snake venom serine protease NaSP isoform X1 OS=Notechis scutatus OX=8663 GN=LOC113411373 PE=3 SV=1								240.22	69	10	2	52.63
A8QL57|VSP1_BUNMU	Snake venom serine protease BmSP (Fragment) OS=Bungarus multicinctus OX=8616 PE=2 SV=1	+ +	184.36	45	11	1	∞	19.5	244.24	66	11	2	47.83
Q9PTT0|3S1CB_NAJNA	Cobrotoxin homolog OS=Naja naja OX=35670 PE=1 SV=1	+ +	153.51	27	6	2	∞	18.07	150.75	68	4	1	40
tr|T1E3X9|T1E3X9_CROHD		+ -	54.59	3	2	2	∞	2.95
O73857|3SA5A_NAJSP		+ -	293.69	426	69	9	∞	76.54
tr|A0A0B8RSV9|A0A0B8RSV9_BOIIR		+ -	64.66	4	2	1	∞	3.92
tr|A0A2D4LER7|A0A2D4LER7_9SAUR	Uncharacterized protein (Fragment) OS=Micrurus spixii OX=129469 PE=4 SV=1								61.52	2	1	1	2.38
Q5YF89|NGFV2_NAJSP	Venom nerve growth factor 2 OS=Naja sputatrix OX=33626 PE=2 SV=1	+ +	260.13	99	30	2	∞	43.98	285.91	86	14	14	50
D5LMJ3|VM3A_NAJAT	Zinc metalloproteinase-disintegrin-like atrase-A OS=Naja atra OX=8656 PE=2 SV=1	+ +	203.71	61	23	20	∞	27.18	230.14	28	13	12	20.63
tr|U3F558|U3F558_MICFL		+ -	29.12	1	1	1	∞	8.11
Q9W7J4|PA2A1_PSETE		+ -	149.15	44	8	1	∞	17.53
P29180|3NO26_NAJNA		+ -	198.86	56	17	1	∞	72.31
tr|R4FKE6|R4FKE6_9SAUR	Carboxylic ester hydrolase (Fragment) OS=Suta fasciata OX=529716 PE=2 SV=1	+ +	176.7	47	14	5	∞	18.37	135.09	5	3	1	7.5
P86382|3SA7_NAJNA		+ -	281.65	745	76	5	∞	100
P62377|3SOFL_NAJNA	Cytotoxin-like basic protein OS=Naja naja OX=35670 PE=1 SV=1								210.6	161	11	11	84.62
tr|A0A194ATS1|A0A194ATS1_SISMB	Metalloproteinase type III 7b OS=Sistrurus miliarius barbouri OX=8759 PE=4 SV=1								64.14	3	1	1	1.47
P0DI91|OXLA_NAJOX		+ -	154.27	55	15	4	∞	71.58
tr|A0A1L8D5V8|A0A1L8D5V8_BOTAT	Snake venom metalloproteinase OS=Bothrops atrox OX=8725 PE=2 SV=1								49.7	1	1	1	1.54
Q9DGH9|3SA2_NAJKA		+ -	289.56	373	54	1	∞	76.54
P01427|3S11_NAJOX	Short neurotoxin 1 OS=Naja oxiana OX=8657 PE=1 SV=1	+ +	228.73	103	22	9	∞	100	77.86	3	1	1	11.11
P0DSN1|3SAN_NAJNG		+ -	96.72	26	6	1	∞	53.33
tr|U3FBA4|U3FBA4_MICFL		+ -	36.48	2	1	1	∞	11.11
tr|A0A0B8RWC4|A0A0B8RWC4_BOIIR		+ -	36.48	2	1	1	∞	11.11
tr|A0A194APN6|A0A194APN6_9SAUR		+ -	32.23	1	1	1	∞	3.31
tr|U3FYN7|U3FYN7_MICFL		+ -	29.12	1	1	1	∞	6.25
tr|R4FIQ0|R4FIQ0_9SAUR		+ -	40.97	2	1	1	∞	13.98
tr|A0A1J0CQH1|A0A1J0CQH1_NAJNA	Neurotoxin-like protein OS=Naja naja OX=35670 PE=2 SV=1	+ +	204.13	88	22	22	∞	69.77	99.73	6	2	2	16.67
tr|U3F584|U3F584_MICFL		+ -	90.05	18	4	1	∞	7.64
P60308|3SAFC_NAJAT	Cytotoxin SP15c OS=Naja atra OX=8656 PE=1 SV=1								87.53	2	1	1	7.69
P62375|3SOF5_NAJAT	Cytotoxin A5 OS=Naja atra OX=8656 PE=1 SV=1	+ +	304.28	394	61	19	∞	74.7	210.6	161	11	11	78.57
tr|A0A194AT39|A0A194AT39_9SAUR		+ -	181.33	29	10	2	∞	22.56
tr|V8N885|V8N885_OPHHA	NTR domain-containing protein (Fragment) OS=Ophiophagus hannah OX=8665 GN=L345_16505 PE=4 SV=1	+ +	46.62	2	1	1	∞	5.73	73.02	3	1	1	4.35
P80245|3SAN_NAJAT		+ -	226.29	154	26	2	∞	74.07
tr|A0A6I9YJI0|A0A6I9YJI0_9SAUR	T-plasminogen activator OS=Thamnophis sirtalis OX=35019 GN=PLAT PE=3 SV=1	+ +	115.47	21	6	4	∞	8.71	172.6	26	6	1	11.11
tr|A0A0U4W6H0|A0A0U4W6H0_NAJNA		+ -	282.3	488	73	6	∞	83.33
P00596|PA2A1_NAJKA	Acidic phospholipase A2 CM-II OS=Naja kaouthia OX=8649 PE=1 SV=2								266.48	200	21	1	175
tr|A0A2D4LEH0|A0A2D4LEH0_9SAUR	Uncharacterized protein (Fragment) OS=Micrurus spixii OX=129469 PE=4 SV=1								61.52	2	1	1	2.38
A0A0U5AUY6|3SA9_NAJNA	Cytotoxin 9 (Fragment) OS=Naja naja OX=35670 PE=1 SV=1	+ +	337.13	1018	106	1	∞	86.11	275.46	405	23	5	191.67
tr|A0A0B8RQZ4|A0A0B8RQZ4_BOIIR	Epithelial cell adhesion molecule OS=Boiga irregularis OX=92519 PE=3 SV=1								44.84	1	1	1	2.27
tr|A0A2D4LE88|A0A2D4LE88_9SAUR	Uncharacterized protein (Fragment) OS=Micrurus spixii OX=129469 PE=4 SV=1								61.52	2	1	1	2.33
Q9PSN6|3S13_NAJSP	Neurotoxin 3 OS=Naja sputatrix OX=33626 PE=1 SV=1								150.75	68	4	1	40
tr|V8NZZ1|V8NZZ1_OPHHA	N(4)-(Beta-N-acetylglucosaminyl)-L-asparaginase (Fragment) OS=Ophiophagus hannah OX=8665 GN=Aga PE=3 SV=1								54.35	3	1	1	2.78
Q9W7I3|3NO29_NAJSP		+ -	39.91	1	1	1	∞	20.93
tr|A0A194ATS5|A0A194ATS5_SISMB		+ -	54.59	3	2	2	∞	2.95
E3P6P4|CYT_NAJKA	Cystatin OS=Naja kaouthia OX=8649 PE=2 SV=1	+ +	39.78	2	1	1	∞	12.06	107.45	5	2	2	12.5
tr|A0A898INR6|A0A898INR6_CALBG	Phospholipase A2 IB OS=Calliophis bivirgatus OX=8633 PE=2 SV=1								73.41	2	1	1	8.33
tr|U3FZS8|U3FZS8_MICFL	Aminopeptidase OS=Micrurus fulvius OX=8637 PE=2 SV=1	+ +	43.34	3	1	1	∞	1.31	142.53	6	4	4	4.82
P29179|3NO25_NAJNA		+ -	129.08	33	10	1	∞	61.29
tr|A0A0K8RYU3|A0A0K8RYU3_CROHD		+ -	54.59	3	2	2	∞	2.95
tr|A0A182C5S6|A0A182C5S6_9SAUR		+ -	44.07	3	1	1	∞	5.02
tr|A0A0B8RXT3|A0A0B8RXT3_BOIIR	Endoplasmic reticulum resident protein 44 OS=Boiga irregularis OX=92519 PE=4 SV=1								71.32	2	1	1	2.38
P24780|3SA3_NAJNA		+ -	331.35	702	91	1	∞	100
tr|A0A194AR95|A0A194AR95_9SAUR		+ -	39.18	4	1	1	∞	5.48
P01442|3SA2_NAJAT		+ -	293.69	426	69	9	∞	76.54
P25672|3L24_NAJNA	Long neurotoxin 4 OS=Naja naja OX=35670 PE=1 SV=1	+ +	287.34	256	45	13	∞	100	246.59	221	14	2	140
I2C090|VCO3_OPHHA	Ophiophagus venom factor OS=Ophiophagus hannah OX=8665 PE=1 SV=1	+ +	250.15	102	40	13	∞	19.87	282.24	74	18	8	10.4
tr|B0FXL8|B0FXL8_9SAUR	Siamenotoxin I (Fragment) OS=Naja siamensis OX=84476 GN=VW PE=2 SV=1	+ +	153.51	27	6	2	∞	18.07	150.75	68	4	1	36.36
tr|V8P7T9|V8P7T9_OPHHA	Sulfhydryl oxidase OS=Ophiophagus hannah OX=8665 GN=QSOX1 PE=3 SV=1								67.67	1	1	1	1.25
P01431|3S11_NAJMO	Short neurotoxin 1 OS=Naja mossambica OX=8644 PE=1 SV=1	+ +	187.3	53	9	3	∞	37.1	161.76	69	6	3	50
tr|A0A6J1UY34|A0A6J1UY34_9SAUR		+ -	59.64	7	2	2	∞	6.84
tr|A0A2D4GU19|A0A2D4GU19_MICCO	Uncharacterized protein (Fragment) OS=Micrurus corallinus OX=54390 PE=3 SV=1	+ +	153.8	15	6	6	∞	17.48	118.82	8	2	2	13.33
A0A2D0TC04|PDE_NAJAT	Venom phosphodiesterase OS=Naja atra OX=8656 PE=1 SV=1	+ +	297.24	208	72	32	∞	62.17	353.48	174	44	40	50.57
tr|U3FA85|U3FA85_MICFL		+ -	90.05	18	4	1	∞	7.64
tr|H8PG61|H8PG61_9SAUR		+ -	46.73	1	1	1	∞	20.99
tr|U3FCT9|U3FCT9_MICFL	Endonuclease domain-containing 1 protein OS=Micrurus fulvius OX=8637 PE=2 SV=1	+ +	155.72	18	7	3	∞	24.45	183.37	25	6	3	23.08
tr|B5KLC2|B5KLC2_HOPST	Vespryn isoform 1 OS=Hoplocephalus stephensii OX=196418 PE=2 SV=1								105.92	4	2	1	7.69
Q98959|3SA3A_NAJAT		+ -	315.73	598	77	2	∞	76.54
tr|A0A194AMC0|A0A194AMC0_9SAUR		+ -	54.59	3	2	2	∞	2.95
tr|U3FA82|U3FA82_MICFL		+ -	90.05	18	4	1	∞	7.64
tr|V8NBS6|V8NBS6_OPHHA	Uncharacterized protein (Fragment) OS=Ophiophagus hannah OX=8665 GN=L345_15265 PE=4 SV=1	+ +	48.75	2	1	1	∞	17.86	93.18	4	2	2	28.57
tr|A0A2H6NE61|A0A2H6NE61_MICLE		+ -	37	1	1	1	∞	3.09
tr|A0A194AS47|A0A194AS47_9SAUR		+ -	106.39	13	6	1	∞	11.42
tr|A0A898INP5|A0A898INP5_CALBG	Kunitz peptide OS=Calliophis bivirgatus OX=8633 PE=2 SV=1	+ +	67.49	6	2	2	∞	15.66	78.7	3	1	1	9.09
tr|V8NAN6|V8NAN6_OPHHA		+ -	34.14	1	1	1	∞	1.85
tr|A0A0U5AL91|A0A0U5AL91_NAJNA	Cytotoxin 17 (Fragment) OS=Naja naja OX=35670 GN=CTX17 PE=2 SV=1								212.06	70	11	1	91.67
tr|R4G2H6|R4G2H6_9SAUR		+ -	46.73	1	1	1	∞	20.99
tr|A0A194APP0|A0A194APP0_9SAUR		+ -	54.59	3	2	2	∞	2.96
tr|V8NGJ7|V8NGJ7_OPHHA		+ -	27.54	1	1	1	∞	0.61
tr|E9JG22|E9JG22_ECHCS		+ -	33.61	6	1	1	∞	6.03
P07525|3SAT_NAJAT		+ -	309.47	509	74	10	∞	100
tr|B5KLB1|B5KLB1_9SAUR	Vespryn isoform 1 OS=Notechis scutatus OX=8663 PE=2 SV=1								105.92	4	2	1	8
tr|A0A346CM27|A0A346CM27_9SAUR	Metalloproteinase 35 (Fragment) OS=Ahaetulla prasina OX=499056 PE=2 SV=1								102.67	2	2	1	3.7
tr|V8P823|V8P823_OPHHA	Epithelial cell adhesion molecule OS=Ophiophagus hannah OX=8665 GN=EPCAM PE=3 SV=1								44.84	1	1	1	2.63
tr|V8PCI9|V8PCI9_OPHHA	Peptidylamidoglycolate lyase (Fragment) OS=Ophiophagus hannah OX=8665 GN=Pam PE=4 SV=1								70.62	2	2	2	1.64
tr|U3FYP4|U3FYP4_MICFL		+ -	90.05	18	4	1	∞	7.75
tr|H8PG62|H8PG62_9SAUR		+ -	46.73	1	1	1	∞	20.99
tr|A0A898IPK1|A0A898IPK1_CALBG		+ -	36.68	3	1	1	∞	15.19
tr|U3FCS0|U3FCS0_MICFL	Endoplasmic reticulum resident protein 44 OS=Micrurus fulvius OX=8637 PE=2 SV=1								71.32	2	1	1	2.33
tr|A0A2D4MDB1|A0A2D4MDB1_9SAUR		+ -	34.14	1	1	1	∞	3.93
P01140|NGFV_NAJNA		+ -	259.4	92	30	3	∞	94.83
Q98962|3SA3D_NAJAT		+ -	262.77	331	46	1	∞	75.31
P01452|3SA4_NAJMO	Cytotoxin 4 OS=Naja mossambica OX=8644 PE=1 SV=1	+ +	141.59	112	11	1	∞	38.33	122.64	24	3	1	23.08
Q9YGI1|3NO23_NAJAT	Probable weak neurotoxin NNAM3 OS=Naja atra OX=8656 PE=3 SV=1								140.68	43	4	2	28.57
tr|A0A2D4MC13|A0A2D4MC13_9SAUR	GH18 domain-containing protein OS=Micrurus spixii OX=129469 PE=4 SV=1								94.28	4	2	2	6.67
tr|A0A194AP49|A0A194AP49_9SAUR		+ -	181.33	29	10	2	∞	22.47
C5H5D1|VM31_CRODC		+ -	54.59	3	2	2	∞	4.31
tr|R4FIR9|R4FIR9_9SAUR	LP-Pse-3 OS=Pseudonaja modesta OX=340912 PE=2 SV=1								99.53	7	2	2	11.76
tr|A0A6J1TUS8|A0A6J1TUS8_9SAUR	serine protease harobin isoform X2 OS=Notechis scutatus OX=8663 GN=LOC113411373 PE=3 SV=1								240.22	69	10	2	55.56
tr|U3FCD8|U3FCD8_MICFL		+ -	34.14	1	1	1	∞	2.02
tr|R4G314|R4G314_9SAUR	LP-Pse-6 OS=Pseudonaja modesta OX=340912 PE=2 SV=1								99.53	7	2	2	11.11
tr|A0A670YMA3|A0A670YMA3_PSETE	Hepatocyte growth factor OS=Pseudonaja textilis OX=8673 GN=HGF PE=3 SV=1								49.21	2	1	1	1.08
tr|U3F569|U3F569_MICFL		+ -	90.05	18	4	1	∞	7.64
tr|A0A6P9CSB8|A0A6P9CSB8_PANGU	hepatocyte growth factor activator OS=Pantherophis guttatus OX=94885 GN=HGFAC PE=3 SV=1	+ +	37	1	1	1	∞	2.66	78.3	4	1	1	2.38
tr|A0A346CM36|A0A346CM36_9SAUR	Metalloproteinase 31 (Fragment) OS=Ahaetulla prasina OX=499056 PE=2 SV=1								102.67	2	2	1	3.77
tr|A0A0B8RXZ9|A0A0B8RXZ9_BOIIR		+ -	202.86	88	29	1	∞	34.35
tr|A0A194ASJ2|A0A194ASJ2_SISTE		+ -	54.59	3	2	2	∞	2.95
Q9W717|3SO1_NAJAT	Neurotoxin-like protein NTL2 OS=Naja atra OX=8656 PE=3 SV=1	+ +	204.13	88	22	22	∞	69.77	99.73	6	2	2	16.67
tr|D2YVL1|D2YVL1_DEMVE	Venom C-type lectin galactose binding isoform variant 2 OS=Demansia vestigiata OX=412038 PE=2 SV=1								99.53	7	2	2	13.33
tr|A6MFM1|A6MFM1_DEMVE		+ -	50.89	4	2	1	∞	26.71
tr|A0A194AS98|A0A194AS98_9SAUR	Ecto-5'-nucleotidase OS=Micrurus tener OX=1114301 PE=3 SV=1								284.47	76	27	1	42.19
tr|A0A194APE3|A0A194APE3_9SAUR		+ -	54.59	3	2	2	∞	2.95
P59275|3S1B_NAJKA	Cobrotoxin-b OS=Naja kaouthia OX=8649 PE=1 SV=1								77.86	3	1	1	10
P86541|3SAA_NAJNA	Cytotoxin 10 OS=Naja naja OX=35670 PE=1 SV=2	+ +	305.99	886	92	23	∞	100	264.72	387	19	1	158.33
tr|A0A194AR36|A0A194AR36_9SAUR		+ -	39.18	4	1	1	∞	5.48
D3TTC1|VM3KL_NAJAT	Zinc metalloproteinase-disintegrin-like kaouthiagin-like OS=Naja atra OX=8656 PE=1 SV=1								235.57	59	16	1	30.19
G9I930|PA2HB_MICTN		+ -	39.18	4	1	1	∞	5.37
tr|A0A0B8RYU2|A0A0B8RYU2_BOIIR		+ -	64.66	4	2	1	∞	3.92
tr|A0A0B8RQX4|A0A0B8RQX4_BOIIR	Endoplasmic reticulum resident protein 44 OS=Boiga irregularis OX=92519 PE=4 SV=1								71.32	2	1	1	2.17
tr|A0A1W7RJU5|A0A1W7RJU5_AGKCO		+ -	54.59	3	2	2	∞	2.95
tr|A0A646QDU0|A0A646QDU0_9SAUR		+ -	48.57	4	2	1	∞	13.85
tr|V8P6V3|V8P6V3_OPHHA		+ -	29.12	1	1	1	∞	5.06
tr|H8PG63|H8PG63_9SAUR		+ -	46.73	1	1	1	∞	20.99
tr|I6LJ76|I6LJ76_AUSSU	C-type lectin galactose binding isoform OS=Austrelaps superbus OX=29156 PE=2 SV=1								99.53	7	2	2	12.5
Q9W716|3SOFV_NAJAT	Cytotoxin homolog 5V OS=Naja atra OX=8656 PE=3 SV=1	+ +	271.68	282	42	2	∞	74.7	210.6	161	11	11	78.57
tr|R4FKD2|R4FKD2_9SAUR		+ -	29.12	1	1	1	∞	6.9
P86545|VSP_NAJNA		+ -	115.77	12	4	3	∞	77.78
P82464|3SO8_NAJKA	Muscarinic toxin-like protein 3 OS=Naja kaouthia OX=8649 PE=1 SV=1	+ +	182.89	59	18	17	∞	96.92	215.55	29	12	12	133.33
tr|V8ND68|V8ND68_OPHHA		+ -	77.24	4	2	2	∞	4.39
Q98960|3SA3B_NAJAT		+ -	291.08	383	57	2	∞	76.54
C0HKB8|PA2A1_MICDM		+ -	100.27	37	6	1	∞	18.8
Q076D1|VM31_CRODU		+ -	54.59	3	2	2	∞	4.28
A8QL58|OXLA_NAJAT	L-amino-acid oxidase (Fragment) OS=Naja atra OX=8656 PE=1 SV=2	+ +	287.71	248	69	58	∞	61.93	338.3	157	35	34	53.85
tr|U3FAB0|U3FAB0_MICFL		+ -	90.05	18	4	1	∞	7.75
tr|U3FD65|U3FD65_MICFL	Cathepsin B OS=Micrurus fulvius OX=8637 PE=2 SV=1								85.7	4	2	2	7.41
tr|A0A0U5AR60|A0A0U5AR60_NAJNA	Cytotoxin 12 (Fragment) OS=Naja naja OX=35670 GN=CTX12b PE=2 SV=1	+ +	313.6	796	99	10	∞	86.11	229.36	82	13	1	118.18
tr|A0A898ILW0|A0A898ILW0_CALBG	Kallikrein OS=Calliophis bivirgatus OX=8633 PE=2 SV=1	+ +	176.83	35	12	1	∞	19.84	191.48	47	6	1	28.57
tr|A0A194APA1|A0A194APA1_9SAUR		+ -	90.05	18	4	1	∞	7.64
tr|A0A1W7RFC1|A0A1W7RFC1_AGKCO	Glia-derived nexin-like protein OS=Agkistrodon contortrix contortrix OX=8713 PE=3 SV=1								67.89	1	1	1	2.22
tr|V8NNL9|V8NNL9_OPHHA		+ -	44.13	3	1	1	∞	6.67
tr|R4G2I9|R4G2I9_9SAUR		+ -	149.15	44	8	1	∞	17.53
P84808|CRVP2_NAJKA	Cysteine-rich venom protein kaouthin-2 OS=Naja kaouthia OX=8649 PE=1 SV=2	+ +	262.26	79	25	13	∞	68.07	260.62	40	11	10	45.83
tr|V8P395|V8P395_OPHHA	Glutathione peroxidase (Fragment) OS=Ophiophagus hannah OX=8665 GN=Gpx3 PE=3 SV=1	+ +	193.45	81	26	26	∞	45.45	218.15	53	11	11	37.93
tr|A0A2D4FYS1|A0A2D4FYS1_MICCO	Uncharacterized protein (Fragment) OS=Micrurus corallinus OX=54390 PE=3 SV=1								54.35	3	1	1	2.7
tr|V8P2K1|V8P2K1_OPHHA	Aminopeptidase (Fragment) OS=Ophiophagus hannah OX=8665 GN=ERAP1 PE=3 SV=1								107.77	2	2	2	2.41
O93473|3SA4A_NAJSP		+ -	304.78	465	65	4	∞	76.54
tr|A0A2D4MYJ5|A0A2D4MYJ5_9SAUR	Peptidase S1 domain-containing protein (Fragment) OS=Micrurus spixii OX=129469 PE=3 SV=1	+ +	37	1	1	1	∞	4.23	78.3	4	1	1	3.57
P01470|3SA3_NAJMO		+ -	96.72	26	6	1	∞	53.33
tr|A0A0U5ARS4|A0A0U5ARS4_NAJNA		+ -	338.26	2713	104	8	∞	87.5
tr|A0A0B8RZW0|A0A0B8RZW0_BOIIR		+ -	64.66	4	2	1	∞	3.92
Q9PS34|3SA5_NAJOX		+ -	238.96	174	32	3	∞	93.33
tr|A0A2D4PI83|A0A2D4PI83_MICSU	Uncharacterized protein (Fragment) OS=Micrurus surinamensis OX=129470 PE=3 SV=1	+ +	77.9	4	2	2	∞	13.21	96.03	3	2	2	9.52
tr|V8NIY2|V8NIY2_OPHHA		+ -	37	1	1	1	∞	11.7
Q98957|3SA1A_NAJAT		+ -	254.1	439	41	1	∞	74.07
P83345|3SAS_NAJSG		+ -	188.06	102	25	2	∞	100
tr|A0A898IPP5|A0A898IPP5_CALBG	Kunitz peptide OS=Calliophis bivirgatus OX=8633 PE=2 SV=1	+ +	67.49	6	2	2	∞	15.66	78.7	3	1	1	11.11
Q91135|3SAPF_NAJAT		+ -	244.85	417	34	1	∞	76.54
tr|U3FVE4|U3FVE4_MICFL		+ -	90.05	18	4	1	∞	7.64
P0CH80|3SA1_NAJKA		+ -	314.78	598	75	1	∞	100
tr|V8NYU2|V8NYU2_OPHHA		+ -	34.14	1	1	1	∞	2.04
tr|A0A898ILL7|A0A898ILL7_CALBG	Snake venom metalloprotease OS=Calliophis bivirgatus OX=8633 PE=2 SV=1	+ +	110.89	10	3	1	∞	7.84	108.63	7	2	2	3.45
O93472|3SA2C_NAJSP		+ -	324.41	954	88	8	∞	76.54
tr|U3FYN9|U3FYN9_MICFL		+ -	90.05	18	4	1	∞	7.64
tr|A0A6G5ZW30|A0A6G5ZW30_VIPAN		+ -	190.46	56	20	1	∞	9.68
tr|A0A2D4PV26|A0A2D4PV26_MICSU	Uncharacterized protein OS=Micrurus surinamensis OX=129470 PE=4 SV=1								85.59	1	1	1	4.55
tr|A0A0B8RY19|A0A0B8RY19_BOIIR	Glia-derived nexin-like protein OS=Boiga irregularis OX=92519 PE=3 SV=1								67.89	1	1	1	2.22
tr|A0A194AS35|A0A194AS35_SISMB	Metalloproteinase type III 7a OS=Sistrurus miliarius barbouri OX=8759 PE=4 SV=1								64.14	3	1	1	1.45
B6EWW8|V5NTD_GLOBR		+ -	184.53	64	22	1	∞	27.89
Q0ZZJ6|VCO31_AUSSU	A.superbus venom factor 1 OS=Austrelaps superbus OX=29156 PE=1 SV=1								245.71	44	12	3	6.49
tr|U3FVD7|U3FVD7_MICFL		+ -	29.12	1	1	1	∞	5.69
tr|B3EXG9|B3EXG9_MICFL		+ -	90.05	18	4	1	∞	8.09
tr|A0A0U4W6K7|A0A0U4W6K7_NAJNA		+ -	267.18	596	63	1	∞	86.11
tr|A0A2D4PXU3|A0A2D4PXU3_MICSU	Uncharacterized protein (Fragment) OS=Micrurus surinamensis OX=129470 PE=4 SV=1								61.52	2	1	1	2.78
tr|J3S0T3|J3S0T3_CROAD		+ -	36.48	2	1	1	∞	11.11
Q9W6W9|3SA4N_NAJAT		+ -	292.78	404	77	11	∞	74.07
tr|H8PG67|H8PG67_9SAUR		+ -	30.57	2	1	1	∞	13.46
tr|A0A6J1TU04|A0A6J1TU04_9SAUR	serine protease harobin isoform X3 OS=Notechis scutatus OX=8663 GN=LOC113411373 PE=3 SV=1								240.22	69	10	2	58.82
P13495|3L2B_PSETE		+ -	106.94	32	4	1	∞	40.85
tr|V8N3Q3|V8N3Q3_OPHHA	WAP domain-containing protein (Fragment) OS=Ophiophagus hannah OX=8665 GN=L345_17996 PE=3 SV=1	+ +	52.09	3	1	1	∞	10.71	106.96	6	2	1	28.57
tr|V8PGC6|V8PGC6_OPHHA		+ -	27.82	1	1	1	∞	1.14
tr|A0A081DUB4|A0A081DUB4_EUBMA	Phospholipase A2 OS=Eublepharis macularius OX=481883 PE=2 SV=1	+ +	118.62	38	6	1	∞	10.74	131.29	61	4	1	30.77
P00986|VKT2_NAJNI	Kunitz-type serine protease inhibitor 2 OS=Naja nivea OX=8655 PE=1 SV=1	+ +	67.49	6	2	2	∞	22.81	78.7	3	1	1	11.11
tr|A0A898IJU7|A0A898IJU7_CALBG		+ -	28.73	1	1	1	∞	27.17
Q91996|3SOFP_NAJAT	Cardiotoxin 7'' OS=Naja atra OX=8656 PE=3 SV=1	+ +	304.28	394	61	19	∞	74.7	210.6	161	11	11	78.57
tr|R4G310|R4G310_9SAUR		+ -	149.15	44	8	1	∞	17.53
tr|A0A0U4N5W4|A0A0U4N5W4_NAJNA		+ -	351.3	948	120	4	∞	86.11
tr|A0A670Z7J8|A0A670Z7J8_PSETE	T-plasminogen activator OS=Pseudonaja textilis OX=8673 GN=PLAT PE=3 SV=1	+ +	156.37	37	13	8	∞	18.39	226.85	46	14	5	25
tr|V8N4Y2|V8N4Y2_OPHHA	Endonuclease domain-containing 1 protein OS=Ophiophagus hannah OX=8665 GN=ENDOD1 PE=4 SV=1	+ +	206.55	31	15	11	∞	54.38	208.97	33	8	5	47.06
tr|A0A182C5R8|A0A182C5R8_9SAUR	Papilin (Fragment) OS=Phalotris mertensi OX=1260334 PE=4 SV=1	+ +	99.88	10	3	3	∞	12.57	158.5	10	3	2	12.5
P60304|3SA1_NAJAT		+ -	254.9	440	42	1	∞	74.07
P82463|3SUC2_NAJKA	Muscarinic toxin-like protein 2 OS=Naja kaouthia OX=8649 PE=1 SV=1	+ +	255.81	78	29	19	∞	76.92	235.75	26	9	9	81.82
P84805|CRVP1_NAJKA	Cysteine-rich venom protein kaouthin-1 OS=Naja kaouthia OX=8649 PE=1 SV=2	+ +	276.06	119	43	36	∞	54.39	251.05	58	14	7	58.33
tr|A0A346CM44|A0A346CM44_9SAUR	Metalloproteinase 17 (Fragment) OS=Ahaetulla prasina OX=499056 PE=2 SV=1								102.67	2	2	1	3.64
tr|R4GD12|R4GD12_ANOCA	Hepatocyte growth factor OS=Anolis carolinensis OX=28377 GN=HGF PE=3 SV=2								49.21	2	1	1	1.11
tr|A0A194AP55|A0A194AP55_9SAUR		+ -	39.18	4	1	1	∞	5.48
P00598|PA2A1_NAJAT	Acidic phospholipase A2 1 OS=Naja atra OX=8656 PE=1 SV=2	+ +	288.22	634	81	21	∞	70.55	334.08	505	31	5	281.82
P25668|3L21_NAJNA	Long neurotoxin 1 OS=Naja naja OX=35670 PE=1 SV=1	+ +	278.9	307	44	16	∞	84.51	254.38	256	15	6	150
tr|R4FJM1|R4FJM1_DENDV	Carboxylic ester hydrolase (Fragment) OS=Denisonia devisi OX=529689 PE=2 SV=1								141	5	3	1	6.67
tr|A0A898INH4|A0A898INH4_CALBG	Phospholipase A2 IB OS=Calliophis bivirgatus OX=8633 PE=2 SV=1								73.41	2	1	1	10
tr|V8NEU2|V8NEU2_OPHHA	B30.2/SPRY domain-containing protein OS=Ophiophagus hannah OX=8665 GN=L345_13461 PE=3 SV=1	+ +	120.39	20	8	4	∞	22.27	134.59	9	3	2	10.34
tr|A0A194ARQ8|A0A194ARQ8_SISTE		+ -	54.59	3	2	2	∞	2.95
tr|V8PE22|V8PE22_OPHHA	Ribonuclease T2 OS=Ophiophagus hannah OX=8665 GN=RNASET2 PE=3 SV=1								152.88	8	3	3	13.64
P60770|3S1CB_NAJAT	Cobrotoxin OS=Naja atra OX=8656 PE=1 SV=1	+ +	153.51	27	6	2	∞	18.07	150.75	68	4	1	36.36
P62390|3SOFB_NAJHA		+ -	221.6	191	20	1	∞	61.29
D2YVI2|LECG_PSEAU	C-type lectin galactose-binding isoform OS=Pseudechis australis OX=8670 PE=1 SV=1								99.53	7	2	2	12.5
tr|V8NPH8|V8NPH8_OPHHA	Uncharacterized protein (Fragment) OS=Ophiophagus hannah OX=8665 GN=L345_10037 PE=4 SV=1								45.97	1	1	1	0.42
tr|A0A2D4LE33|A0A2D4LE33_9SAUR	Uncharacterized protein (Fragment) OS=Micrurus spixii OX=129469 PE=4 SV=1								61.52	2	1	1	2.04
tr|A0A670ZD84|A0A670ZD84_PSETE		+ -	36.48	2	1	1	∞	11.11
tr|A0A0U5ALB9|A0A0U5ALB9_NAJNA		+ -	328.15	877	103	1	∞	86.11
tr|J3S3W3|J3S3W3_CROAD		+ -	54.59	3	2	2	∞	2.95
tr|A0A2D4Q1F6|A0A2D4Q1F6_MICSU		+ -	39.18	4	1	1	∞	5.06
P86099|3NX5_MICSU		+ -	54.49	2	2	1	∞	26.56
tr|A0A898IPM7|A0A898IPM7_CALBG	Kunitz peptide OS=Calliophis bivirgatus OX=8633 PE=2 SV=1	+ +	67.49	6	2	2	∞	15.66	78.7	3	1	1	12.5
tr|A0A194AR88|A0A194AR88_9SAUR	Vespryn OS=Micrurus tener OX=1114301 PE=3 SV=1	+ +	73.71	10	3	1	∞	13.68	66.23	3	1	1	4.55
tr|U3FYP9|U3FYP9_MICFL	Ecto-5'-nucleotidase OS=Micrurus fulvius OX=8637 PE=2 SV=1								284.47	76	27	1	42.19
tr|V8NW35|V8NW35_OPHHA	Macrophage colony-stimulating factor 1 OS=Ophiophagus hannah OX=8665 GN=Csf1 PE=4 SV=1								64.96	3	1	1	1.54
tr|A0A194ARC7|A0A194ARC7_9SAUR		+ -	90.05	18	4	1	∞	7.64
tr|U3F561|U3F561_MICFL		+ -	59.42	6	2	1	∞	14.58
tr|U3FA88|U3FA88_MICFL		+ -	90.05	18	4	1	∞	7.64
tr|U3EPG6|U3EPG6_MICFL		+ -	59.42	6	2	1	∞	14.29
tr|B5G6F9|B5G6F9_DEMVE	Vespryn isoform 2 OS=Demansia vestigiata OX=412038 PE=2 SV=1								105.92	4	2	1	7.69
P82462|3SUC1_NAJKA		+ -	122.88	14	4	2	∞	63.08
P60310|3SA5B_NAJSP		+ -	293.69	426	69	9	∞	76.54
Q98961|3SA5_NAJAT		+ -	285.73	359	52	1	∞	76.54
tr|J3S4B8|J3S4B8_CROAD	Endoplasmic reticulum resident protein 44 OS=Crotalus adamanteus OX=8729 PE=2 SV=1								71.32	2	1	1	2.33
tr|A0A670Z5C6|A0A670Z5C6_PSETE	T-plasminogen activator OS=Pseudonaja textilis OX=8673 GN=PLAT PE=3 SV=1	+ +	156.37	37	13	8	∞	18.02	226.85	46	14	5	24.56
P82942|VM3K_NAJKA	Hemorrhagic metalloproteinase-disintegrin-like kaouthiagin OS=Naja kaouthia OX=8649 PE=1 SV=1	+ +	287.75	166	51	18	∞	64.59	299.7	97	26	11	66.67
P60307|3SAFA_NAJAT		+ -	187.17	124	24	1	∞	65
Q9PST4|3SA2A_NAJSP	Cytotoxin 2a OS=Naja sputatrix OX=33626 PE=2 SV=1	+ +	337.13	1018	106	1	∞	76.54	275.46	405	23	5	176.92
tr|U3EPD8|U3EPD8_MICFL		+ -	90.05	18	4	1	∞	7.64
tr|H8PG93|H8PG93_9SAUR		+ -	29.12	1	1	1	∞	6.9
P60311|3SAC3_NAJSP		+ -	249.72	233	41	1	∞	98.33
P62394|3SOFB_NAJHH		+ -	221.6	191	20	1	∞	61.29
tr|R4G7J8|R4G7J8_9SAUR		+ -	149.15	44	8	1	∞	17.31
tr|A6MFM0|A6MFM0_DEMVE		+ -	50.89	4	2	1	∞	25.66
tr|A0A346CM41|A0A346CM41_9SAUR	Metalloproteinase 37 (Fragment) OS=Ahaetulla prasina OX=499056 PE=2 SV=1								102.67	2	2	1	3.77
tr|A0A024AX20|A0A024AX20_MICIK	Cysteine-rich secretory protein OS=Micropechis ikaheca OX=66188 PE=2 SV=1	+ +	262.26	79	25	13	∞	68.07	260.62	40	11	10	45.83
tr|A0A141DWM1|A0A141DWM1_9SAUR	Phosphodiesterase (Fragment) OS=Pseudagkistrodon rudis OX=2759634 PE=3 SV=1	+ +	196.57	52	20	4	∞	22.75	191.02	17	5	1	6.85
tr|R4G356|R4G356_9SAUR	PLA2-Sut-8 OS=Suta fasciata OX=529716 PE=3 SV=1	+ +	207.87	65	11	6	∞	15.13	200.52	76	8	5	114.29
A8QL53|VSP1_NAJAT	Snake venom serine protease NaSP (Fragment) OS=Naja atra OX=8656 PE=2 SV=1	+ +	184.36	45	11	1	∞	19.5	244.24	66	11	2	45.83
P00985|VKT2_HEMHA	Kunitz-type serine protease inhibitor 2 OS=Hemachatus haemachatus OX=8626 PE=1 SV=1	+ +	67.49	6	2	2	∞	22.81	78.7	3	1	1	14.29
tr|A0A194AR68|A0A194AR68_9SAUR		+ -	90.05	18	4	1	∞	7.64
tr|U3FYP7|U3FYP7_MICFL		+ -	59.42	6	2	1	∞	14.79
P10117|PA2H1_LATCO	Basic phospholipase A2 homolog 1 OS=Laticauda colubrina OX=8628 PE=1 SV=1								200.52	76	8	5	53.33
tr|V8NL73|V8NL73_OPHHA	Extracellular matrix protein 1 (Fragment) OS=Ophiophagus hannah OX=8665 GN=Ecm1 PE=4 SV=1								80.82	3	2	2	5.56
tr|A0A0B8RUL3|A0A0B8RUL3_BOIIR	Ganglioside GM2 activator OS=Boiga irregularis OX=92519 PE=4 SV=1								53.34	2	1	1	7.14
P60301|3SA3_NAJAT		+ -	309.82	494	72	1	∞	76.54
Q9PST3|3SA2B_NAJSP	Cytotoxin 2b OS=Naja sputatrix OX=33626 PE=3 SV=1								275.46	405	23	5	176.92
Q98958|3SA1D_NAJAT		+ -	253.57	438	41	1	∞	74.07
tr|R4FIM1|R4FIM1_9SAUR	SVMP-Hop-14 (Fragment) OS=Hoplocephalus bungaroides OX=83403 PE=2 SV=1								135.36	4	2	1	5
tr|A0A1L8D646|A0A1L8D646_BOTAT	Snake venom metalloproteinase OS=Bothrops atrox OX=8725 PE=2 SV=1								49.7	1	1	1	1.54
tr|A0A182C5T8|A0A182C5T8_9SAUR	Ecto-5'-nucleotidase (Fragment) OS=Phalotris mertensi OX=1260334 PE=3 SV=1	+ +	207.6	70	24	1	∞	31.68	241.26	34	12	1	22.64
P86098|3NX4_MICSU		+ -	54.49	2	2	1	∞	26.56
P59276|3S1C_NAJKA	Cobrotoxin-c OS=Naja kaouthia OX=8649 PE=1 SV=1								77.86	3	1	1	11.11
A0A2U8QPE6|OXLA_MICMP	L-amino acid oxidase OS=Micrurus mipartitus OX=430902 PE=1 SV=1								116.75	11	2	1	3.23
tr|A0A2D4LE98|A0A2D4LE98_9SAUR	Uncharacterized protein (Fragment) OS=Micrurus spixii OX=129469 PE=4 SV=1								61.52	2	1	1	2.33
P00597|PA2A2_NAJKA	Acidic phospholipase A2 2 OS=Naja kaouthia OX=8649 PE=1 SV=3	+ +	288.22	634	81	21	∞	70.55	334.08	505	31	5	281.82
tr|A0A081DUC1|A0A081DUC1_PANGU	Complement C3 OS=Pantherophis guttatus OX=94885 PE=2 SV=1	+ +	198.02	52	21	1	∞	8.84	239.43	37	10	2	5.38
Q9PVK7|VM3_NAJKA	Zinc metalloproteinase-disintegrin-like cobrin OS=Naja kaouthia OX=8649 PE=2 SV=1	+ +	296.14	251	75	7	∞	57.83	329.59	152	36	6	53.73
O73856|3SA4B_NAJSP		+ -	310.36	506	73	7	∞	76.54
P60303|3SA4_NAJKA		+ -	309.82	494	72	1	∞	76.54
Q9DGB9|VM3V1_CROAT		+ -	54.59	3	2	2	∞	2.95
P60302|3SA3_NAJSP		+ -	309.82	494	72	1	∞	76.54
O73858|3SA6_NAJSP		+ -	317.44	622	79	2	∞	100
tr|A0A194ARL7|A0A194ARL7_9SAUR		+ -	54.59	3	2	2	∞	2.95
tr|A0A6J1U4Y2|A0A6J1U4Y2_9SAUR	Hepatocyte growth factor OS=Notechis scutatus OX=8663 GN=HGF PE=3 SV=1								49.21	2	1	1	1.18
tr|V8ND09|V8ND09_OPHHA	Alpha-fetoprotein (Fragment) OS=Ophiophagus hannah OX=8665 GN=AFP PE=4 SV=1	+ +	91.46	11	4	4	∞	6.88	123.48	8	2	2	3.08
A8N286|3SO8_OPHHA		+ -	48.97	4	2	1	∞	12.79
tr|A0A5A4WNG2|A0A5A4WNG2_BITAR	Bitiscetin-3 subunit alpha OS=Bitis arietans OX=8692 PE=2 SV=1								64.04	1	1	1	5
P14613|3S1B1_NAJKA	Short neurotoxin 1 OS=Naja kaouthia OX=8649 PE=1 SV=1								150.75	68	4	1	40
P01446|3SA3_NAJKA		+ -	332.94	727	91	6	∞	100
tr|A0A346CLZ4|A0A346CLZ4_9SAUR		+ -	112.42	20	9	2	∞	14.55
tr|J3SCF9|J3SCF9_CROAD		+ -	83.7	5	5	5	∞	8.16
tr|A0A194AS43|A0A194AS43_9SAUR		+ -	29.12	1	1	1	∞	5.56
tr|A0A2D4LE37|A0A2D4LE37_9SAUR	Uncharacterized protein (Fragment) OS=Micrurus spixii OX=129469 PE=4 SV=1								61.52	2	1	1	2.13
tr|A0A081DUC5|A0A081DUC5_PYTRG		+ -	139.65	27	8	2	∞	3.93
tr|V8P8C7|V8P8C7_OPHHA	Tumor-associated calcium signal transducer 2 (Fragment) OS=Ophiophagus hannah OX=8665 GN=TACSTD2 PE=3 SV=1								44.84	1	1	1	2.38
tr|U3FA79|U3FA79_MICFL		+ -	77.24	4	2	2	∞	4.01
tr|B5KLB0|B5KLB0_PSETE	Vespryn isoform 2 OS=Pseudonaja textilis OX=8673 PE=2 SV=1								105.92	4	2	1	7.41
D2YVJ6|LECG_PSEPO	C-type lectin galactose-binding isoform OS=Pseudechis porphyriacus OX=8671 PE=2 SV=1								99.53	7	2	2	12.5
tr|J3SCS8|J3SCS8_CROAD	Glia-derived nexin-like OS=Crotalus adamanteus OX=8729 PE=2 SV=1								67.89	1	1	1	2.22
tr|A0A6J1W9L1|A0A6J1W9L1_9SAUR	cysteine-rich venom protein ophanin-like OS=Notechis scutatus OX=8663 GN=LOC113430936 PE=3 SV=1								46.13	1	1	1	5.26
tr|A0A2D4H4D5|A0A2D4H4D5_MICCO		+ -	37	1	1	1	∞	3.62
O42256|3NO26_NAJSP		+ -	60.47	6	2	2	∞	16.28
tr|A0A194ARX0|A0A194ARX0_SISMB		+ -	54.59	3	2	2	∞	2.95
tr|A0A194AS87|A0A194AS87_9SAUR		+ -	90.05	18	4	1	∞	7.64
tr|A0A6J1VX53|A0A6J1VX53_9SAUR		+ -	36.48	2	1	1	∞	11.11
tr|A0A0F7Z0V8|A0A0F7Z0V8_CROAD		+ -	54.59	3	2	2	∞	2.95
P0DQQ3|3SUC1_NAJME		+ -	122.88	14	4	2	∞	63.08
tr|U3FYP5|U3FYP5_MICFL		+ -	90.05	18	4	1	∞	7.64
tr|H8PG92|H8PG92_9SAUR		+ -	29.12	1	1	1	∞	6.49
tr|B5KLB9|B5KLB9_TROCA	Vespryn isoform 1 OS=Tropidechis carinatus OX=100989 PE=2 SV=1								105.92	4	2	1	7.69
tr|A0A7T7DMY7|A0A7T7DMY7_NAJSU	Cytotoxin 1 (Fragment) OS=Naja sumatrana OX=1108807 PE=2 SV=1	+ +	337.13	1018	106	1	∞	76.54	275.46	405	23	5	176.92
P01440|3SA2_NAJNA		+ -	320.21	864	86	3	∞	100
tr|U3EPC7|U3EPC7_MICFL		+ -	106.39	13	6	1	∞	11.42
tr|A0A2D4PNS1|A0A2D4PNS1_MICSU		+ -	43.34	3	1	1	∞	1.57
tr|V8PIL7|V8PIL7_OPHHA		+ -	77.9	4	2	2	∞	4.61
F8S108|VM34_CROAD		+ -	54.59	3	2	2	∞	2.95
O42257|3L27_NAJSP		+ -	181.07	31	10	1	∞	53.33
tr|A0A0B8RPR5|A0A0B8RPR5_BOIIR	Transferrin OS=Boiga irregularis OX=92519 PE=3 SV=1								89.42	1	1	1	1.28
P01391|3L21_NAJKA	Alpha-cobratoxin OS=Naja kaouthia OX=8649 PE=1 SV=1	+ +	293	355	43	8	∞	85.92	307.01	338	24	7	240
tr|V8NYC7|V8NYC7_OPHHA	Tissue-type plasminogen activator (Fragment) OS=Ophiophagus hannah OX=8665 GN=PLAT PE=3 SV=1	+ +	118.47	14	5	2	∞	12.72	177.52	21	8	3	20
P86540|3SA8_NAJNA	Cytotoxin 8 OS=Naja naja OX=35670 PE=1 SV=2	+ +	278.28	689	68	13	∞	100	243.49	91	14	2	116.67
tr|Q49HM6|Q49HM6_AUSSU	Venom factor OS=Austrelaps superbus OX=29156 PE=2 SV=1								245.71	44	12	3	6.42
tr|A0A2H4N3D5|A0A2H4N3D5_BOTMO	Cysteine-rich Venom Protein Moojin (Fragment) OS=Bothrops moojeni OX=98334 PE=2 SV=1								94.28	6	3	1	13.04
P24779|3SA5_NAJKA		+ -	298.36	443	58	3	∞	100
Q10749|VM3M1_NAJMO	Snake venom metalloproteinase-disintegrin-like mocarhagin OS=Naja mossambica OX=8644 PE=1 SV=3	+ +	140.35	33	8	4	∞	8.05	175.07	14	3	2	4.48
tr|B2BRS1|B2BRS1_AUSLA		+ -	40.97	2	1	1	∞	13.98
tr|H8PG60|H8PG60_9SAUR		+ -	46.73	1	1	1	∞	20.99
tr|A0A1W7RHK2|A0A1W7RHK2_AGKCO	Endoplasmic reticulum resident protein 44 OS=Agkistrodon contortrix contortrix OX=8713 PE=4 SV=1								71.32	2	1	1	2.33
P01389|3L21_NAJAC	Long neurotoxin 1 OS=Naja anchietae OX=263737 PE=1 SV=1	+ +	169.55	55	10	2	∞	43.06	218.95	119	11	4	122.22
tr|H8PG58|H8PG58_9SAUR		+ -	46.73	1	1	1	∞	20.99
D3TTC2|VM3H_NAJAT	Zinc metalloproteinase-disintegrin-like atragin OS=Naja atra OX=8656 PE=1 SV=1	+ +	302.39	239	74	17	∞	47.8	303.88	164	31	2	46.27
Q9YGI2|3NO21_NAJAT		+ -	250	120	34	6	∞	69.77
tr|A0A2D4PL38|A0A2D4PL38_MICSU	Thyroglobulin type-1 domain-containing protein (Fragment) OS=Micrurus surinamensis OX=129470 PE=3 SV=1								44.84	1	1	1	2.5
Q90WI8|LECG1_BUNFA	C-type lectin BfL-1 OS=Bungarus fasciatus OX=8613 PE=2 SV=1	+ +	93.41	8	3	3	∞	18.99	99.53	7	2	2	11.76
tr|A0A6J1U723|A0A6J1U723_9SAUR	Hepatocyte growth factor OS=Notechis scutatus OX=8663 GN=HGF PE=3 SV=1								49.21	2	1	1	1.18
Q98965|3SA6_NAJAT		+ -	220.4	142	24	2	∞	73.17
A0A2I4HXH5|V5NTD_NAJAT	Snake venom 5'-nucleotidase (Fragment) OS=Naja atra OX=8656 PE=1 SV=1	+ +	262.2	167	59	12	∞	70.89	304.42	99	31	4	58.49
tr|V8NGF6|V8NGF6_OPHHA		+ -	43.34	3	1	1	∞	2.61
tr|V8PAY6|V8PAY6_OPHHA		+ -	28.77	1	1	1	∞	3.38
Q2XXP4|CRVP_TRIBI		+ -	60.26	3	2	1	∞	8.9
P86096|3NX2_MICSU		+ -	54.49	2	2	1	∞	26.56
P01448|3SA1_NAJME		+ -	218.39	138	24	1	∞	95
tr|A0A2D4LGS5|A0A2D4LGS5_9SAUR		+ -	30.82	1	1	1	∞	4.17
Q92035|ACES_BUNFA	Acetylcholinesterase OS=Bungarus fasciatus OX=8613 GN=ACHE PE=1 SV=2								154.33	10	3	1	6.38
Q91124|3SA8B_NAJAT		+ -	253.87	219	42	1	∞	75.31
tr|A0A346CIA6|A0A346CIA6_9SAUR		+ -	91.32	15	4	1	∞	12.55
tr|A0A898ILC3|A0A898ILC3_CALBG	Phospholipase A2 IB OS=Calliophis bivirgatus OX=8633 PE=2 SV=1								73.41	2	1	1	10
tr|A0A2D4Q7C6|A0A2D4Q7C6_MICSU	TED_complement domain-containing protein (Fragment) OS=Micrurus surinamensis OX=129470 PE=4 SV=1								155.75	11	5	3	41.67
tr|A0A2D4LE84|A0A2D4LE84_9SAUR	Uncharacterized protein (Fragment) OS=Micrurus spixii OX=129469 PE=4 SV=1								61.52	2	1	1	2
tr|V8P0T5|V8P0T5_OPHHA	Tumor necrosis factor receptor superfamily member 11B OS=Ophiophagus hannah OX=8665 GN=TNFRSF11B PE=4 SV=1	+ +	32.23	2	1	1	∞	5.04	83.01	3	1	1	2.08
P60306|3SADB_NAJAT		+ -	260.09	347	50	2	∞	100
P00595|PA2B1_HEMHA	Basic phospholipase A2 DE-1 OS=Hemachatus haemachatus OX=8626 PE=1 SV=1	+ +	161.23	60	11	1	∞	36.97	163.62	70	7	1	50
tr|V8P519|V8P519_OPHHA	Pro-cathepsin H OS=Ophiophagus hannah OX=8665 GN=CTSH PE=3 SV=1								73.59	2	1	1	4.55
P49122|3SOF7_NAJAT		+ -	149.46	98	18	1	∞	40.24
tr|A0A024AXX7|A0A024AXX7_MICIK		+ -	155.7	31	14	3	∞	13.05
tr|H9GBW9|H9GBW9_ANOCA		+ -	69.13	6	3	3	∞	7.98
tr|A0A898INC7|A0A898INC7_CALBG		+ -	231.38	99	34	1	∞	31.11
tr|V8NWI0|V8NWI0_OPHHA	Hepatocyte growth factor (Fragment) OS=Ophiophagus hannah OX=8665 GN=Hgf PE=3 SV=1								49.21	2	1	1	1.75
tr|A0A898INH6|A0A898INH6_CALBG		+ -	155.4	32	14	1	∞	12.89
Q9W7J5|3L2P_PSETE	Pseudonajatoxin b homolog OS=Pseudonaja textilis OX=8673 PE=1 SV=1	+ +	144.52	75	8	2	∞	23.3	128.78	137	3	2	23.08
tr|A0A2D4PVV7|A0A2D4PVV7_MICSU	Uncharacterized protein (Fragment) OS=Micrurus surinamensis OX=129470 PE=4 SV=1								61.52	2	1	1	3.57
tr|U3FYP0|U3FYP0_MICFL		+ -	90.05	18	4	1	∞	7.64

## Sheet: Peptide Score Chart
PEAKS 71 [2022-02-01 16:59]
Rank	Score
1	84.3361
23	74.8565
88	68.3713
153	64.4676
218	62.0372
283	59.0909
348	56.6624
413	55.1387
478	53.1794
543	51.8986
608	50.324
673	48.486
738	47.2491
803	45.67
868	44.4515
933	43.368
998	42.0092
1063	41.0307
1128	39.9024
1193	38.7382
1258	37.495
1323	36.427
1388	35.2031
1453	34.2651
1518	33.0573
1583	32.1527
1648	30.9624
1713	29.6235
1778	28.5051
1843	27.3434
PEAKS 45 [2022-02-01 14:01]
Rank	Score
1	118.092
23	89.3043
46	82.412
69	78.716
92	76.5645
115	74.7221
138	73.1027
161	71.0671
184	68.8859
207	67.2803
230	65.8128
253	64.695
276	63.3504
299	62.1019
322	61.0319
345	59.6082
368	58.9852
391	57.549
414	56.7568
437	55.7418
460	54.8399
483	53.8165
506	53.1082
529	51.474
552	50.1379
575	48.6882
598	47.7236
621	46.5391
644	45.4828
667	44.5164

## Sheet: Protein Score Chart
PEAKS 71 [2022-02-01 16:59]
Rank	Score
1	351.296
2	338.263
11	317.439
20	305.994
29	293.687
38	287.706
47	267.177
56	254.904
65	238.964
74	207.603
83	193.449
92	181.331
101	155.718
110	149.456
119	139.652
128	112.417
137	93.4102
146	90.0493
155	90.0493
164	67.4871
173	60.2606
182	54.5857
191	54.5857
200	52.0852
209	46.732
218	43.3378
227	39.1766
236	36.4754
245	34.1429
254	29.125
263	27.5425
PEAKS 45 [2022-02-01 14:01]
Rank	Score
1	353.483
6	307.007
12	284.471
18	266.479
24	246.594
30	241.263
36	235.573
42	218.149
48	210.599
54	183.372
60	158.501
66	150.753
72	140.675
78	123.483
84	107.447
90	105.923
96	99.7349
102	99.5305
108	93.1784
114	80.8203
120	78.3018
126	73.5923
132	71.3172
138	70.6248
144	64.9638
150	61.5178
156	61.5178
162	49.7013
168	49.1712
174	44.8376

## Sheet: Peptide Number Venn Diagram
Set Name	Common Set	PEAKS 71 [2022-02-01 16:59]	PEAKS 45 [2022-02-01 14:01]
Peptide Number	313	1530	354

## Sheet: Protein Number Venn Diagram
Set Name	Common Set	PEAKS 71 [2022-02-01 16:59]	PEAKS 45 [2022-02-01 14:01]
Protein Number	81	182	93
